# Supplementary material for: Single-cell profiling of peripheral and local immune compartments reveal unique genotype-independent prognostic immune signatures across isocitrate dehydrogenase-stratified glioma
Source: Neuro Oncol. 2025 Sep 23;28(1):143–58. doi: 10.1093/neuonc/noaf206 (PMC12962638; doi:10.1093/neuonc/noaf206)
Supplement: noaf206_Supplementary_Data [file noaf206_supplementary_data.zip]

Archive with 2 entries (2 files):
- Supplemental_Tables_1-7.xlsx
- Supplementary_Figs_Method.docx
