# Supplementary material for: Single-cell profiling of peripheral and local immune compartments reveal unique genotype-independent prognostic immune signatures across isocitrate dehydrogenase-stratified glioma
Source: Neuro Oncol. 2025 Sep 23;28(1):143–58. doi: 10.1093/neuonc/noaf206 (PMC12962638; doi:10.1093/neuonc/noaf206)
Supplement: noaf206_Supplementary_Data [file noaf206_supplementary_data.zip › Supplemental_Tables_1-7.xlsx]

## Sheet: Table of Contents
Table of Contents
Supplementary Table 1. Clinical information for the patients profiled via scRNA-seq in this study, including tumor location, grade, and mutation status.
Supplementary Table 2. Differentially expressed genes within myeloid subclusters, filtered for p-adjusted < 0.05.
Supplementary Table 3. Differentially expressed transcription factor regulons within myeloid subclusters, filtered for p-adjusted < 0.05.
Supplementary Table 4. Differentially expressed genes within lymphoid subclusters, filtered for p-adjusted < 0.05.
Supplementary Table 5. Differentially expressed transcription factor regulons within lymphoid subclusters, filtered for p-adjusted < 0.05.
Supplementary Table 6. Antibodies, catalog numbers, sources, and fluorophores used for flow cytometry experiments.
Supplementary Table 7. Coefficients from Cox proportional hazards models across cross-validation runs.

## Sheet: S1
Patient	Sample	Days Between Surgery and Follow Up	Gender	Age	Tumor site	Grade	Mutation status	Status at Last Followup	EGFR	TERT	RB1	PTEN	MGMT	ATRX	p53	CDKN2A	NF2	NF1	1p	19q	MYC	MYCN	MET	CDK6	NRAS	PDGFRA	SMARCB1
Glioma_1	PBMC + TIL	463	Female	57	Right temporal	IV	IDH WT	Deceased	MUT	MUT	MUT	MUT	METH	WT	WT	WT	WT	WT	WT	WT	WT	WT	WT	WT	WT	WT	WT
Glioma_2	PBMC + TIL	115	Male	71	Right temporal	IV	IDH WT	Deceased	WT	MUT	MUT	MUT	UNMETH	WT	MUT	MUT	WT	WT	WT	WT	WT	WT	WT	WT	WT	WT	WT
Glioma_3	PBMC + TIL	27	Male	73	R temporal	IV	IDH WT	Deceased	MUT	MUT	MUT	MUT	METH	WT	WT	WT	MUT	WT	WT	WT	WT	WT	WT	WT	WT	WT	WT
Glioma_4	PBMC + TIL	230	Male	20	Right frontal	III	IDH WT	Deceased	MUT	MUT	WT	MUT	METH	WT	WT	MUT	WT	MUT	WT	WT	WT	WT	WT	WT	WT	WT	WT
Glioma_5	PBMC + TIL	320	Male	20	Right frontal	III	IDH WT	Deceased	WT	MUT	WT	WT	UNMETH	WT	WT	MUT	MUT	MUT	WT	MUT	WT	WT	WT	WT	WT	WT	WT
Glioma_6	TIL	542	Female	71	NA	NA	IDH WT	Deceased	WT	WT	MUT	MUT	METH	MUT	WT	MUT	WT	WT	WT	WT	MUT	WT	WT	WT	WT	WT	WT
Glioma_7	TIL	451	Male	58	Right parietal	IV	IDH WT	Deceased	MUT	MUT	WT	MUT	UNMETH	WT	WT	MUT	WT	MUT	WT	WT	WT	WT	WT	WT	WT	WT	WT
Glioma_8	PBMC + TIL	462	NA	NA	NA	II	IDH Mutant	Alive	WT	MUT	MUT	WT	UNMETH	WT	MUT	MUT	WT	MUT	WT	WT	WT	WT	WT	WT	WT	WT	WT
Glioma_9	PBMC + TIL	457	Female	39	Right frontal	III	IDH Mutant	Alive	WT	WT	WT	WT	METH	MUT	MUT	MUT	WT	MUT	WT	WT	WT	MUT	WT	WT	WT	WT	WT
Glioma_10	PBMC + TIL	400	Male	47	Left Temporo-Insular	II	IDH Mutant	Alive	WT	WT	WT	WT	NA	MUT	MUT	WT	WT	MUT	WT	WT	WT	WT	WT	WT	WT	WT	WT
Glioma_11	PBMC + TIL	177	Male	73	Right Temporal	IV	IDH WT	Deceased	WT	MUT	MUT	WT	UNMETH	WT	WT	MUT	WT	MUT	WT	WT	WT	WT	WT	WT	WT	WT	WT
Glioma_12	PBMC + TIL	345	Male	41	Right Temporal	IV	IDH Mutant	Alive	WT	WT	MUT	MUT	METH	WT	MUT	MUT	WT	WT	WT	WT	WT	WT	WT	WT	WT	WT	WT
Glioma_13	PBMC	336	Female	41	Right frontal	III	IDH WT	Alive	WT	WT	WT	WT	NA	WT	MUT	MUT	WT	MUT	WT	WT	WT	WT	WT	WT	WT	WT	WT
Glioma_14	PBMC + TIL	293	Female	38	Cortex	III	IDH WT	Alive	WT	WT	WT	WT	NA	Wt	WT	MUT	WT	MUT	WT	WT	WT	WT	MUT	MUT	WT	WT	WT
Glioma_15	PBMC + TIL	275	Female	34	Left Frontal	IV	IDH Mutant	Deceased	WT	WT	WT	WT	METH	MUT	MUT	MUT	WT	WT	WT	WT	WT	WT	WT	WT	WT	WT	WT
Glioma_16	PBMC + TIL	247	Male	61	Left frontal	II	IDH Mutant	Alive	WT	MUT	WT	WT	NA	WT	WT	WT	WT	WT	MUT	MUT	WT	WT	WT	WT	WT	WT	WT
Glioma_17	PBMC + TIL	189	Female	70	Right temporal	IV	IDH WT	Alive	MUT	MUT	WT	WT	UNMETH	WT	WT	MUT	WT	WT	WT	WT	WT	WT	WT	WT	WT	WT	WT
Glioma_19	PBMC + TIL	35	Male	80	Right parietal	IV	IDH WT	Deceased	MUT	MUT	WT	MUT	UNMETH	WT	WT	MUT	MUT	WT	WT	WT	WT	WT	WT	WT	WT	WT	MUT

## Sheet: S2
gene	p_val	avg_log2FC	pct.1	pct.2	p_val_adj	cluster
MZB1	0	1.41341	0.8	0.005	0	pDCs
SMPD3	0	1.25036	0.733	0.001	0	pDCs
FAM129C	0	0.937869	0.667	0.002	0	pDCs
MAP1A	0	0.920991	0.533	0.003	0	pDCs
LRRC26	0	0.846316	0.467	0	0	pDCs
CLEC4C	0	0.844737	0.533	0	0	pDCs
PTPRS	0	0.813255	0.467	0.002	0	pDCs
SCT	0	0.724123	0.467	0	0	pDCs
SMIM5	0	0.595314	0.4	0.001	0	pDCs
KCNK17	0	0.47334	0.333	0.001	0	pDCs
PACSIN1	0	0.465308	0.333	0	0	pDCs
NLRP7	0	0.453017	0.267	0	0	pDCs
SHD	0	0.425404	0.267	0.001	0	pDCs
LCNL1	0	0.357837	0.2	0	0	pDCs
CRYM	0	0.281996	0.2	0	0	pDCs
RP11-73G16	0	0.271982	0.2	0	0	pDCs
FAM30A	4.50275e-271	0.462741	0.2	0	2.02934e-266	pDCs
VIPR2	1.62766e-257	0.523017	0.333	0.001	7.3357e-253	pDCs
C1orf186	3.86737e-251	0.418469	0.267	0.001	1.74299e-246	pDCs
COBLL1	1.48825e-249	0.577296	0.4	0.002	6.7074e-245	pDCs
CXCR3	3.99074e-247	1.598	0.8	0.008	1.79858e-242	pDCs
JCHAIN	6.57447e-241	1.78808	0.933	0.011	2.96305e-236	pDCs
EPHB1	8.68136e-241	0.471174	0.267	0.001	3.9126e-236	pDCs
LAMP5	1.79313e-164	0.969366	0.667	0.008	8.08146e-160	pDCs
PLEKHD1	1.35197e-160	0.382985	0.267	0.001	6.0932e-156	pDCs
RP11-117D22	2.09492e-152	0.559381	0.4	0.003	9.44159e-148	pDCs
IRF4	8.57472e-137	1.14296	0.733	0.013	3.86454e-132	pDCs
CUX2	2.80113e-121	0.253512	0.133	0	1.26244e-116	pDCs
SLC12A3	5.37523e-121	0.320379	0.2	0.001	2.42256e-116	pDCs
TPM2	1.79198e-105	0.922066	0.467	0.006	8.07629e-101	pDCs
RP11-803P9	3.83429e-104	0.28835	0.133	0	1.72807e-99	pDCs
CLIC3	2.03162e-101	1.40725	0.733	0.017	9.1563e-97	pDCs
GZMB	2.95038e-101	2.05009	0.867	0.025	1.32971e-96	pDCs
SCAMP5	6.6725e-97	0.546171	0.267	0.002	3.00723e-92	pDCs
SCN9A	2.52086e-96	0.359634	0.2	0.001	1.13612e-91	pDCs
CD34	2.89413e-91	0.31215	0.133	0.001	1.30436e-86	pDCs
KCNK10	5.03038e-91	0.351253	0.2	0.001	2.26714e-86	pDCs
SLC35F3	1.98876e-88	0.268321	0.2	0.001	8.96312e-84	pDCs
DPPA4	5.22077e-86	0.287533	0.133	0.001	2.35295e-81	pDCs
COL24A1	2.64712e-81	0.261826	0.133	0.001	1.19303e-76	pDCs
SIT1	1.27954e-80	0.726582	0.467	0.009	5.76674e-76	pDCs
BTLA	1.08988e-78	0.452706	0.267	0.003	4.91199e-74	pDCs
BCL11A	1.62333e-78	1.10202	0.733	0.022	7.31617e-74	pDCs
DERL3	9.63348e-74	1.17225	0.667	0.02	4.34172e-69	pDCs
KLHL33	3.02657e-73	0.274132	0.133	0.001	1.36405e-68	pDCs
TRAF4	2.08463e-71	0.85218	0.6	0.016	9.39523e-67	pDCs
P2RY14	5.35875e-64	0.518718	0.267	0.004	2.41514e-59	pDCs
PPM1J	1.31657e-60	0.376705	0.267	0.004	5.93363e-56	pDCs
TSPAN13	2.40028e-60	1.10829	0.6	0.02	1.08178e-55	pDCs
AL513493	1.21289e-59	0.32865	0.2	0.002	5.46636e-55	pDCs
NOTCH4	2.98122e-55	0.881556	0.6	0.021	1.3436e-50	pDCs
SMIM6	1.32146e-52	0.200398	0.133	0.001	5.9557e-48	pDCs
SEMA7A	2.85842e-52	0.622373	0.467	0.013	1.28826e-47	pDCs
MMP23B	2.8806e-45	0.449883	0.267	0.005	1.29826e-40	pDCs
NAP1L3	8.66979e-45	0.25131	0.133	0.001	3.90739e-40	pDCs
SPON2	1.73833e-44	0.87858	0.6	0.026	7.8345e-40	pDCs
VASH2	2.79716e-42	0.251308	0.133	0.001	1.26065e-37	pDCs
SPIB	3.59722e-41	0.810076	0.4	0.013	1.62123e-36	pDCs
RP4-647C14	3.61208e-41	0.256931	0.2	0.003	1.62793e-36	pDCs
KATNAL1	3.18854e-40	0.439373	0.333	0.009	1.43704e-35	pDCs
SEL1L3	1.91768e-39	0.814336	0.533	0.023	8.64281e-35	pDCs
PPP1R14A	4.36861e-36	0.716474	0.4	0.014	1.96889e-31	pDCs
DNASE1L3	5.07753e-36	0.668931	0.267	0.006	2.28839e-31	pDCs
RP11-385F7	2.01705e-35	0.272664	0.133	0.002	9.09065e-31	pDCs
ZFAT	6.51536e-35	0.612069	0.333	0.01	2.93641e-30	pDCs
MYBL2	3.27726e-34	0.608699	0.267	0.007	1.47703e-29	pDCs
PRSS57	7.85542e-34	0.212084	0.133	0.002	3.54036e-29	pDCs
PTGDS	1.26629e-32	1.22342	0.333	0.011	5.70706e-28	pDCs
RP3-402G115	1.36445e-32	0.3534	0.2	0.004	6.14944e-28	pDCs
BEND6	2.13884e-32	0.200133	0.133	0.002	9.63956e-28	pDCs
PTCRA	2.5647e-32	0.993737	0.533	0.029	1.15588e-27	pDCs
SLA2	3.69875e-32	0.439344	0.267	0.007	1.66699e-27	pDCs
FCER1A	4.6149e-32	0.71133	0.533	0.028	2.07989e-27	pDCs
RASD1	4.97207e-32	0.659333	0.333	0.011	2.24086e-27	pDCs
EPS8L2	5.62419e-32	0.37541	0.2	0.004	2.53477e-27	pDCs
TFPI	1.95478e-31	0.373028	0.267	0.007	8.81e-27	pDCs
BCAS4	5.16616e-31	0.403234	0.267	0.007	2.32834e-26	pDCs
CYP2U1	1.05444e-28	0.412908	0.267	0.008	4.75224e-24	pDCs
FHL1	1.88603e-28	0.298211	0.2	0.005	8.50015e-24	pDCs
PVRL1	8.84074e-28	0.269708	0.133	0.002	3.98443e-23	pDCs
AC023590	2.9418e-27	0.507849	0.333	0.013	1.32584e-22	pDCs
STARD4-AS1	3.08078e-27	0.218882	0.133	0.002	1.38848e-22	pDCs
NREP	5.65383e-27	0.586811	0.4	0.019	2.54812e-22	pDCs
LILRA4	7.34184e-27	1.3828	0.733	0.07	3.30889e-22	pDCs
SNTA1	8.90799e-27	0.201707	0.133	0.002	4.01474e-22	pDCs
CCDC183	2.85368e-26	0.210664	0.133	0.002	1.28612e-21	pDCs
IL3RA	2.22483e-25	1.05274	0.667	0.057	1.00271e-20	pDCs
ABCB1	4.3384e-25	0.258955	0.133	0.002	1.95527e-20	pDCs
ATP13A2	1.71464e-24	0.693882	0.467	0.029	7.72773e-20	pDCs
TOX2	2.92888e-24	0.218423	0.133	0.002	1.32002e-19	pDCs
NUCB2	3.21203e-24	1.00301	0.8	0.086	1.44763e-19	pDCs
LIME1	6.77022e-24	0.33233	0.2	0.006	3.05127e-19	pDCs
PPP1R14B	7.1734e-24	1.22313	0.867	0.111	3.23298e-19	pDCs
2024-09-01	8.6671e-24	0.774122	0.667	0.058	3.90617e-19	pDCs
RP11-182L21	1.71295e-22	0.440986	0.267	0.01	7.7201e-18	pDCs
MCC	3.34461e-22	0.264304	0.133	0.003	1.50738e-17	pDCs
RP11-356I2	7.45149e-22	0.342893	0.267	0.011	3.35831e-17	pDCs
CBX4	1.75815e-21	0.657451	0.533	0.042	7.92383e-17	pDCs
DUSP5	6.13935e-21	0.773537	0.533	0.044	2.76694e-16	pDCs
TCF4	6.17245e-21	1.13384	0.867	0.124	2.78186e-16	pDCs
IGKC	6.49633e-21	1.18965	0.733	0.085	2.92783e-16	pDCs
SOX4	2.08272e-20	1.34685	0.8	0.111	9.3866e-16	pDCs
ITM2C	4.51524e-20	1.41966	0.933	0.156	2.03497e-15	pDCs
SLC38A1	5.82529e-20	0.523738	0.4	0.026	2.6254e-15	pDCs
HOXA9	1.78435e-19	0.258829	0.133	0.003	8.04187e-15	pDCs
CD24	3.06799e-19	0.308455	0.133	0.003	1.38271e-14	pDCs
MCOLN2	6.23714e-19	0.312153	0.2	0.007	2.81102e-14	pDCs
BCL7A	6.81401e-19	0.436284	0.267	0.012	3.07101e-14	pDCs
IGHD	1.60834e-18	0.242793	0.133	0.003	7.24864e-14	pDCs
PLAC8	2.0013e-18	1.30696	0.867	0.147	9.01968e-14	pDCs
PTPRCAP	2.28345e-18	0.603411	0.333	0.02	1.02913e-13	pDCs
BANK1	2.36687e-18	0.254937	0.2	0.007	1.06672e-13	pDCs
HIP1	3.02534e-18	0.52739	0.4	0.028	1.36349e-13	pDCs
NEK8	8.03272e-18	0.356087	0.2	0.007	3.62027e-13	pDCs
DAPK2	9.50732e-18	0.325119	0.133	0.003	4.28485e-13	pDCs
CD320	1.91322e-17	0.501245	0.333	0.021	8.6227e-13	pDCs
CHML	2.1511e-17	0.597147	0.333	0.021	9.6948e-13	pDCs
GAB1	2.15728e-17	0.545298	0.333	0.021	9.72267e-13	pDCs
IRF7	2.58501e-17	1.33092	0.8	0.139	1.16504e-12	pDCs
AC090114	2.61845e-17	0.215745	0.133	0.003	1.18011e-12	pDCs
KDM5D	1.00511e-16	0.467419	0.333	0.022	4.52994e-12	pDCs
CHPF	1.34915e-16	0.331625	0.267	0.014	6.0805e-12	pDCs
ATP10A	1.96898e-16	0.202261	0.133	0.004	8.874e-12	pDCs
AC119428	2.59214e-16	0.297618	0.133	0.004	1.16825e-11	pDCs
CDCA7L	5.15113e-16	0.443093	0.267	0.015	2.32156e-11	pDCs
UGCG	6.72384e-16	0.967744	0.733	0.111	3.03037e-11	pDCs
CYB561A3	7.01948e-16	0.890267	0.667	0.091	3.16361e-11	pDCs
BAALC	2.14196e-15	0.302147	0.133	0.004	9.6536e-11	pDCs
RP11-553L6	2.72829e-15	0.264069	0.2	0.009	1.22961e-10	pDCs
PPM1K	2.92921e-15	0.758777	0.6	0.074	1.32016e-10	pDCs
FZD3	3.2466e-15	0.227509	0.133	0.004	1.46321e-10	pDCs
RHOF	1.71062e-14	0.629691	0.533	0.062	7.7096e-10	pDCs
ADAM19	2.47999e-14	0.376879	0.333	0.025	1.11771e-09	pDCs
MAGED1	2.5681e-14	0.588624	0.333	0.026	1.15742e-09	pDCs
PFKFB2	3.99412e-14	0.540834	0.333	0.026	1.80011e-09	pDCs
USP30-AS1	4.49243e-14	0.322714	0.2	0.01	2.02469e-09	pDCs
ZNF70	5.06998e-14	0.258743	0.133	0.004	2.28499e-09	pDCs
ST6GALNAC4	6.30695e-14	0.623576	0.467	0.05	2.84248e-09	pDCs
SMIM3	8.81341e-14	0.812435	0.8	0.141	3.97212e-09	pDCs
CEP152	1.13534e-13	0.374055	0.267	0.017	5.11688e-09	pDCs
USP9Y	1.63904e-13	0.256221	0.2	0.01	7.38699e-09	pDCs
UHRF1	2.29362e-13	0.373841	0.2	0.01	1.03371e-08	pDCs
RFTN1	2.38875e-13	0.609685	0.467	0.052	1.07658e-08	pDCs
RUBCN	3.01893e-13	0.636227	0.467	0.053	1.3606e-08	pDCs
PHB	3.84949e-13	1.02743	0.867	0.202	1.73493e-08	pDCs
SLC9A7	4.32445e-13	0.343414	0.267	0.018	1.94898e-08	pDCs
ISG20	4.604e-13	0.770575	0.667	0.105	2.07498e-08	pDCs
TLE1	7.05811e-13	0.36886	0.2	0.011	3.18102e-08	pDCs
ABHD15	1.02041e-12	0.515697	0.4	0.04	4.59887e-08	pDCs
CUL4B	1.47855e-12	0.464506	0.4	0.04	6.66369e-08	pDCs
IRF8	1.48284e-12	1.16839	0.933	0.278	6.68302e-08	pDCs
TCL1A	1.49648e-12	0.304867	0.133	0.005	6.7445e-08	pDCs
PROC	1.55886e-12	0.315904	0.2	0.011	7.02564e-08	pDCs
LMNTD2	2.36432e-12	0.268018	0.133	0.005	1.06557e-07	pDCs
SERPINF2	2.88897e-12	0.388661	0.333	0.029	1.30203e-07	pDCs
OIP5	6.50023e-12	0.244559	0.133	0.005	2.92959e-07	pDCs
ADA	7.99878e-12	0.423522	0.333	0.031	3.60497e-07	pDCs
GNB5	9.2092e-12	0.307915	0.2	0.012	4.1505e-07	pDCs
CYFIP2	1.20766e-11	0.449237	0.333	0.031	5.44282e-07	pDCs
CBX6	1.22513e-11	0.586958	0.533	0.074	5.52155e-07	pDCs
TSEN54	1.36311e-11	0.488447	0.333	0.031	6.14341e-07	pDCs
CD79A	1.38859e-11	0.456113	0.2	0.012	6.25825e-07	pDCs
TMIGD2	1.7161e-11	0.610684	0.467	0.058	7.73429e-07	pDCs
STIM1	1.72618e-11	0.489141	0.4	0.044	7.77972e-07	pDCs
FLT3	1.73758e-11	0.553525	0.4	0.044	7.83109e-07	pDCs
FAM214A	1.896e-11	0.448353	0.333	0.031	8.54507e-07	pDCs
IGHM	2.26197e-11	0.520628	0.267	0.021	1.01945e-06	pDCs
FLNB	5.26433e-11	0.361122	0.267	0.021	2.37258e-06	pDCs
MFSD6	5.60601e-11	0.277915	0.2	0.012	2.52657e-06	pDCs
IQCE	8.70171e-11	0.328157	0.267	0.022	3.92177e-06	pDCs
SELL	1.20153e-10	0.912263	0.867	0.201	5.41519e-06	pDCs
EP400NL	1.28637e-10	0.301219	0.2	0.013	5.79753e-06	pDCs
REPIN1	1.59209e-10	0.588548	0.4	0.049	7.17537e-06	pDCs
SLC7A5	1.69271e-10	0.760484	0.667	0.127	7.62888e-06	pDCs
DSTN	1.94817e-10	0.973617	0.8	0.23	8.78019e-06	pDCs
AFF3	2.17958e-10	0.383057	0.2	0.013	9.82316e-06	pDCs
PBXIP1	2.64563e-10	0.556631	0.4	0.05	1.19236e-05	pDCs
GPM6B	3.8899e-10	0.376953	0.267	0.023	1.75314e-05	pDCs
RUNX2	4.64676e-10	0.492375	0.4	0.05	2.09425e-05	pDCs
CLN8	4.68988e-10	1.03437	0.733	0.177	2.11368e-05	pDCs
CKMT2-AS1	5.24242e-10	0.293479	0.133	0.006	2.36271e-05	pDCs
LINC00996	5.35699e-10	0.390609	0.267	0.023	2.41434e-05	pDCs
ATP11B	5.44056e-10	0.483414	0.467	0.065	2.452e-05	pDCs
ST3GAL2	6.88264e-10	0.32872	0.267	0.024	3.10194e-05	pDCs
OFD1	8.72683e-10	0.78978	0.667	0.136	3.93309e-05	pDCs
PIM2	9.13909e-10	0.532401	0.333	0.037	4.1189e-05	pDCs
CBFA2T3	1.13756e-09	0.356218	0.2	0.014	5.12686e-05	pDCs
SUSD1	1.14133e-09	0.430594	0.333	0.037	5.14386e-05	pDCs
CHST12	1.17156e-09	0.467811	0.4	0.052	5.28011e-05	pDCs
TAGLN2	1.30714e-09	0.951469	1	0.411	5.89113e-05	pDCs
STMN1	1.32083e-09	0.853872	0.733	0.168	5.95284e-05	pDCs
SLAMF7	1.50829e-09	0.290401	0.2	0.014	6.7977e-05	pDCs
PRIM2	1.50965e-09	0.320464	0.267	0.024	6.80383e-05	pDCs
APP	1.62776e-09	0.892802	0.667	0.156	7.33615e-05	pDCs
GNG7	1.85239e-09	0.718795	0.733	0.16	8.34854e-05	pDCs
CXXC5	2.07957e-09	0.661839	0.467	0.074	9.37243e-05	pDCs
AP000476	3.01882e-09	0.209215	0.133	0.007	0.000136055	pDCs
AKR1C3	3.02345e-09	0.227345	0.133	0.007	0.000136264	pDCs
KIAA0226L	3.21289e-09	0.33412	0.267	0.025	0.000144802	pDCs
SLC44A2	3.93986e-09	0.692526	0.533	0.095	0.000177565	pDCs
SAT1	5.55999e-09	-0.969474	0.667	0.956	0.000250583	pDCs
GAPT	5.8961e-09	0.719099	0.533	0.1	0.000265732	pDCs
LPIN1	5.91607e-09	0.509606	0.333	0.041	0.000266631	pDCs
SERPINF1	5.94901e-09	0.949314	0.8	0.24	0.000268116	pDCs
SNRNP200	6.02104e-09	0.608409	0.6	0.118	0.000271362	pDCs
CERS6	6.68389e-09	0.679844	0.4	0.06	0.000301236	pDCs
ZMYM2	6.78697e-09	0.681671	0.667	0.146	0.000305882	pDCs
AREG	7.81725e-09	1.07198	0.867	0.241	0.000352316	pDCs
MAP4K1	1.16402e-08	0.460586	0.333	0.042	0.00052461	pDCs
SOCS1	1.23072e-08	0.412045	0.267	0.028	0.000554673	pDCs
DSN1	1.42088e-08	0.323028	0.267	0.027	0.000640375	pDCs
OCIAD2	1.44094e-08	0.49666	0.333	0.043	0.000649418	pDCs
USP5	1.46049e-08	0.463299	0.333	0.042	0.00065823	pDCs
2024-09-06	1.61781e-08	0.755911	0.667	0.167	0.000729129	pDCs
HIST1H2BJ	1.6514e-08	0.261341	0.2	0.016	0.000744268	pDCs
SULF2	1.84429e-08	0.528529	0.467	0.077	0.000831205	pDCs
BARD1	1.88855e-08	0.305003	0.267	0.028	0.000851151	pDCs
SNHG7	1.93711e-08	0.790681	0.667	0.165	0.000873038	pDCs
OGT	3.36084e-08	0.64529	0.533	0.105	0.0015147	pDCs
KLC4	3.5264e-08	0.229651	0.2	0.017	0.00158931	pDCs
C1orf228	3.98786e-08	0.305867	0.267	0.028	0.00179729	pDCs
ZNF296	4.67545e-08	0.258463	0.2	0.017	0.00210718	pDCs
DROSHA	5.09765e-08	0.305061	0.2	0.017	0.00229746	pDCs
ERP29	5.1563e-08	0.77864	1	0.493	0.00232389	pDCs
LTB	6.08894e-08	0.699517	0.467	0.084	0.00274422	pDCs
SLC15A4	6.18833e-08	0.670615	0.467	0.087	0.00278902	pDCs
CARD11	7.82141e-08	0.479138	0.333	0.046	0.00352503	pDCs
IL2RG	8.72737e-08	0.490106	0.333	0.047	0.00393334	pDCs
JAML	9.4529e-08	0.80101	0.667	0.174	0.00426033	pDCs
IGFLR1	1.03567e-07	0.584965	0.467	0.089	0.00466765	pDCs
UBE2J1	1.13193e-07	0.765708	0.8	0.253	0.00510149	pDCs
MFSD2A	1.15601e-07	0.346759	0.267	0.031	0.00521	pDCs
SP4	1.34075e-07	0.301672	0.2	0.018	0.00604263	pDCs
TMEM8B	1.49941e-07	0.301678	0.133	0.009	0.00675769	pDCs
SRP14-AS1	1.51095e-07	0.396294	0.2	0.019	0.00680971	pDCs
ZNF570	1.58603e-07	0.207587	0.133	0.009	0.00714807	pDCs
ZNF134	1.72791e-07	0.212425	0.2	0.018	0.00778751	pDCs
DNAJC9	1.75989e-07	0.407362	0.333	0.048	0.00793164	pDCs
MRM1	1.80598e-07	0.23078	0.133	0.009	0.00813936	pDCs
SRP14	1.93032e-07	0.617744	0.933	0.708	0.00869975	pDCs
CLCN5	2.17104e-07	0.268789	0.2	0.019	0.00978467	pDCs
REPS1	2.24061e-07	0.352499	0.267	0.032	0.0100982	pDCs
ABHD17B	2.25353e-07	0.301043	0.2	0.019	0.0101564	pDCs
CCDC50	2.43003e-07	0.805783	0.6	0.16	0.0109519	pDCs
ARL4C	3.04223e-07	0.849178	0.667	0.197	0.013711	pDCs
TSPYL2	3.48455e-07	0.653299	0.467	0.093	0.0157045	pDCs
TCEA1	3.72302e-07	0.707428	0.867	0.308	0.0167793	pDCs
C12orf75	4.02943e-07	0.807754	0.667	0.19	0.0181602	pDCs
RBM38	4.11861e-07	0.364215	0.333	0.049	0.0185622	pDCs
TSSC1	4.32625e-07	0.330018	0.267	0.033	0.019498	pDCs
NSMCE3	4.53591e-07	0.514731	0.4	0.072	0.0204429	pDCs
OPN3	4.93419e-07	0.445749	0.333	0.052	0.0222379	pDCs
TGFBI	5.50928e-07	0.744497	0.8	0.264	0.0248298	pDCs
ADGRG5	5.68217e-07	0.223737	0.133	0.009	0.025609	pDCs
TRAPPC12	5.85995e-07	0.474625	0.4	0.072	0.0264102	pDCs
PAPD7	6.39442e-07	0.258942	0.133	0.009	0.028819	pDCs
FUT7	6.40863e-07	0.21986	0.133	0.009	0.0288831	pDCs
MRNIP	6.49194e-07	0.206245	0.133	0.009	0.0292585	pDCs
CEP78	6.57545e-07	0.274548	0.2	0.02	0.0296349	pDCs
CFAP36	6.71501e-07	0.380773	0.267	0.034	0.0302639	pDCs
LRRC61	7.55592e-07	0.209295	0.133	0.009	0.0340538	pDCs
FYTTD1	7.668e-07	0.514605	0.6	0.143	0.0345589	pDCs
MED26	7.718e-07	0.39664	0.267	0.035	0.0347843	pDCs
SLC35C2	8.11834e-07	0.497318	0.4	0.073	0.0365886	pDCs
PLD4	8.6557e-07	0.939306	0.8	0.313	0.0390104	pDCs
ODC1	9.67989e-07	0.500439	0.467	0.096	0.0436263	pDCs
CCND3	9.68851e-07	0.614245	0.8	0.238	0.0436651	pDCs
GRSF1	1.00214e-06	0.551572	0.6	0.146	0.0451655	pDCs
MGME1	1.04429e-06	0.318063	0.333	0.051	0.0470653	pDCs
CCL4	0	1.15772	0.884	0.379	0	CD83+C1Q-hi Microglia
CH25H	0	1.10092	0.779	0.171	0	CD83+C1Q-hi Microglia
CCL3	0	0.969648	0.967	0.523	0	CD83+C1Q-hi Microglia
CCL4L2	0	0.945745	0.757	0.329	0	CD83+C1Q-hi Microglia
CD83	0	0.904604	0.905	0.359	0	CD83+C1Q-hi Microglia
MTRNR2L8	0	0.899825	0.482	0.159	0	CD83+C1Q-hi Microglia
RHOB	0	0.865536	0.939	0.492	0	CD83+C1Q-hi Microglia
P2RY12	0	0.822164	0.505	0.097	0	CD83+C1Q-hi Microglia
KLF2	0	0.810384	0.835	0.355	0	CD83+C1Q-hi Microglia
PDK4	0	0.786576	0.703	0.252	0	CD83+C1Q-hi Microglia
SGK1	0	0.764508	0.961	0.531	0	CD83+C1Q-hi Microglia
CCL3L1	0	0.753649	0.49	0.143	0	CD83+C1Q-hi Microglia
C1QC	0	0.751146	0.996	0.547	0	CD83+C1Q-hi Microglia
LGMN	0	0.751119	0.783	0.262	0	CD83+C1Q-hi Microglia
OLR1	0	0.743588	0.818	0.3	0	CD83+C1Q-hi Microglia
SERPINE1	0	0.734063	0.514	0.109	0	CD83+C1Q-hi Microglia
TREM2	0	0.727824	0.926	0.428	0	CD83+C1Q-hi Microglia
FCGR1A	0	0.708788	0.844	0.372	0	CD83+C1Q-hi Microglia
NR4A1	0	0.708189	0.706	0.273	0	CD83+C1Q-hi Microglia
C3	0	0.708104	0.878	0.375	0	CD83+C1Q-hi Microglia
TMIGD3	0	0.693815	0.782	0.316	0	CD83+C1Q-hi Microglia
CD69	0	0.690177	0.607	0.196	0	CD83+C1Q-hi Microglia
A2M	0	0.683951	0.823	0.337	0	CD83+C1Q-hi Microglia
BIN1	0	0.669468	0.719	0.299	0	CD83+C1Q-hi Microglia
C1QB	0	0.662685	0.991	0.548	0	CD83+C1Q-hi Microglia
BTG2	0	0.658257	0.839	0.395	0	CD83+C1Q-hi Microglia
PLD4	0	0.656178	0.724	0.25	0	CD83+C1Q-hi Microglia
FOLR2	0	0.652618	0.714	0.255	0	CD83+C1Q-hi Microglia
NR4A2	0	0.637216	0.771	0.331	0	CD83+C1Q-hi Microglia
KLF6	0	0.637075	0.983	0.71	0	CD83+C1Q-hi Microglia
SLC2A5	0	0.636602	0.695	0.215	0	CD83+C1Q-hi Microglia
SPP1	0	0.625597	0.948	0.597	0	CD83+C1Q-hi Microglia
FCGR3A	0	0.625342	0.818	0.368	0	CD83+C1Q-hi Microglia
SLC1A3	0	0.623729	0.83	0.322	0	CD83+C1Q-hi Microglia
C1QA	0	0.619763	0.982	0.541	0	CD83+C1Q-hi Microglia
CX3CR1	0	0.618804	0.528	0.153	0	CD83+C1Q-hi Microglia
RGS1	0	0.612841	0.927	0.502	0	CD83+C1Q-hi Microglia
ELL2	0	0.607918	0.628	0.221	0	CD83+C1Q-hi Microglia
OLFML3	0	0.606651	0.722	0.269	0	CD83+C1Q-hi Microglia
TSC22D3	0	0.604612	0.941	0.631	0	CD83+C1Q-hi Microglia
C3AR1	0	0.601714	0.747	0.299	0	CD83+C1Q-hi Microglia
LILRB4	0	0.595835	0.821	0.387	0	CD83+C1Q-hi Microglia
PLVAP	0	0.583782	0.431	0.061	0	CD83+C1Q-hi Microglia
ZNF331	0	0.581564	0.633	0.244	0	CD83+C1Q-hi Microglia
B3GNT5	0	0.576058	0.516	0.152	0	CD83+C1Q-hi Microglia
CXCL16	0	0.574455	0.874	0.45	0	CD83+C1Q-hi Microglia
FRMD4A	0	0.560424	0.611	0.178	0	CD83+C1Q-hi Microglia
SPRY1	0	0.553651	0.452	0.091	0	CD83+C1Q-hi Microglia
ST6GAL1	0	0.552059	0.534	0.137	0	CD83+C1Q-hi Microglia
HAVCR2	0	0.548017	0.724	0.314	0	CD83+C1Q-hi Microglia
CYFIP1	0	0.539067	0.67	0.268	0	CD83+C1Q-hi Microglia
GPR34	0	0.538904	0.8	0.362	0	CD83+C1Q-hi Microglia
EPB41L2	0	0.535191	0.632	0.215	0	CD83+C1Q-hi Microglia
HSPA5	0	0.532402	0.757	0.416	0	CD83+C1Q-hi Microglia
CCNH	0	0.522831	0.634	0.259	0	CD83+C1Q-hi Microglia
FPR1	0	0.519992	0.86	0.493	0	CD83+C1Q-hi Microglia
HERPUD1	0	0.5191	0.902	0.56	0	CD83+C1Q-hi Microglia
CSF1R	0	0.516994	0.81	0.409	0	CD83+C1Q-hi Microglia
ARID5B	0	0.514077	0.41	0.102	0	CD83+C1Q-hi Microglia
BHLHE41	0	0.513663	0.586	0.191	0	CD83+C1Q-hi Microglia
MIS18BP1	0	0.513192	0.597	0.243	0	CD83+C1Q-hi Microglia
ATF3	0	0.509574	0.622	0.276	0	CD83+C1Q-hi Microglia
REL	0	0.508598	0.727	0.373	0	CD83+C1Q-hi Microglia
LPCAT2	0	0.501011	0.637	0.249	0	CD83+C1Q-hi Microglia
ABL2	0	0.499133	0.422	0.107	0	CD83+C1Q-hi Microglia
ELF1	0	0.496066	0.696	0.351	0	CD83+C1Q-hi Microglia
FCGR1B	0	0.491131	0.553	0.189	0	CD83+C1Q-hi Microglia
NR4A3	0	0.489913	0.444	0.127	0	CD83+C1Q-hi Microglia
NEDD9	0	0.487101	0.431	0.116	0	CD83+C1Q-hi Microglia
MAP3K8	0	0.480695	0.733	0.376	0	CD83+C1Q-hi Microglia
PDPN	0	0.47843	0.441	0.101	0	CD83+C1Q-hi Microglia
HSP90AB1	0	0.477144	0.899	0.587	0	CD83+C1Q-hi Microglia
NLRP3	0	0.472673	0.538	0.215	0	CD83+C1Q-hi Microglia
FSCN1	0	0.465883	0.483	0.157	0	CD83+C1Q-hi Microglia
SELENOK	0	0.465616	0.452	0.169	0	CD83+C1Q-hi Microglia
LTC4S	0	0.465007	0.611	0.25	0	CD83+C1Q-hi Microglia
SLCO2B1	0	0.464363	0.636	0.252	0	CD83+C1Q-hi Microglia
SOCS6	0	0.460397	0.454	0.123	0	CD83+C1Q-hi Microglia
DHRS9	0	0.458348	0.351	0.071	0	CD83+C1Q-hi Microglia
IRF8	0	0.457798	0.572	0.233	0	CD83+C1Q-hi Microglia
HSPA8	0	0.455725	0.868	0.546	0	CD83+C1Q-hi Microglia
PLXDC2	0	0.451704	0.782	0.426	0	CD83+C1Q-hi Microglia
PIK3R1	0	0.45151	0.541	0.212	0	CD83+C1Q-hi Microglia
GSTM3	0	0.447628	0.418	0.1	0	CD83+C1Q-hi Microglia
SCIN	0	0.447143	0.478	0.147	0	CD83+C1Q-hi Microglia
TMEM119	0	0.446531	0.447	0.112	0	CD83+C1Q-hi Microglia
APBB1IP	0	0.440977	0.666	0.319	0	CD83+C1Q-hi Microglia
ADAM28	0	0.440514	0.578	0.223	0	CD83+C1Q-hi Microglia
RNASET2	0	0.437853	0.972	0.727	0	CD83+C1Q-hi Microglia
SIGLEC10	0	0.436051	0.549	0.218	0	CD83+C1Q-hi Microglia
EVL	0	0.434878	0.601	0.264	0	CD83+C1Q-hi Microglia
ADGRG1	0	0.430416	0.417	0.109	0	CD83+C1Q-hi Microglia
SBDS	0	0.423	0.508	0.2	0	CD83+C1Q-hi Microglia
RGS16	0	0.421519	0.366	0.104	0	CD83+C1Q-hi Microglia
SPTLC2	0	0.420409	0.575	0.241	0	CD83+C1Q-hi Microglia
IL6ST	0	0.416935	0.494	0.17	0	CD83+C1Q-hi Microglia
AC020916	0	0.414225	0.36	0.098	0	CD83+C1Q-hi Microglia
SRGAP2	0	0.412299	0.55	0.207	0	CD83+C1Q-hi Microglia
EGR2	0	0.411563	0.354	0.103	0	CD83+C1Q-hi Microglia
ZFP36	0	0.407282	0.967	0.735	0	CD83+C1Q-hi Microglia
GAL3ST4	0	0.403568	0.42	0.138	0	CD83+C1Q-hi Microglia
ITM2C	0	0.397749	0.397	0.12	0	CD83+C1Q-hi Microglia
NFKBID	0	0.393117	0.408	0.138	0	CD83+C1Q-hi Microglia
DDX5	0	0.385086	0.97	0.747	0	CD83+C1Q-hi Microglia
EBI3	0	0.381287	0.38	0.098	0	CD83+C1Q-hi Microglia
GSTM4	0	0.379315	0.401	0.12	0	CD83+C1Q-hi Microglia
RAMP1	0	0.375744	0.295	0.053	0	CD83+C1Q-hi Microglia
DDX3Y	0	0.372454	0.317	0.083	0	CD83+C1Q-hi Microglia
MLF1	0	0.368544	0.288	0.054	0	CD83+C1Q-hi Microglia
ITM2B	0	0.358373	0.991	0.842	0	CD83+C1Q-hi Microglia
DAGLB	0	0.35689	0.4	0.128	0	CD83+C1Q-hi Microglia
GSTM2	0	0.355675	0.294	0.051	0	CD83+C1Q-hi Microglia
CCND1	0	0.35269	0.332	0.087	0	CD83+C1Q-hi Microglia
EGR3	0	0.352121	0.297	0.068	0	CD83+C1Q-hi Microglia
FOS	0	0.349886	0.986	0.857	0	CD83+C1Q-hi Microglia
EDN1	0	0.349689	0.202	0.012	0	CD83+C1Q-hi Microglia
OTULINL	0	0.348747	0.308	0.08	0	CD83+C1Q-hi Microglia
SIGLEC8	0	0.345238	0.349	0.09	0	CD83+C1Q-hi Microglia
HLA-E	0	0.338912	0.96	0.772	0	CD83+C1Q-hi Microglia
LILRA4	0	0.305348	0.233	0.045	0	CD83+C1Q-hi Microglia
AP003481	0	0.303467	0.222	0.028	0	CD83+C1Q-hi Microglia
2024-03-03	0	0.286579	0.254	0.055	0	CD83+C1Q-hi Microglia
TLN2	0	0.282704	0.273	0.065	0	CD83+C1Q-hi Microglia
NET1	0	0.271713	0.217	0.04	0	CD83+C1Q-hi Microglia
VIM	0	-0.675322	0.445	0.675	0	CD83+C1Q-hi Microglia
LGALS1	0	-0.770413	0.428	0.679	0	CD83+C1Q-hi Microglia
S100A10	0	-0.774641	0.297	0.579	0	CD83+C1Q-hi Microglia
VCAN	0	-0.850511	0.024	0.368	0	CD83+C1Q-hi Microglia
S100A4	0	-1.02201	0.314	0.625	0	CD83+C1Q-hi Microglia
FCN1	0	-1.02289	0.015	0.366	0	CD83+C1Q-hi Microglia
S100A6	0	-1.03788	0.35	0.635	0	CD83+C1Q-hi Microglia
S100A8	0	-1.24751	0.195	0.547	0	CD83+C1Q-hi Microglia
LYZ	0	-1.26255	0.242	0.601	0	CD83+C1Q-hi Microglia
S100A9	0	-1.27247	0.235	0.588	0	CD83+C1Q-hi Microglia
DOCK4	7.36041e-308	0.386003	0.46	0.166	3.31726e-303	CD83+C1Q-hi Microglia
IFNGR1	7.44033e-306	0.458981	0.831	0.498	3.35328e-301	CD83+C1Q-hi Microglia
GPR183	4.43924e-305	0.498931	0.768	0.409	2.00072e-300	CD83+C1Q-hi Microglia
AIG1	2.16225e-303	0.334158	0.383	0.123	9.74506e-299	CD83+C1Q-hi Microglia
CSTA	2.95917e-302	-0.69156	0.072	0.391	1.33367e-297	CD83+C1Q-hi Microglia
AFF4	5.75637e-300	0.401189	0.541	0.228	2.59434e-295	CD83+C1Q-hi Microglia
VSIR	8.01806e-300	0.508858	0.567	0.253	3.61366e-295	CD83+C1Q-hi Microglia
EML4	2.5305e-299	0.36862	0.442	0.161	1.14047e-294	CD83+C1Q-hi Microglia
IPCEF1	7.41909e-299	0.271571	0.245	0.055	3.34371e-294	CD83+C1Q-hi Microglia
SIDT1	4.55662e-297	0.261218	0.202	0.038	2.05362e-292	CD83+C1Q-hi Microglia
PDGFA	7.35956e-296	0.213832	0.163	0.024	3.31688e-291	CD83+C1Q-hi Microglia
LPAR5	2.49859e-295	0.337199	0.377	0.119	1.12609e-290	CD83+C1Q-hi Microglia
MT-ND6	1.00516e-294	0.466911	0.494	0.2	4.53017e-290	CD83+C1Q-hi Microglia
MERTK	1.41749e-293	0.371524	0.419	0.148	6.38848e-289	CD83+C1Q-hi Microglia
S100A12	4.6858e-293	-0.929791	0.013	0.321	2.11184e-288	CD83+C1Q-hi Microglia
MGAT4A	2.65012e-291	0.405342	0.586	0.262	1.19438e-286	CD83+C1Q-hi Microglia
RANBP2	2.70129e-291	0.409624	0.465	0.184	1.21744e-286	CD83+C1Q-hi Microglia
AC016831	3.95261e-290	0.336972	0.314	0.092	1.7814e-285	CD83+C1Q-hi Microglia
RAB20	4.28337e-290	0.399345	0.475	0.189	1.93047e-285	CD83+C1Q-hi Microglia
DBI	1.17495e-289	0.455397	0.796	0.547	5.29536e-285	CD83+C1Q-hi Microglia
NRP2	1.40859e-288	0.322704	0.271	0.071	6.34837e-284	CD83+C1Q-hi Microglia
KLHL6	1.66919e-287	0.292157	0.295	0.081	7.52288e-283	CD83+C1Q-hi Microglia
TM6SF1	1.77263e-287	0.381917	0.528	0.214	7.98908e-283	CD83+C1Q-hi Microglia
GNG7	1.75277e-286	0.326001	0.385	0.126	7.89956e-282	CD83+C1Q-hi Microglia
MT-ND4L	2.89496e-286	0.52027	0.787	0.557	1.30473e-281	CD83+C1Q-hi Microglia
MT-ATP8	1.56172e-282	0.577113	0.604	0.304	7.0385e-278	CD83+C1Q-hi Microglia
AKAP13	5.82343e-279	0.44047	0.695	0.371	2.62456e-274	CD83+C1Q-hi Microglia
LINC01480	1.87659e-278	0.28433	0.262	0.066	8.45759e-274	CD83+C1Q-hi Microglia
MKNK1	3.66424e-278	0.36517	0.496	0.196	1.65144e-273	CD83+C1Q-hi Microglia
SRSF5	1.08408e-277	0.410225	0.854	0.554	4.88582e-273	CD83+C1Q-hi Microglia
CTSC	6.34184e-275	0.429187	0.781	0.451	2.8582e-270	CD83+C1Q-hi Microglia
LINC01736	2.6247e-274	0.260124	0.229	0.051	1.18293e-269	CD83+C1Q-hi Microglia
ADRB2	1.74271e-273	0.314345	0.333	0.102	7.8542e-269	CD83+C1Q-hi Microglia
SARAF	1.1493e-271	0.375045	0.904	0.637	5.1798e-267	CD83+C1Q-hi Microglia
SELENOS	1.24937e-271	0.34604	0.346	0.114	5.63078e-267	CD83+C1Q-hi Microglia
DHRS7	1.98679e-269	0.414099	0.719	0.39	8.95425e-265	CD83+C1Q-hi Microglia
GNB4	2.47387e-269	0.378505	0.507	0.214	1.11495e-264	CD83+C1Q-hi Microglia
SERPINB9	1.57545e-268	0.403468	0.571	0.259	7.10041e-264	CD83+C1Q-hi Microglia
WSB1	1.20378e-267	0.411482	0.786	0.449	5.4253e-263	CD83+C1Q-hi Microglia
NAA20	1.35975e-267	0.386634	0.538	0.242	6.12827e-263	CD83+C1Q-hi Microglia
RHBDF2	1.54287e-267	0.377681	0.538	0.232	6.95355e-263	CD83+C1Q-hi Microglia
ATP1B1	1.5456e-267	0.301085	0.315	0.096	6.96586e-263	CD83+C1Q-hi Microglia
MS4A7	3.29671e-267	0.428087	0.846	0.51	1.4858e-262	CD83+C1Q-hi Microglia
BTG3	8.69401e-267	0.308721	0.314	0.096	3.9183e-262	CD83+C1Q-hi Microglia
CTSB	9.73724e-267	0.371556	0.965	0.72	4.38848e-262	CD83+C1Q-hi Microglia
SEC14L1	2.81704e-266	0.392919	0.56	0.256	1.26961e-261	CD83+C1Q-hi Microglia
FYB1	1.06645e-265	0.453185	0.527	0.233	4.80639e-261	CD83+C1Q-hi Microglia
SCAMP2	1.17313e-263	0.395054	0.597	0.289	5.28718e-259	CD83+C1Q-hi Microglia
IL1B	4.23529e-263	0.510629	0.604	0.294	1.9088e-258	CD83+C1Q-hi Microglia
VASH1	1.38689e-262	0.296565	0.313	0.097	6.25059e-258	CD83+C1Q-hi Microglia
EIF4A3	4.17847e-262	0.422094	0.565	0.266	1.8832e-257	CD83+C1Q-hi Microglia
DNASE2	6.02236e-262	0.387025	0.535	0.236	2.71422e-257	CD83+C1Q-hi Microglia
TUBA1B	2.62997e-257	0.419766	0.876	0.557	1.1853e-252	CD83+C1Q-hi Microglia
ITPR2	9.75394e-256	0.330346	0.394	0.143	4.396e-251	CD83+C1Q-hi Microglia
CD84	6.22435e-255	0.361126	0.458	0.186	2.80525e-250	CD83+C1Q-hi Microglia
CSRNP1	8.70996e-255	0.368027	0.512	0.222	3.92549e-250	CD83+C1Q-hi Microglia
IRAK2	9.59912e-255	0.241709	0.209	0.047	4.32623e-250	CD83+C1Q-hi Microglia
MEF2C	4.02405e-254	0.403839	0.8	0.457	1.8136e-249	CD83+C1Q-hi Microglia
SELENOT	1.77345e-253	0.335017	0.369	0.13	7.99274e-249	CD83+C1Q-hi Microglia
GLDN	5.43281e-253	0.365837	0.342	0.115	2.44852e-248	CD83+C1Q-hi Microglia
IFRD1	4.50197e-252	0.404267	0.592	0.286	2.02899e-247	CD83+C1Q-hi Microglia
C5AR1	2.1729e-251	0.445623	0.671	0.363	9.79305e-247	CD83+C1Q-hi Microglia
GTF2B	1.50044e-249	0.337764	0.391	0.147	6.76232e-245	CD83+C1Q-hi Microglia
VSIG4	2.24342e-249	0.454762	0.756	0.404	1.01109e-244	CD83+C1Q-hi Microglia
HLA-DPA1	5.02382e-249	0.393352	0.969	0.721	2.26419e-244	CD83+C1Q-hi Microglia
GSN	6.09791e-248	0.42652	0.76	0.412	2.74826e-243	CD83+C1Q-hi Microglia
IER2	3.6589e-246	0.416461	0.871	0.573	1.64903e-241	CD83+C1Q-hi Microglia
RASGEF1B	8.09801e-246	0.378434	0.437	0.18	3.64969e-241	CD83+C1Q-hi Microglia
SERPINF1	7.70183e-245	0.358206	0.49	0.202	3.47114e-240	CD83+C1Q-hi Microglia
CXCR4	2.65638e-244	0.453332	0.756	0.476	1.1972e-239	CD83+C1Q-hi Microglia
LIPA	7.30655e-244	0.442598	0.694	0.384	3.29299e-239	CD83+C1Q-hi Microglia
SYNGR2	1.70338e-243	0.397864	0.733	0.429	7.67695e-239	CD83+C1Q-hi Microglia
MCL1	6.02773e-243	0.377038	0.903	0.63	2.71664e-238	CD83+C1Q-hi Microglia
CSF2RA	6.57944e-240	0.381252	0.655	0.329	2.96529e-235	CD83+C1Q-hi Microglia
XBP1	4.19621e-239	0.394834	0.617	0.32	1.89119e-234	CD83+C1Q-hi Microglia
CTTNBP2	8.1196e-239	0.22856	0.229	0.057	3.65942e-234	CD83+C1Q-hi Microglia
SNX9	1.19618e-238	0.334798	0.374	0.141	5.39106e-234	CD83+C1Q-hi Microglia
RAB1A	4.21746e-238	0.38374	0.663	0.359	1.90077e-233	CD83+C1Q-hi Microglia
SF1	2.75665e-237	0.384979	0.649	0.344	1.2424e-232	CD83+C1Q-hi Microglia
IDS	5.6363e-237	0.387121	0.562	0.276	2.54022e-232	CD83+C1Q-hi Microglia
CD99	1.7853e-235	0.381199	0.802	0.504	8.04615e-231	CD83+C1Q-hi Microglia
FUS	3.46182e-235	0.388784	0.746	0.431	1.56021e-230	CD83+C1Q-hi Microglia
SPATA13	5.03217e-235	0.295916	0.358	0.127	2.26795e-230	CD83+C1Q-hi Microglia
APOC2	2.1332e-234	0.406733	0.55	0.24	9.61412e-230	CD83+C1Q-hi Microglia
EZR	9.36315e-234	0.360052	0.452	0.196	4.21988e-229	CD83+C1Q-hi Microglia
PDGFB	6.31426e-233	0.203257	0.194	0.043	2.84577e-228	CD83+C1Q-hi Microglia
ADORA3	6.39632e-233	0.334965	0.466	0.189	2.88276e-228	CD83+C1Q-hi Microglia
CKB	2.10572e-232	0.30594	0.363	0.127	9.49028e-228	CD83+C1Q-hi Microglia
HIST1H2BC	1.88658e-231	0.248885	0.207	0.05	8.50263e-227	CD83+C1Q-hi Microglia
LPIN2	6.37788e-231	0.267754	0.298	0.095	2.87445e-226	CD83+C1Q-hi Microglia
PTAFR	8.61079e-230	0.345548	0.477	0.208	3.8808e-225	CD83+C1Q-hi Microglia
ARHGAP6	2.01329e-229	0.217524	0.205	0.049	9.0737e-225	CD83+C1Q-hi Microglia
IL18	3.05116e-229	0.366791	0.589	0.29	1.37513e-224	CD83+C1Q-hi Microglia
CD53	6.33396e-229	0.367396	0.83	0.54	2.85465e-224	CD83+C1Q-hi Microglia
SLC31A2	1.00799e-228	0.347302	0.478	0.214	4.54293e-224	CD83+C1Q-hi Microglia
SRSF7	1.42939e-228	0.398823	0.672	0.375	6.44211e-224	CD83+C1Q-hi Microglia
GRASP	3.00164e-228	0.296066	0.313	0.106	1.35281e-223	CD83+C1Q-hi Microglia
IGF1	1.06931e-227	0.222981	0.227	0.059	4.81927e-223	CD83+C1Q-hi Microglia
CFP	2.51761e-227	-0.561903	0.011	0.265	1.13466e-222	CD83+C1Q-hi Microglia
MT-CYB	2.51778e-227	0.240582	0.988	0.886	1.13474e-222	CD83+C1Q-hi Microglia
ELOC	1.73983e-226	0.376886	0.363	0.141	7.84126e-222	CD83+C1Q-hi Microglia
APPL2	9.58933e-226	0.253449	0.258	0.075	4.32181e-221	CD83+C1Q-hi Microglia
RGS10	1.05503e-225	0.37368	0.824	0.551	4.75489e-221	CD83+C1Q-hi Microglia
HIF1A	1.19648e-225	0.424627	0.704	0.432	5.3924e-221	CD83+C1Q-hi Microglia
TFRC	1.44285e-225	0.367779	0.375	0.147	6.50278e-221	CD83+C1Q-hi Microglia
EIF5	9.51562e-225	0.399617	0.678	0.387	4.2886e-220	CD83+C1Q-hi Microglia
CYTL1	4.91727e-223	0.268177	0.307	0.099	2.21617e-218	CD83+C1Q-hi Microglia
GATM	4.70287e-222	0.324107	0.404	0.159	2.11953e-217	CD83+C1Q-hi Microglia
SYNDIG1	7.71642e-222	0.211688	0.222	0.057	3.47771e-217	CD83+C1Q-hi Microglia
LHFPL2	1.0388e-221	0.308302	0.405	0.161	4.68175e-217	CD83+C1Q-hi Microglia
ARHGAP12	1.06548e-221	0.232581	0.237	0.065	4.80202e-217	CD83+C1Q-hi Microglia
LINC01678	3.5338e-220	0.23174	0.217	0.056	1.59265e-215	CD83+C1Q-hi Microglia
ELMO1	1.85535e-219	0.317595	0.444	0.187	8.36187e-215	CD83+C1Q-hi Microglia
EPC1	2.36837e-219	0.355858	0.538	0.262	1.0674e-214	CD83+C1Q-hi Microglia
MEF2A	1.393e-218	0.356097	0.597	0.298	6.27811e-214	CD83+C1Q-hi Microglia
CD3E	2.87655e-218	0.257558	0.148	0.028	1.29643e-213	CD83+C1Q-hi Microglia
SUSD3	3.4047e-218	0.264555	0.306	0.102	1.53446e-213	CD83+C1Q-hi Microglia
NFIC	3.69081e-218	0.30877	0.432	0.182	1.66341e-213	CD83+C1Q-hi Microglia
P2RY13	4.18689e-218	0.371471	0.485	0.218	1.88699e-213	CD83+C1Q-hi Microglia
CASS4	4.49327e-217	0.211924	0.189	0.045	2.02507e-212	CD83+C1Q-hi Microglia
PALD1	6.47998e-217	0.263518	0.321	0.11	2.92046e-212	CD83+C1Q-hi Microglia
PELI1	9.88669e-216	0.374948	0.528	0.253	4.45583e-211	CD83+C1Q-hi Microglia
ANXA2	1.07459e-214	-0.54844	0.223	0.467	4.84307e-210	CD83+C1Q-hi Microglia
APMAP	6.61438e-214	0.335241	0.526	0.244	2.98103e-209	CD83+C1Q-hi Microglia
MESD	1.24657e-213	0.236025	0.232	0.066	5.61818e-209	CD83+C1Q-hi Microglia
CALR	2.58745e-213	0.386284	0.771	0.477	1.16614e-208	CD83+C1Q-hi Microglia
ABCC4	1.43393e-211	0.217945	0.214	0.057	6.46256e-207	CD83+C1Q-hi Microglia
FOSB	4.20391e-210	0.396652	0.775	0.455	1.89466e-205	CD83+C1Q-hi Microglia
ARHGAP22	4.25155e-210	0.240257	0.264	0.082	1.91613e-205	CD83+C1Q-hi Microglia
DNTTIP2	1.21044e-209	0.326733	0.408	0.171	5.45535e-205	CD83+C1Q-hi Microglia
ITGAV	3.45618e-209	0.3021	0.359	0.14	1.55766e-204	CD83+C1Q-hi Microglia
HNRNPDL	7.98077e-209	0.343316	0.838	0.577	3.59685e-204	CD83+C1Q-hi Microglia
CREM	1.39535e-208	0.346509	0.475	0.217	6.2887e-204	CD83+C1Q-hi Microglia
DNAJA1	1.21653e-206	0.377034	0.594	0.318	5.48277e-202	CD83+C1Q-hi Microglia
TUBB2A	1.8347e-206	0.246041	0.205	0.055	8.26879e-202	CD83+C1Q-hi Microglia
DDX24	4.05891e-206	0.348064	0.539	0.269	1.82931e-201	CD83+C1Q-hi Microglia
PPP1R15A	4.45241e-205	0.379592	0.857	0.556	2.00666e-200	CD83+C1Q-hi Microglia
MYO1E	1.35608e-204	0.202998	0.184	0.044	6.11173e-200	CD83+C1Q-hi Microglia
CPM	1.58242e-204	0.358446	0.438	0.194	7.13183e-200	CD83+C1Q-hi Microglia
BCAS2	6.99895e-204	0.310181	0.399	0.169	3.15435e-199	CD83+C1Q-hi Microglia
PDE3B	7.7855e-204	0.240297	0.24	0.071	3.50885e-199	CD83+C1Q-hi Microglia
OFD1	2.16623e-203	0.264061	0.31	0.11	9.76297e-199	CD83+C1Q-hi Microglia
BCAP31	4.44936e-203	0.354752	0.722	0.425	2.00528e-198	CD83+C1Q-hi Microglia
PTP4A1	9.38444e-203	0.331867	0.506	0.245	4.22947e-198	CD83+C1Q-hi Microglia
JUN	1.74355e-202	0.404764	0.856	0.543	7.85801e-198	CD83+C1Q-hi Microglia
ZFP36L1	1.21412e-201	0.370231	0.839	0.572	5.4719e-197	CD83+C1Q-hi Microglia
APOC1	2.22142e-201	0.445757	0.878	0.538	1.00117e-196	CD83+C1Q-hi Microglia
ITGAX	9.29538e-201	0.324832	0.458	0.208	4.18934e-196	CD83+C1Q-hi Microglia
BLNK	2.2223e-200	0.228638	0.253	0.078	1.00157e-195	CD83+C1Q-hi Microglia
PTGS1	2.53996e-200	0.275347	0.338	0.129	1.14474e-195	CD83+C1Q-hi Microglia
GPN3	1.00826e-199	0.273986	0.323	0.119	4.54415e-195	CD83+C1Q-hi Microglia
RTF2	3.233e-199	0.267123	0.3	0.107	1.45708e-194	CD83+C1Q-hi Microglia
PDIA3	5.374e-197	0.35963	0.719	0.431	2.42201e-192	CD83+C1Q-hi Microglia
HIST1H1E	7.23343e-197	0.259501	0.202	0.055	3.26004e-192	CD83+C1Q-hi Microglia
LAIR1	1.44617e-196	0.330901	0.575	0.29	6.51775e-192	CD83+C1Q-hi Microglia
AP1S2	3.4198e-196	-0.519239	0.196	0.427	1.54127e-191	CD83+C1Q-hi Microglia
TNF	4.39059e-196	0.299867	0.276	0.094	1.97879e-191	CD83+C1Q-hi Microglia
PDE4DIP	5.84072e-196	0.28895	0.314	0.117	2.63235e-191	CD83+C1Q-hi Microglia
PIH1D1	1.00284e-195	0.318388	0.461	0.213	4.51969e-191	CD83+C1Q-hi Microglia
TNFRSF12A	1.08427e-195	0.283791	0.266	0.09	4.88668e-191	CD83+C1Q-hi Microglia
PNP	1.56146e-195	0.347613	0.356	0.148	7.03736e-191	CD83+C1Q-hi Microglia
WASF2	3.16937e-195	0.35279	0.682	0.405	1.4284e-190	CD83+C1Q-hi Microglia
SFMBT2	3.83702e-195	0.267444	0.33	0.123	1.72931e-190	CD83+C1Q-hi Microglia
JPT1	4.08068e-195	0.299026	0.332	0.127	1.83912e-190	CD83+C1Q-hi Microglia
LIMS1	1.78218e-194	0.355545	0.67	0.386	8.03211e-190	CD83+C1Q-hi Microglia
APOE	2.0271e-194	0.470881	0.955	0.547	9.13593e-190	CD83+C1Q-hi Microglia
IGSF6	3.31979e-194	0.356827	0.654	0.367	1.4962e-189	CD83+C1Q-hi Microglia
CD300A	1.94089e-193	0.334536	0.54	0.276	8.74739e-189	CD83+C1Q-hi Microglia
TUT7	2.30571e-193	0.234872	0.222	0.065	1.03916e-188	CD83+C1Q-hi Microglia
DDAH2	3.51084e-193	0.302942	0.433	0.195	1.5823e-188	CD83+C1Q-hi Microglia
FMNL3	7.19967e-192	0.225066	0.26	0.085	3.24482e-187	CD83+C1Q-hi Microglia
PLA2G7	8.80805e-192	0.268649	0.261	0.087	3.9697e-187	CD83+C1Q-hi Microglia
MTSS1	2.50043e-191	0.31121	0.397	0.171	1.12692e-186	CD83+C1Q-hi Microglia
TUBB4B	7.41424e-191	0.358725	0.495	0.245	3.34152e-186	CD83+C1Q-hi Microglia
GYPC	2.82033e-190	0.347836	0.638	0.347	1.27109e-185	CD83+C1Q-hi Microglia
KDM6B	3.13658e-189	0.312119	0.429	0.193	1.41363e-184	CD83+C1Q-hi Microglia
B4GALT1	1.69473e-188	0.328512	0.484	0.23	7.63799e-184	CD83+C1Q-hi Microglia
NEU1	9.20635e-188	0.316323	0.4	0.176	4.14921e-183	CD83+C1Q-hi Microglia
ZBTB16	1.07062e-187	0.225856	0.248	0.079	4.8252e-183	CD83+C1Q-hi Microglia
AP1B1	3.6239e-186	0.313641	0.506	0.247	1.63325e-181	CD83+C1Q-hi Microglia
ANXA1	8.50048e-186	-0.518485	0.23	0.49	3.83108e-181	CD83+C1Q-hi Microglia
TMBIM1	8.17399e-185	0.272466	0.369	0.154	3.68394e-180	CD83+C1Q-hi Microglia
LDLRAD4	2.78994e-184	0.250291	0.304	0.113	1.2574e-179	CD83+C1Q-hi Microglia
PLTP	6.72438e-184	0.386212	0.505	0.252	3.03061e-179	CD83+C1Q-hi Microglia
SKIL	1.54513e-183	0.312973	0.499	0.243	6.96375e-179	CD83+C1Q-hi Microglia
TBXAS1	1.09282e-182	0.341355	0.711	0.421	4.92521e-178	CD83+C1Q-hi Microglia
CDKN1A	2.94187e-182	0.361844	0.66	0.365	1.32587e-177	CD83+C1Q-hi Microglia
SLC29A1	3.60744e-182	0.243123	0.29	0.106	1.62584e-177	CD83+C1Q-hi Microglia
GNA13	8.64764e-182	0.316461	0.451	0.216	3.8974e-177	CD83+C1Q-hi Microglia
PEBP1	1.39856e-181	0.323469	0.571	0.306	6.30315e-177	CD83+C1Q-hi Microglia
SWAP70	1.80899e-181	0.275254	0.36	0.15	8.15293e-177	CD83+C1Q-hi Microglia
SDCCAG8	1.74846e-180	0.287732	0.455	0.21	7.88015e-176	CD83+C1Q-hi Microglia
CCDC47	5.87293e-179	0.28715	0.399	0.177	2.64687e-174	CD83+C1Q-hi Microglia
FGD4	3.33599e-178	0.27905	0.38	0.162	1.5035e-173	CD83+C1Q-hi Microglia
ATP5E	1.82137e-177	-0.526195	0.291	0.505	8.20875e-173	CD83+C1Q-hi Microglia
RBM39	2.57566e-177	0.337313	0.803	0.539	1.16083e-172	CD83+C1Q-hi Microglia
PMAIP1	9.31532e-177	0.293978	0.328	0.133	4.19832e-172	CD83+C1Q-hi Microglia
HBEGF	1.01254e-176	0.349696	0.396	0.183	4.56342e-172	CD83+C1Q-hi Microglia
PER1	2.47877e-176	0.294864	0.481	0.233	1.11716e-171	CD83+C1Q-hi Microglia
HLA-DMA	7.47877e-176	0.349516	0.872	0.575	3.37061e-171	CD83+C1Q-hi Microglia
CEP170	8.03704e-176	0.268671	0.347	0.143	3.62221e-171	CD83+C1Q-hi Microglia
RASSF4	9.29702e-176	0.323669	0.54	0.285	4.19007e-171	CD83+C1Q-hi Microglia
FCGR2A	1.01575e-175	0.340993	0.682	0.405	4.57787e-171	CD83+C1Q-hi Microglia
SLC3A2	6.60916e-175	0.321841	0.569	0.306	2.97868e-170	CD83+C1Q-hi Microglia
TMEM176B	8.34804e-175	0.35479	0.603	0.33	3.76238e-170	CD83+C1Q-hi Microglia
LPL	8.43753e-175	0.21932	0.196	0.056	3.80271e-170	CD83+C1Q-hi Microglia
ATP5F1B	1.36232e-174	0.317327	0.431	0.196	6.13982e-170	CD83+C1Q-hi Microglia
TSPAN3	2.09165e-174	0.255644	0.334	0.135	9.42686e-170	CD83+C1Q-hi Microglia
DDIT3	4.23845e-173	0.303656	0.382	0.169	1.91023e-168	CD83+C1Q-hi Microglia
LAT2	1.86924e-172	0.31748	0.561	0.301	8.42449e-168	CD83+C1Q-hi Microglia
HLA-DMB	1.27143e-171	0.347737	0.735	0.438	5.73019e-167	CD83+C1Q-hi Microglia
BRD2	2.87659e-171	0.301632	0.47	0.233	1.29645e-166	CD83+C1Q-hi Microglia
JUNB	5.24742e-171	0.326782	0.908	0.7	2.36496e-166	CD83+C1Q-hi Microglia
PRRC2C	1.03993e-170	0.315744	0.599	0.336	4.68685e-166	CD83+C1Q-hi Microglia
PLK3	1.22659e-170	0.29933	0.433	0.206	5.5281e-166	CD83+C1Q-hi Microglia
ATP6V0C	1.80699e-170	0.35499	0.517	0.256	8.14394e-166	CD83+C1Q-hi Microglia
SLC11A1	2.59497e-170	0.336105	0.764	0.505	1.16953e-165	CD83+C1Q-hi Microglia
SERPING1	4.39258e-169	0.22503	0.246	0.083	1.97969e-164	CD83+C1Q-hi Microglia
JMJD6	4.4289e-169	0.258335	0.364	0.156	1.99606e-164	CD83+C1Q-hi Microglia
CD86	5.33431e-169	0.314575	0.6	0.332	2.40412e-164	CD83+C1Q-hi Microglia
BCLAF1	6.26513e-169	0.318376	0.528	0.282	2.82363e-164	CD83+C1Q-hi Microglia
HAMP	5.35937e-168	0.307908	0.382	0.163	2.41541e-163	CD83+C1Q-hi Microglia
THBS1	1.09264e-167	-0.608744	0.033	0.239	4.92442e-163	CD83+C1Q-hi Microglia
CCL2	1.55881e-167	0.356703	0.206	0.065	7.0254e-163	CD83+C1Q-hi Microglia
PDE4B	2.20867e-167	0.312527	0.394	0.18	9.95424e-163	CD83+C1Q-hi Microglia
ARL6IP5	4.73847e-167	0.321687	0.721	0.445	2.13558e-162	CD83+C1Q-hi Microglia
ETNK1	1.29989e-166	0.261266	0.363	0.157	5.85847e-162	CD83+C1Q-hi Microglia
ABI3	4.10656e-166	0.309135	0.486	0.247	1.85079e-161	CD83+C1Q-hi Microglia
GADD45B	2.13581e-165	0.355828	0.755	0.466	9.6259e-161	CD83+C1Q-hi Microglia
PTGER4	2.38878e-165	0.272989	0.363	0.159	1.0766e-160	CD83+C1Q-hi Microglia
DST	6.67261e-165	0.218257	0.269	0.098	3.00728e-160	CD83+C1Q-hi Microglia
C12orf75	2.89489e-164	0.263849	0.379	0.161	1.3047e-159	CD83+C1Q-hi Microglia
SH3TC1	2.91683e-164	0.256998	0.372	0.162	1.31459e-159	CD83+C1Q-hi Microglia
SELPLG	5.93702e-164	0.318142	0.491	0.251	2.67576e-159	CD83+C1Q-hi Microglia
SCML1	1.45199e-163	0.212508	0.217	0.07	6.54399e-159	CD83+C1Q-hi Microglia
ACY3	1.82726e-163	0.220203	0.203	0.061	8.2353e-159	CD83+C1Q-hi Microglia
ETV5	2.07001e-163	0.235593	0.289	0.111	9.32933e-159	CD83+C1Q-hi Microglia
SELENOH	2.35708e-163	0.305693	0.404	0.188	1.06231e-158	CD83+C1Q-hi Microglia
CDK11A	1.25221e-162	0.233066	0.285	0.109	5.64357e-158	CD83+C1Q-hi Microglia
CALM1	2.12842e-162	0.328913	0.747	0.518	9.59258e-158	CD83+C1Q-hi Microglia
ID2	2.825e-162	0.356468	0.804	0.569	1.2732e-157	CD83+C1Q-hi Microglia
RPN2	3.16457e-162	0.308217	0.588	0.328	1.42624e-157	CD83+C1Q-hi Microglia
TIMP1	4.2542e-162	-0.490341	0.266	0.464	1.91733e-157	CD83+C1Q-hi Microglia
MT2A	4.25136e-161	0.433898	0.712	0.519	1.91604e-156	CD83+C1Q-hi Microglia
HPGDS	5.97196e-161	0.207503	0.298	0.111	2.6915e-156	CD83+C1Q-hi Microglia
MIR222HG	1.13317e-159	0.208871	0.191	0.057	5.10707e-155	CD83+C1Q-hi Microglia
G3BP2	1.30897e-159	0.258221	0.351	0.154	5.8994e-155	CD83+C1Q-hi Microglia
REX1BD	1.86492e-159	0.259912	0.336	0.143	8.40502e-155	CD83+C1Q-hi Microglia
TRA2B	9.65433e-159	0.31708	0.702	0.437	4.35111e-154	CD83+C1Q-hi Microglia
PAG1	1.60732e-158	0.254877	0.38	0.169	7.24403e-154	CD83+C1Q-hi Microglia
TAGAP	6.00472e-158	0.282427	0.403	0.188	2.70627e-153	CD83+C1Q-hi Microglia
RGS12	8.89283e-158	0.20018	0.232	0.079	4.00791e-153	CD83+C1Q-hi Microglia
TGFBI	5.24035e-157	-0.437142	0.082	0.293	2.36177e-152	CD83+C1Q-hi Microglia
CENPC	1.02675e-156	0.22605	0.25	0.09	4.62747e-152	CD83+C1Q-hi Microglia
UCP2	3.7314e-156	0.329622	0.594	0.357	1.68171e-151	CD83+C1Q-hi Microglia
ADAP2	4.52391e-156	0.285149	0.507	0.261	2.03888e-151	CD83+C1Q-hi Microglia
HIST1H4C	1.31598e-154	0.271847	0.398	0.189	5.93098e-150	CD83+C1Q-hi Microglia
MMD	2.21333e-154	0.239323	0.329	0.138	9.97524e-150	CD83+C1Q-hi Microglia
LCP2	2.36115e-154	0.300336	0.505	0.27	1.06415e-149	CD83+C1Q-hi Microglia
MAT2A	5.33695e-154	0.284092	0.459	0.231	2.40531e-149	CD83+C1Q-hi Microglia
PLA2G16	8.03384e-153	0.242426	0.377	0.169	3.62077e-148	CD83+C1Q-hi Microglia
IDI1	8.47162e-153	0.257079	0.385	0.177	3.81807e-148	CD83+C1Q-hi Microglia
RPS17	9.4823e-153	-0.423805	0.491	0.642	4.27358e-148	CD83+C1Q-hi Microglia
HSP90AA1	1.79348e-152	0.297983	0.911	0.674	8.08304e-148	CD83+C1Q-hi Microglia
KIF5B	2.85423e-152	0.272318	0.465	0.237	1.28637e-147	CD83+C1Q-hi Microglia
KMT2E	4.03917e-152	0.291542	0.519	0.279	1.82041e-147	CD83+C1Q-hi Microglia
CHD1	4.98995e-152	0.276635	0.446	0.222	2.24892e-147	CD83+C1Q-hi Microglia
TCEAL3	7.97102e-152	0.223468	0.308	0.126	3.59246e-147	CD83+C1Q-hi Microglia
SRSF10	1.23496e-151	0.284815	0.46	0.237	5.56585e-147	CD83+C1Q-hi Microglia
ETS2	1.77288e-151	0.30893	0.583	0.332	7.99021e-147	CD83+C1Q-hi Microglia
CCL5	1.02077e-150	0.29179	0.242	0.089	4.60049e-146	CD83+C1Q-hi Microglia
NCL	1.54549e-150	0.309712	0.642	0.395	6.96536e-146	CD83+C1Q-hi Microglia
KCNMA1	2.10203e-150	0.205982	0.241	0.086	9.47366e-146	CD83+C1Q-hi Microglia
DCTN4	2.34087e-150	0.22675	0.291	0.117	1.055e-145	CD83+C1Q-hi Microglia
H1F0	3.2062e-150	0.248989	0.319	0.134	1.445e-145	CD83+C1Q-hi Microglia
TRIB1	4.58436e-150	0.287596	0.444	0.223	2.06613e-145	CD83+C1Q-hi Microglia
MTRNR2L12	2.25841e-149	0.466638	0.674	0.455	1.01784e-144	CD83+C1Q-hi Microglia
LINC01094	5.30607e-149	0.202539	0.279	0.108	2.39139e-144	CD83+C1Q-hi Microglia
CHD9	9.64724e-149	0.263572	0.442	0.218	4.34791e-144	CD83+C1Q-hi Microglia
RP11-1143G9	1.15462e-148	-0.548778	0.014	0.195	5.20377e-144	CD83+C1Q-hi Microglia
SUSD6	5.31596e-148	0.248807	0.346	0.154	2.39585e-143	CD83+C1Q-hi Microglia
MFSD1	7.01578e-148	0.308008	0.707	0.443	3.16194e-143	CD83+C1Q-hi Microglia
HLA-DRB1	2.49098e-147	0.25212	0.979	0.833	1.12266e-142	CD83+C1Q-hi Microglia
SNX5	5.15446e-146	0.263206	0.441	0.223	2.32306e-141	CD83+C1Q-hi Microglia
LSP1	3.62492e-145	-0.47482	0.231	0.415	1.63371e-140	CD83+C1Q-hi Microglia
NRROS	4.23955e-145	0.231003	0.288	0.118	1.91072e-140	CD83+C1Q-hi Microglia
STOM	5.84642e-145	0.249093	0.399	0.189	2.63492e-140	CD83+C1Q-hi Microglia
EIF4E	5.88298e-145	0.297155	0.498	0.27	2.6514e-140	CD83+C1Q-hi Microglia
NASP	2.38794e-144	0.239427	0.348	0.157	1.07622e-139	CD83+C1Q-hi Microglia
JAML	3.61193e-144	-0.351323	0.019	0.199	1.62786e-139	CD83+C1Q-hi Microglia
CCNL1	4.55919e-144	0.311072	0.751	0.489	2.05478e-139	CD83+C1Q-hi Microglia
ZBTB1	5.89179e-144	0.210851	0.235	0.087	2.65537e-139	CD83+C1Q-hi Microglia
TKT	8.77352e-144	-0.428699	0.382	0.522	3.95414e-139	CD83+C1Q-hi Microglia
PARP1	2.30063e-143	0.236719	0.356	0.161	1.03687e-138	CD83+C1Q-hi Microglia
LGALS3	3.18254e-143	-0.469227	0.168	0.367	1.43434e-138	CD83+C1Q-hi Microglia
MPZL1	5.26765e-143	0.20323	0.276	0.109	2.37408e-138	CD83+C1Q-hi Microglia
SLC9A9	7.27523e-143	0.219126	0.245	0.092	3.27887e-138	CD83+C1Q-hi Microglia
SERTAD1	2.76143e-142	0.278666	0.374	0.179	1.24455e-137	CD83+C1Q-hi Microglia
COTL1	3.60317e-142	-0.360138	0.517	0.658	1.62391e-137	CD83+C1Q-hi Microglia
TCEB2	7.53775e-142	-0.452185	0.196	0.392	3.39719e-137	CD83+C1Q-hi Microglia
LAPTM5	8.63827e-142	0.200311	0.975	0.854	3.89318e-137	CD83+C1Q-hi Microglia
CAPZB	1.19383e-141	0.28947	0.809	0.578	5.38046e-137	CD83+C1Q-hi Microglia
NPM1	3.93867e-141	0.279078	0.849	0.635	1.77512e-136	CD83+C1Q-hi Microglia
MAGED2	4.47979e-141	0.206207	0.28	0.113	2.019e-136	CD83+C1Q-hi Microglia
HSPA9	1.46775e-140	0.257662	0.425	0.215	6.61501e-136	CD83+C1Q-hi Microglia
SELENOF	2.4215e-140	0.23178	0.297	0.125	1.09135e-135	CD83+C1Q-hi Microglia
RBP7	6.48248e-140	-0.394461	0.024	0.201	2.92159e-135	CD83+C1Q-hi Microglia
M6PR	1.30689e-139	0.282438	0.541	0.308	5.89003e-135	CD83+C1Q-hi Microglia
TMEM9B	2.79846e-139	0.265107	0.485	0.26	1.26124e-134	CD83+C1Q-hi Microglia
ARGLU1	4.60644e-139	0.278798	0.578	0.332	2.07608e-134	CD83+C1Q-hi Microglia
NFKBIA	6.2055e-139	0.299909	0.914	0.667	2.79676e-134	CD83+C1Q-hi Microglia
ATP6AP1	6.95995e-139	0.284141	0.557	0.319	3.13678e-134	CD83+C1Q-hi Microglia
PIK3IP1	1.19709e-138	0.241527	0.344	0.156	5.39519e-134	CD83+C1Q-hi Microglia
ICAM1	1.36373e-138	0.25619	0.308	0.136	6.14619e-134	CD83+C1Q-hi Microglia
FNBP4	8.0967e-138	0.230324	0.334	0.151	3.6491e-133	CD83+C1Q-hi Microglia
AL118516	8.5153e-138	0.232758	0.272	0.109	3.83776e-133	CD83+C1Q-hi Microglia
CDA	1.33047e-137	-0.348242	0.005	0.17	5.99628e-133	CD83+C1Q-hi Microglia
CD52	3.41488e-137	-0.563428	0.182	0.367	1.53905e-132	CD83+C1Q-hi Microglia
HSP90B1	9.42871e-137	0.314227	0.699	0.46	4.24942e-132	CD83+C1Q-hi Microglia
GOLGA4	3.00626e-136	0.230959	0.322	0.142	1.35489e-131	CD83+C1Q-hi Microglia
MPC2	4.51295e-136	0.264529	0.52	0.285	2.03394e-131	CD83+C1Q-hi Microglia
RPS4Y1	5.53544e-136	0.308206	0.502	0.262	2.49477e-131	CD83+C1Q-hi Microglia
CCT2	1.18159e-135	0.236558	0.353	0.166	5.32533e-131	CD83+C1Q-hi Microglia
PPP1R2	2.52784e-135	0.259095	0.469	0.25	1.13927e-130	CD83+C1Q-hi Microglia
IL32	3.71766e-135	0.217178	0.147	0.042	1.67551e-130	CD83+C1Q-hi Microglia
ATP5G2	4.08175e-135	-0.437557	0.267	0.456	1.8396e-130	CD83+C1Q-hi Microglia
C14orf2	5.68811e-135	-0.455189	0.223	0.41	2.56357e-130	CD83+C1Q-hi Microglia
DNAJB6	5.8543e-135	0.293696	0.645	0.397	2.63848e-130	CD83+C1Q-hi Microglia
CIRBP	7.59397e-135	0.277462	0.846	0.613	3.42253e-130	CD83+C1Q-hi Microglia
SRPRA	1.66812e-134	0.229042	0.312	0.139	7.51804e-130	CD83+C1Q-hi Microglia
RPS10	2.70714e-134	-0.37398	0.517	0.653	1.22008e-129	CD83+C1Q-hi Microglia
ATP5L	9.48524e-134	-0.435219	0.263	0.451	4.2749e-129	CD83+C1Q-hi Microglia
C1orf54	1.08077e-133	0.240963	0.388	0.186	4.87093e-129	CD83+C1Q-hi Microglia
CD7	1.25282e-133	0.214042	0.201	0.071	5.64633e-129	CD83+C1Q-hi Microglia
LITAF	1.25854e-133	0.293142	0.6	0.359	5.67213e-129	CD83+C1Q-hi Microglia
TCF12	2.48825e-133	0.2049	0.243	0.095	1.12143e-128	CD83+C1Q-hi Microglia
TMED5	7.87674e-132	0.266588	0.419	0.219	3.54997e-127	CD83+C1Q-hi Microglia
TUBB	1.2566e-131	0.281255	0.639	0.392	5.66339e-127	CD83+C1Q-hi Microglia
NINJ1	3.10404e-131	0.294001	0.762	0.524	1.39896e-126	CD83+C1Q-hi Microglia
CTSL	7.44088e-131	0.276661	0.602	0.336	3.35353e-126	CD83+C1Q-hi Microglia
GLA	1.48764e-130	0.245769	0.311	0.142	6.70463e-126	CD83+C1Q-hi Microglia
CHST11	2.71088e-130	0.22481	0.319	0.145	1.22177e-125	CD83+C1Q-hi Microglia
SP100	5.22505e-130	0.264016	0.525	0.294	2.35488e-125	CD83+C1Q-hi Microglia
ASGR1	4.25059e-129	-0.292267	0.01	0.169	1.9157e-124	CD83+C1Q-hi Microglia
TMED10	2.21006e-128	0.275582	0.607	0.369	9.96051e-124	CD83+C1Q-hi Microglia
HLA-DRA	3.85943e-128	0.216193	0.983	0.878	1.73941e-123	CD83+C1Q-hi Microglia
SYAP1	4.00309e-128	0.286041	0.4	0.211	1.80415e-123	CD83+C1Q-hi Microglia
LILRA5	1.23491e-127	-0.318438	0.005	0.161	5.56559e-123	CD83+C1Q-hi Microglia
STAT3	1.03669e-126	0.246004	0.447	0.237	4.67224e-122	CD83+C1Q-hi Microglia
MGST1	1.73214e-126	-0.297364	0.003	0.155	7.80658e-122	CD83+C1Q-hi Microglia
ATP5I	4.97662e-126	-0.415369	0.203	0.389	2.24291e-121	CD83+C1Q-hi Microglia
CD44	1.01429e-125	-0.407973	0.257	0.44	4.57131e-121	CD83+C1Q-hi Microglia
GABARAPL1	1.06206e-125	0.28261	0.492	0.276	4.78658e-121	CD83+C1Q-hi Microglia
MAPRE2	1.25881e-125	0.234836	0.269	0.115	5.67332e-121	CD83+C1Q-hi Microglia
LAP3	1.52636e-125	0.266281	0.484	0.27	6.87916e-121	CD83+C1Q-hi Microglia
GNB2L1	1.95629e-125	-0.430925	0.297	0.497	8.81681e-121	CD83+C1Q-hi Microglia
HNRNPA2B1	3.10393e-125	0.265344	0.871	0.653	1.39891e-120	CD83+C1Q-hi Microglia
PEA15	6.05309e-125	0.215021	0.324	0.15	2.72807e-120	CD83+C1Q-hi Microglia
IL1R2	2.22142e-124	-0.494518	0.027	0.189	1.00117e-119	CD83+C1Q-hi Microglia
CHD2	7.53483e-124	0.23014	0.347	0.166	3.39587e-119	CD83+C1Q-hi Microglia
AKR1A1	1.04046e-123	0.263147	0.559	0.331	4.68923e-119	CD83+C1Q-hi Microglia
PADI2	1.28778e-123	0.221937	0.309	0.138	5.80387e-119	CD83+C1Q-hi Microglia
DOCK10	1.8091e-123	0.209987	0.259	0.11	8.15342e-119	CD83+C1Q-hi Microglia
PHF20	4.36881e-123	0.227396	0.385	0.193	1.96898e-118	CD83+C1Q-hi Microglia
NOL7	4.44613e-123	0.237869	0.449	0.241	2.00383e-118	CD83+C1Q-hi Microglia
AUP1	5.41566e-123	0.255718	0.525	0.304	2.44079e-118	CD83+C1Q-hi Microglia
RRAGA	1.01638e-122	0.218703	0.297	0.135	4.58071e-118	CD83+C1Q-hi Microglia
SYTL3	1.12084e-122	0.215694	0.274	0.118	5.05153e-118	CD83+C1Q-hi Microglia
PNRC2	1.54875e-122	0.237404	0.386	0.197	6.98008e-118	CD83+C1Q-hi Microglia
TOP1	1.70542e-122	0.246589	0.471	0.256	7.68617e-118	CD83+C1Q-hi Microglia
SORL1	2.76993e-122	0.257201	0.535	0.3	1.24838e-117	CD83+C1Q-hi Microglia
GOLGB1	2.86162e-122	0.208188	0.291	0.128	1.28971e-117	CD83+C1Q-hi Microglia
DAB2	2.8869e-122	0.244851	0.408	0.206	1.3011e-117	CD83+C1Q-hi Microglia
2024-09-06	5.91594e-122	0.212442	0.312	0.145	2.66626e-117	CD83+C1Q-hi Microglia
RRP12	2.07687e-121	0.215467	0.243	0.099	9.36026e-117	CD83+C1Q-hi Microglia
MGST2	4.46453e-121	0.254133	0.532	0.303	2.01212e-116	CD83+C1Q-hi Microglia
HNRNPH3	4.65997e-121	0.23998	0.402	0.211	2.1002e-116	CD83+C1Q-hi Microglia
ARID5A	6.41599e-121	0.237597	0.366	0.183	2.89162e-116	CD83+C1Q-hi Microglia
ZFP36L2	1.43587e-120	0.299057	0.793	0.565	6.47132e-116	CD83+C1Q-hi Microglia
PPT1	2.37248e-120	0.283542	0.684	0.45	1.06925e-115	CD83+C1Q-hi Microglia
CNDP2	3.11093e-120	0.243234	0.435	0.233	1.40206e-115	CD83+C1Q-hi Microglia
KLF4	4.79448e-120	0.288259	0.589	0.357	2.16082e-115	CD83+C1Q-hi Microglia
CFD	5.66889e-120	-0.428235	0.316	0.466	2.55491e-115	CD83+C1Q-hi Microglia
SON	4.0615e-119	0.273615	0.725	0.487	1.83048e-114	CD83+C1Q-hi Microglia
CD36	4.22687e-119	-0.300124	0.011	0.161	1.90501e-114	CD83+C1Q-hi Microglia
CD63	6.80527e-119	0.27101	0.91	0.693	3.06707e-114	CD83+C1Q-hi Microglia
NBEAL1	7.19733e-119	-0.479802	0.264	0.417	3.24377e-114	CD83+C1Q-hi Microglia
SLC39A1	8.59845e-119	0.217817	0.329	0.157	3.87524e-114	CD83+C1Q-hi Microglia
OS9	1.52029e-118	0.251921	0.53	0.308	6.85181e-114	CD83+C1Q-hi Microglia
HSPD1	2.82715e-118	0.252861	0.52	0.297	1.27417e-113	CD83+C1Q-hi Microglia
YTHDF2	1.40033e-117	0.20888	0.321	0.152	6.31116e-113	CD83+C1Q-hi Microglia
TMBIM6	1.83154e-116	0.261623	0.839	0.62	8.25456e-112	CD83+C1Q-hi Microglia
AKR1B1	2.07248e-116	0.251589	0.571	0.324	9.34044e-112	CD83+C1Q-hi Microglia
PPP1R10	2.88743e-116	0.205308	0.291	0.131	1.30134e-111	CD83+C1Q-hi Microglia
FOXN3	3.75398e-116	0.239229	0.435	0.235	1.69188e-111	CD83+C1Q-hi Microglia
CARD16	9.1037e-116	-0.374731	0.17	0.341	4.10295e-111	CD83+C1Q-hi Microglia
SRGAP2B	1.17344e-115	0.231853	0.402	0.203	5.28859e-111	CD83+C1Q-hi Microglia
AL138963	3.2811e-115	0.226579	0.212	0.082	1.47876e-110	CD83+C1Q-hi Microglia
EGR1	3.4262e-115	0.269301	0.524	0.296	1.54416e-110	CD83+C1Q-hi Microglia
PTPN1	3.56237e-115	0.215383	0.297	0.139	1.60553e-110	CD83+C1Q-hi Microglia
RSRC2	6.3994e-115	0.246968	0.468	0.263	2.88415e-110	CD83+C1Q-hi Microglia
TMED9	8.14827e-115	0.256275	0.602	0.362	3.67234e-110	CD83+C1Q-hi Microglia
AAED1	1.81682e-114	0.205598	0.259	0.114	8.18822e-110	CD83+C1Q-hi Microglia
GLUL	2.64848e-114	0.278295	0.834	0.572	1.19364e-109	CD83+C1Q-hi Microglia
SF3B1	2.71037e-114	0.254292	0.556	0.335	1.22153e-109	CD83+C1Q-hi Microglia
C1orf162	3.49544e-114	-0.336225	0.416	0.548	1.57536e-109	CD83+C1Q-hi Microglia
ATP5MC3	1.19834e-113	0.242209	0.415	0.212	5.40078e-109	CD83+C1Q-hi Microglia
VCP	1.69554e-113	0.234721	0.439	0.241	7.64163e-109	CD83+C1Q-hi Microglia
RILPL2	1.95385e-113	0.263431	0.591	0.365	8.80579e-109	CD83+C1Q-hi Microglia
C12orf57	2.5613e-113	0.251844	0.426	0.233	1.15435e-108	CD83+C1Q-hi Microglia
RGCC	4.94157e-113	0.356781	0.37	0.201	2.22712e-108	CD83+C1Q-hi Microglia
SELENOW	7.94731e-113	0.204745	0.307	0.142	3.58177e-108	CD83+C1Q-hi Microglia
ZC3HAV1	9.08958e-112	0.20075	0.266	0.119	4.09658e-107	CD83+C1Q-hi Microglia
ATP2C1	1.00503e-111	0.201586	0.273	0.122	4.52957e-107	CD83+C1Q-hi Microglia
MANBA	1.20601e-111	0.242817	0.384	0.202	5.43535e-107	CD83+C1Q-hi Microglia
RTN4	2.63822e-111	0.265004	0.717	0.486	1.18902e-106	CD83+C1Q-hi Microglia
MBD4	3.32862e-111	0.20905	0.355	0.177	1.50018e-106	CD83+C1Q-hi Microglia
ZFHX3	5.5846e-111	0.211712	0.365	0.184	2.51692e-106	CD83+C1Q-hi Microglia
CD81	4.90731e-110	0.228923	0.476	0.258	2.21168e-105	CD83+C1Q-hi Microglia
PCM1	7.61584e-110	0.207962	0.338	0.168	3.43238e-105	CD83+C1Q-hi Microglia
ILF2	1.15503e-109	0.222371	0.398	0.214	5.20561e-105	CD83+C1Q-hi Microglia
RBM25	1.24332e-109	0.242144	0.519	0.303	5.60353e-105	CD83+C1Q-hi Microglia
SPINT2	1.51639e-109	0.220041	0.411	0.221	6.83423e-105	CD83+C1Q-hi Microglia
NDUFB1	4.08787e-109	-0.334276	0.416	0.537	1.84236e-104	CD83+C1Q-hi Microglia
TECR	2.24572e-108	0.225958	0.455	0.252	1.01212e-103	CD83+C1Q-hi Microglia
AHNAK	4.30838e-108	-0.363135	0.102	0.273	1.94174e-103	CD83+C1Q-hi Microglia
TNFAIP3	1.8395e-107	0.269963	0.498	0.29	8.29046e-103	CD83+C1Q-hi Microglia
RPL22L1	5.71064e-107	0.256377	0.536	0.329	2.57373e-102	CD83+C1Q-hi Microglia
CLEC4E	7.13017e-107	-0.293135	0.023	0.168	3.21349e-102	CD83+C1Q-hi Microglia
FKBP5	3.87016e-106	0.244609	0.582	0.346	1.74424e-101	CD83+C1Q-hi Microglia
IFITM1	4.07317e-106	0.271315	0.179	0.069	1.83573e-101	CD83+C1Q-hi Microglia
PLD3	4.81538e-106	0.265482	0.596	0.375	2.17024e-101	CD83+C1Q-hi Microglia
MT-ND5	7.45612e-106	0.247907	0.889	0.72	3.3604e-101	CD83+C1Q-hi Microglia
CLEC12A	1.89444e-105	-0.263481	0.013	0.15	8.53806e-101	CD83+C1Q-hi Microglia
LAPTM4A	4.15507e-104	0.262845	0.781	0.535	1.87265e-99	CD83+C1Q-hi Microglia
KCNMB1	4.07684e-103	0.221258	0.235	0.103	1.83739e-98	CD83+C1Q-hi Microglia
ATRX	1.06026e-102	0.210948	0.385	0.204	4.7785e-98	CD83+C1Q-hi Microglia
BRI3	2.54393e-102	-0.352757	0.293	0.443	1.14652e-97	CD83+C1Q-hi Microglia
PRPF38B	4.52683e-102	0.223499	0.497	0.287	2.0402e-97	CD83+C1Q-hi Microglia
HTRA1	6.10116e-102	0.232956	0.517	0.282	2.74973e-97	CD83+C1Q-hi Microglia
RRBP1	7.55368e-102	0.207923	0.341	0.175	3.40437e-97	CD83+C1Q-hi Microglia
EREG	1.60813e-101	-0.33637	0.013	0.145	7.24769e-97	CD83+C1Q-hi Microglia
ARF4	1.74496e-101	0.232134	0.53	0.318	7.86437e-97	CD83+C1Q-hi Microglia
CSNK1A1	2.39298e-101	0.237381	0.554	0.341	1.07849e-96	CD83+C1Q-hi Microglia
CD4	6.21327e-100	0.222738	0.436	0.246	2.80026e-95	CD83+C1Q-hi Microglia
ADGRE5	6.86469e-100	0.234792	0.359	0.192	3.09385e-95	CD83+C1Q-hi Microglia
ETF1	1.73014e-99	0.214806	0.388	0.214	7.79755e-95	CD83+C1Q-hi Microglia
FEZ2	1.82546e-99	0.200623	0.41	0.22	8.22715e-95	CD83+C1Q-hi Microglia
RBMX	2.11199e-98	0.224985	0.491	0.291	9.51854e-94	CD83+C1Q-hi Microglia
ZC3H15	6.46376e-98	0.215875	0.45	0.259	2.91315e-93	CD83+C1Q-hi Microglia
MS4A4A	9.45751e-98	0.248055	0.514	0.302	4.26241e-93	CD83+C1Q-hi Microglia
TMX1	1.35541e-97	0.210929	0.426	0.238	6.10871e-93	CD83+C1Q-hi Microglia
SEC61G	2.0544e-97	-0.330631	0.422	0.525	9.25899e-93	CD83+C1Q-hi Microglia
MYDGF	5.90993e-97	0.241543	0.626	0.399	2.66354e-92	CD83+C1Q-hi Microglia
DOCK8	6.07479e-97	0.226969	0.489	0.291	2.73785e-92	CD83+C1Q-hi Microglia
PNN	7.51147e-97	0.205642	0.376	0.204	3.38534e-92	CD83+C1Q-hi Microglia
MSR1	1.44135e-96	0.231423	0.49	0.279	6.49602e-92	CD83+C1Q-hi Microglia
CYP1B1	2.5363e-96	-0.274911	0.004	0.124	1.14309e-91	CD83+C1Q-hi Microglia
AOAH	3.59419e-96	0.22008	0.409	0.23	1.61987e-91	CD83+C1Q-hi Microglia
LMBRD1	3.84256e-96	0.203706	0.35	0.185	1.7318e-91	CD83+C1Q-hi Microglia
SRRM2	4.63404e-96	0.235169	0.577	0.367	2.08852e-91	CD83+C1Q-hi Microglia
RETN	1.68488e-95	-0.273814	0.004	0.124	7.59361e-91	CD83+C1Q-hi Microglia
FAM133B	7.34534e-95	0.235891	0.509	0.312	3.31047e-90	CD83+C1Q-hi Microglia
ENTPD1	7.81343e-94	0.210273	0.407	0.226	3.52143e-89	CD83+C1Q-hi Microglia
TMEM14C	7.61491e-93	0.220988	0.515	0.315	3.43197e-88	CD83+C1Q-hi Microglia
AMD1	2.3129e-92	0.200478	0.373	0.206	1.0424e-87	CD83+C1Q-hi Microglia
PLEK	2.85032e-92	0.256759	0.561	0.363	1.28461e-87	CD83+C1Q-hi Microglia
PNPLA8	3.46135e-92	0.206747	0.306	0.157	1.56e-87	CD83+C1Q-hi Microglia
FGR	4.6775e-92	-0.339639	0.156	0.306	2.1081e-87	CD83+C1Q-hi Microglia
STXBP2	6.65796e-92	-0.382307	0.254	0.391	3.00067e-87	CD83+C1Q-hi Microglia
YPEL5	1.72568e-91	0.243179	0.547	0.35	7.77745e-87	CD83+C1Q-hi Microglia
FLNA	4.08038e-90	-0.325447	0.105	0.251	1.83899e-85	CD83+C1Q-hi Microglia
MPEG1	4.65064e-90	-0.307952	0.084	0.23	2.096e-85	CD83+C1Q-hi Microglia
AC090498	1.63429e-89	-0.399594	0.216	0.364	7.36557e-85	CD83+C1Q-hi Microglia
TMEM176A	1.82716e-89	0.205474	0.388	0.212	8.23484e-85	CD83+C1Q-hi Microglia
HM13	2.36472e-89	0.22127	0.539	0.339	1.06576e-84	CD83+C1Q-hi Microglia
ARL6IP1	5.15384e-89	0.226517	0.61	0.382	2.32278e-84	CD83+C1Q-hi Microglia
USMG5	5.79989e-89	-0.329945	0.188	0.341	2.61395e-84	CD83+C1Q-hi Microglia
LGALS2	7.10141e-89	-0.266662	0.003	0.115	3.20054e-84	CD83+C1Q-hi Microglia
CELF2	1.38914e-88	0.227272	0.668	0.44	6.26074e-84	CD83+C1Q-hi Microglia
SCPEP1	1.4737e-88	0.22973	0.56	0.358	6.64184e-84	CD83+C1Q-hi Microglia
ISCU	1.65229e-88	0.214261	0.546	0.338	7.44673e-84	CD83+C1Q-hi Microglia
DDX3X	3.01524e-88	0.230015	0.6	0.394	1.35894e-83	CD83+C1Q-hi Microglia
APH1A	3.13838e-88	0.209044	0.466	0.28	1.41444e-83	CD83+C1Q-hi Microglia
SF3B2	3.51712e-88	0.207456	0.505	0.307	1.58513e-83	CD83+C1Q-hi Microglia
NANS	8.21444e-88	0.207339	0.418	0.244	3.70217e-83	CD83+C1Q-hi Microglia
PNRC1	2.83266e-87	0.235487	0.83	0.61	1.27665e-82	CD83+C1Q-hi Microglia
POLD4	3.62123e-87	0.200114	0.404	0.231	1.63205e-82	CD83+C1Q-hi Microglia
LY86	3.76788e-87	0.23326	0.706	0.481	1.69815e-82	CD83+C1Q-hi Microglia
HLA-DRB5	3.87476e-87	0.268298	0.768	0.555	1.74632e-82	CD83+C1Q-hi Microglia
AXL	5.80632e-87	0.218758	0.4	0.222	2.61685e-82	CD83+C1Q-hi Microglia
DAD1	2.10925e-86	0.223176	0.626	0.412	9.50616e-82	CD83+C1Q-hi Microglia
BZW1	4.45138e-86	0.215883	0.526	0.33	2.00619e-81	CD83+C1Q-hi Microglia
SRSF3	7.0639e-86	0.237891	0.7	0.487	3.18363e-81	CD83+C1Q-hi Microglia
SNX10	1.72726e-85	-0.276268	0.096	0.239	7.78461e-81	CD83+C1Q-hi Microglia
GRB2	1.84263e-85	0.227627	0.665	0.451	8.30457e-81	CD83+C1Q-hi Microglia
GNLY	3.10455e-85	0.24723	0.21	0.096	1.39919e-80	CD83+C1Q-hi Microglia
EIF4A2	9.47141e-85	0.224553	0.641	0.425	4.26867e-80	CD83+C1Q-hi Microglia
TUBA1C	1.08991e-84	0.215284	0.333	0.185	4.91209e-80	CD83+C1Q-hi Microglia
DUSP6	2.94674e-84	0.236917	0.434	0.262	1.32807e-79	CD83+C1Q-hi Microglia
LINC01272	2.34906e-83	-0.25073	0.011	0.123	1.0587e-78	CD83+C1Q-hi Microglia
HNRNPA0	2.84554e-83	0.219573	0.55	0.359	1.28245e-78	CD83+C1Q-hi Microglia
LTA4H	3.87717e-83	-0.330857	0.186	0.325	1.7474e-78	CD83+C1Q-hi Microglia
ATP6V0B	6.83219e-83	0.216431	0.88	0.679	3.0792e-78	CD83+C1Q-hi Microglia
HLA-DQA1	7.46806e-83	0.23159	0.592	0.367	3.36578e-78	CD83+C1Q-hi Microglia
PHACTR1	1.13095e-82	0.218141	0.431	0.255	5.09709e-78	CD83+C1Q-hi Microglia
VDAC2	1.17456e-82	0.213413	0.568	0.366	5.29363e-78	CD83+C1Q-hi Microglia
OTUD1	1.6656e-82	0.211646	0.361	0.202	7.50668e-78	CD83+C1Q-hi Microglia
SNX2	5.69152e-82	0.2014	0.465	0.282	2.56511e-77	CD83+C1Q-hi Microglia
ATP5D	2.65705e-81	-0.312965	0.177	0.321	1.19751e-76	CD83+C1Q-hi Microglia
CYCS	5.1092e-81	0.217914	0.56	0.36	2.30266e-76	CD83+C1Q-hi Microglia
ARL5A	1.3718e-80	0.206978	0.55	0.345	6.18255e-76	CD83+C1Q-hi Microglia
YWHAZ	1.72843e-80	0.230472	0.682	0.484	7.78985e-76	CD83+C1Q-hi Microglia
EVI2B	1.9945e-80	-0.316049	0.303	0.432	8.98902e-76	CD83+C1Q-hi Microglia
HNRNPA3	8.30395e-80	0.21694	0.655	0.441	3.74251e-75	CD83+C1Q-hi Microglia
CD14	2.61734e-79	0.242658	0.861	0.679	1.17961e-74	CD83+C1Q-hi Microglia
ARF1	1.22921e-78	0.218001	0.692	0.476	5.53993e-74	CD83+C1Q-hi Microglia
SAMSN1	2.10483e-78	0.221211	0.623	0.418	9.48625e-74	CD83+C1Q-hi Microglia
PTPRC	2.39004e-78	0.227738	0.752	0.531	1.07717e-73	CD83+C1Q-hi Microglia
PPIB	1.98864e-77	0.22402	0.786	0.572	8.9626e-73	CD83+C1Q-hi Microglia
DDIT4	2.88773e-77	0.232656	0.615	0.421	1.30147e-72	CD83+C1Q-hi Microglia
RAN	3.50354e-77	0.211249	0.608	0.406	1.57901e-72	CD83+C1Q-hi Microglia
RNF149	8.94974e-77	0.207317	0.565	0.364	4.03356e-72	CD83+C1Q-hi Microglia
RNF13	1.63795e-76	0.200084	0.525	0.328	7.38209e-72	CD83+C1Q-hi Microglia
HLA-DPB1	1.5284e-75	0.234927	0.9	0.68	6.88833e-71	CD83+C1Q-hi Microglia
CMTM6	1.83502e-74	0.210185	0.646	0.441	8.27023e-70	CD83+C1Q-hi Microglia
GPX1	6.6799e-74	-0.377958	0.315	0.521	3.01057e-69	CD83+C1Q-hi Microglia
PRDX1	8.07374e-74	0.217508	0.693	0.495	3.63876e-69	CD83+C1Q-hi Microglia
FCGRT	2.87999e-73	0.214746	0.868	0.675	1.29798e-68	CD83+C1Q-hi Microglia
CXCL2	3.29609e-73	-0.25454	0.014	0.116	1.48552e-68	CD83+C1Q-hi Microglia
MYO1G	3.95261e-73	-0.240984	0.056	0.176	1.7814e-68	CD83+C1Q-hi Microglia
EMP3	7.74488e-73	-0.302638	0.399	0.503	3.49054e-68	CD83+C1Q-hi Microglia
CNPY3	7.95724e-72	0.206681	0.731	0.525	3.58625e-67	CD83+C1Q-hi Microglia
HNRNPU	8.27303e-72	0.204031	0.602	0.408	3.72857e-67	CD83+C1Q-hi Microglia
ZNF90	1.29675e-71	-0.300276	0.106	0.232	5.84432e-67	CD83+C1Q-hi Microglia
HLA-DQB1	1.51084e-71	0.232676	0.748	0.537	6.80919e-67	CD83+C1Q-hi Microglia
BLVRB	4.7116e-71	-0.301199	0.27	0.388	2.12347e-66	CD83+C1Q-hi Microglia
NACA2	1.99731e-70	-0.258614	0.052	0.167	9.00166e-66	CD83+C1Q-hi Microglia
SRSF2	2.09614e-69	0.204614	0.586	0.393	9.44709e-65	CD83+C1Q-hi Microglia
CD48	7.2408e-69	-0.2982	0.162	0.286	3.26336e-64	CD83+C1Q-hi Microglia
ALOX5AP	3.75354e-68	0.244374	0.869	0.6	1.69168e-63	CD83+C1Q-hi Microglia
PLBD1	1.17245e-67	-0.300991	0.123	0.245	5.28411e-63	CD83+C1Q-hi Microglia
C7orf73	1.91184e-66	-0.246176	0.089	0.207	8.61647e-62	CD83+C1Q-hi Microglia
ASAH1	1.31639e-65	0.20594	0.827	0.644	5.93282e-61	CD83+C1Q-hi Microglia
CAPNS1	3.37703e-64	-0.257245	0.136	0.256	1.52199e-59	CD83+C1Q-hi Microglia
TPM3	3.68897e-63	0.201013	0.772	0.572	1.66258e-58	CD83+C1Q-hi Microglia
LILRB3	5.63917e-63	-0.208562	0.051	0.156	2.54152e-58	CD83+C1Q-hi Microglia
ATP5J2	1.20903e-62	-0.27578	0.212	0.338	5.44896e-58	CD83+C1Q-hi Microglia
RACK1	2.15482e-61	0.285794	0.615	0.367	9.71157e-57	CD83+C1Q-hi Microglia
CD163	2.84124e-60	-0.286449	0.263	0.397	1.28052e-55	CD83+C1Q-hi Microglia
AREG	3.96752e-59	-0.460646	0.147	0.256	1.78812e-54	CD83+C1Q-hi Microglia
LMNA	6.69909e-59	0.226519	0.346	0.218	3.01921e-54	CD83+C1Q-hi Microglia
LILRB2	6.60765e-57	-0.22633	0.083	0.19	2.978e-52	CD83+C1Q-hi Microglia
SNHG25	2.44058e-56	-0.233488	0.076	0.179	1.09995e-51	CD83+C1Q-hi Microglia
AGTRAP	9.25648e-55	-0.26892	0.184	0.289	4.1718e-50	CD83+C1Q-hi Microglia
ATP5O	2.40196e-54	-0.24888	0.18	0.29	1.08254e-49	CD83+C1Q-hi Microglia
PLP2	2.65956e-54	-0.272725	0.217	0.324	1.19864e-49	CD83+C1Q-hi Microglia
GLIPR2	4.61299e-54	-0.23274	0.113	0.219	2.07903e-49	CD83+C1Q-hi Microglia
IQGAP1	1.82934e-52	-0.2592	0.259	0.366	8.24466e-48	CD83+C1Q-hi Microglia
NCF2	9.97414e-52	-0.251075	0.179	0.282	4.49525e-47	CD83+C1Q-hi Microglia
ATP5J	1.64353e-51	-0.236468	0.16	0.268	7.40724e-47	CD83+C1Q-hi Microglia
CD93	2.07495e-51	-0.220215	0.089	0.191	9.35157e-47	CD83+C1Q-hi Microglia
SHFM1	2.41108e-47	-0.219664	0.139	0.241	1.08665e-42	CD83+C1Q-hi Microglia
ATP5H	4.60897e-46	-0.219235	0.149	0.249	2.07722e-41	CD83+C1Q-hi Microglia
ATP5G3	2.11011e-45	-0.230339	0.191	0.293	9.51007e-41	CD83+C1Q-hi Microglia
MYEOV2	3.24527e-45	-0.217046	0.157	0.258	1.46261e-40	CD83+C1Q-hi Microglia
GLTSCR2	3.41936e-45	-0.226007	0.222	0.332	1.54107e-40	CD83+C1Q-hi Microglia
FCN1	0	1.2604	0.991	0.241	0	CD14+CD36+ Monocytes
LYZ	0	1.17172	0.999	0.501	0	CD14+CD36+ Monocytes
S100A9	0	1.15831	0.996	0.488	0	CD14+CD36+ Monocytes
S100A12	0	1.13954	0.907	0.207	0	CD14+CD36+ Monocytes
S100A8	0	1.12155	0.993	0.443	0	CD14+CD36+ Monocytes
VCAN	0	1.03595	0.903	0.255	0	CD14+CD36+ Monocytes
CD52	0	0.954549	0.857	0.283	0	CD14+CD36+ Monocytes
S100A4	0	0.922971	1	0.535	0	CD14+CD36+ Monocytes
S100A6	0	0.918491	1	0.55	0	CD14+CD36+ Monocytes
CSTA	0	0.908555	0.841	0.292	0	CD14+CD36+ Monocytes
RP11-1143G9	0	0.905143	0.475	0.136	0	CD14+CD36+ Monocytes
CFP	0	0.887806	0.761	0.17	0	CD14+CD36+ Monocytes
AP1S2	0	0.766801	0.811	0.348	0	CD14+CD36+ Monocytes
LGALS2	0	0.757774	0.434	0.062	0	CD14+CD36+ Monocytes
MNDA	0	0.735759	0.832	0.416	0	CD14+CD36+ Monocytes
CFD	0	0.723718	0.879	0.396	0	CD14+CD36+ Monocytes
CD36	0	0.71286	0.537	0.095	0	CD14+CD36+ Monocytes
TKT	0	0.688495	0.888	0.459	0	CD14+CD36+ Monocytes
CD48	0	0.687384	0.665	0.224	0	CD14+CD36+ Monocytes
MPEG1	0	0.67969	0.598	0.165	0	CD14+CD36+ Monocytes
JAML	0	0.648287	0.545	0.132	0	CD14+CD36+ Monocytes
AHNAK	0	0.644562	0.625	0.207	0	CD14+CD36+ Monocytes
CTSS	0	0.638976	0.99	0.708	0	CD14+CD36+ Monocytes
STXBP2	0	0.635448	0.73	0.331	0	CD14+CD36+ Monocytes
S100A10	0	0.626522	0.93	0.496	0	CD14+CD36+ Monocytes
CRIP1	0	0.626085	0.47	0.126	0	CD14+CD36+ Monocytes
RBP7	0	0.596647	0.512	0.139	0	CD14+CD36+ Monocytes
CDA	0	0.590342	0.498	0.108	0	CD14+CD36+ Monocytes
EMP3	0	0.58709	0.865	0.446	0	CD14+CD36+ Monocytes
CARD16	0	0.584161	0.654	0.279	0	CD14+CD36+ Monocytes
CD44	0	0.583599	0.788	0.372	0	CD14+CD36+ Monocytes
LSP1	0	0.582598	0.758	0.348	0	CD14+CD36+ Monocytes
FGR	0	0.58135	0.64	0.245	0	CD14+CD36+ Monocytes
FGL2	0	0.580901	0.715	0.351	0	CD14+CD36+ Monocytes
LTA4H	0	0.579158	0.624	0.27	0	CD14+CD36+ Monocytes
LST1	0	0.578087	0.957	0.654	0	CD14+CD36+ Monocytes
NCF1	0	0.576732	0.699	0.331	0	CD14+CD36+ Monocytes
FLNA	0	0.575368	0.574	0.192	0	CD14+CD36+ Monocytes
TYMP	0	0.575289	0.895	0.53	0	CD14+CD36+ Monocytes
LCP1	0	0.55807	0.746	0.375	0	CD14+CD36+ Monocytes
LGALS1	0	0.549266	0.978	0.607	0	CD14+CD36+ Monocytes
BLVRB	0	0.531788	0.693	0.335	0	CD14+CD36+ Monocytes
AGTRAP	0	0.527496	0.584	0.239	0	CD14+CD36+ Monocytes
SELL	0	0.527333	0.498	0.167	0	CD14+CD36+ Monocytes
ASGR1	0	0.526233	0.443	0.114	0	CD14+CD36+ Monocytes
TNFSF13B	0	0.526001	0.581	0.255	0	CD14+CD36+ Monocytes
LILRA5	0	0.525537	0.438	0.106	0	CD14+CD36+ Monocytes
NUP214	0	0.521868	0.589	0.251	0	CD14+CD36+ Monocytes
TSPO	0	0.515735	0.96	0.678	0	CD14+CD36+ Monocytes
GSTP1	0	0.507797	0.925	0.624	0	CD14+CD36+ Monocytes
PRELID1	0	0.498937	0.748	0.424	0	CD14+CD36+ Monocytes
CLEC12A	0	0.495177	0.408	0.099	0	CD14+CD36+ Monocytes
MGST1	0	0.493799	0.416	0.103	0	CD14+CD36+ Monocytes
ICAM3	0	0.490867	0.483	0.164	0	CD14+CD36+ Monocytes
COTL1	0	0.480055	0.907	0.608	0	CD14+CD36+ Monocytes
GLIPR2	0	0.479527	0.476	0.173	0	CD14+CD36+ Monocytes
GMFG	0	0.47935	0.865	0.558	0	CD14+CD36+ Monocytes
RETN	0	0.440812	0.327	0.082	0	CD14+CD36+ Monocytes
SH3BGRL3	0	0.411957	0.982	0.784	0	CD14+CD36+ Monocytes
CD300E	0	0.400021	0.291	0.055	0	CD14+CD36+ Monocytes
H3F3A	0	0.386699	0.994	0.834	0	CD14+CD36+ Monocytes
FAM65B	0	0.386393	0.27	0.042	0	CD14+CD36+ Monocytes
RPL7	0	0.368823	0.98	0.815	0	CD14+CD36+ Monocytes
PFDN5	0	0.342678	0.989	0.826	0	CD14+CD36+ Monocytes
OAZ1	0	0.283017	0.986	0.857	0	CD14+CD36+ Monocytes
UBA52	0	0.263736	0.993	0.877	0	CD14+CD36+ Monocytes
RPL35A	0	0.243069	0.996	0.895	0	CD14+CD36+ Monocytes
CTSB	0	-0.536666	0.606	0.769	0	CD14+CD36+ Monocytes
RNASET2	0	-0.601448	0.595	0.779	0	CD14+CD36+ Monocytes
SLC1A3	0	-0.809685	0.04	0.43	0	CD14+CD36+ Monocytes
SGK1	0	-0.81505	0.284	0.623	0	CD14+CD36+ Monocytes
ALOX5AP	0	-0.85268	0.284	0.677	0	CD14+CD36+ Monocytes
VSIG4	0	-0.853888	0.088	0.493	0	CD14+CD36+ Monocytes
A2M	0	-0.915678	0.009	0.447	0	CD14+CD36+ Monocytes
GPR34	0	-0.968264	0.025	0.466	0	CD14+CD36+ Monocytes
C3	0	-1.04366	0.015	0.491	0	CD14+CD36+ Monocytes
CCL4	0	-1.14654	0.093	0.487	0	CD14+CD36+ Monocytes
TREM2	0	-1.18176	0.013	0.55	0	CD14+CD36+ Monocytes
RGS1	0	-1.38609	0.046	0.618	0	CD14+CD36+ Monocytes
C1QA	0	-1.54647	0.041	0.665	0	CD14+CD36+ Monocytes
APOC1	0	-1.58971	0.019	0.648	0	CD14+CD36+ Monocytes
C1QC	0	-1.68056	0.034	0.673	0	CD14+CD36+ Monocytes
C1QB	0	-1.68803	0.033	0.674	0	CD14+CD36+ Monocytes
APOE	0	-1.75028	0.024	0.668	0	CD14+CD36+ Monocytes
SPP1	0	-1.82521	0.046	0.713	0	CD14+CD36+ Monocytes
NRG1	2.00411e-307	0.263641	0.161	0.02	9.03234e-303	CD14+CD36+ Monocytes
METTL9	8.00707e-307	0.516155	0.592	0.274	3.60871e-302	CD14+CD36+ Monocytes
LIMD2	1.67327e-306	0.516256	0.656	0.31	7.54126e-302	CD14+CD36+ Monocytes
OLR1	2.35783e-298	-0.738289	0.029	0.408	1.06265e-293	CD14+CD36+ Monocytes
BST1	1.70315e-297	0.369135	0.281	0.067	7.67594e-293	CD14+CD36+ Monocytes
CCL4L2	3.75786e-297	-1.05303	0.047	0.425	1.69363e-292	CD14+CD36+ Monocytes
FCGR3A	1.64182e-296	-0.776274	0.088	0.468	7.39951e-292	CD14+CD36+ Monocytes
VNN2	1.08056e-294	0.341768	0.237	0.048	4.86999e-290	CD14+CD36+ Monocytes
NCF2	1.47883e-291	0.48751	0.55	0.236	6.66495e-287	CD14+CD36+ Monocytes
PLP2	4.37396e-290	0.49898	0.609	0.275	1.9713e-285	CD14+CD36+ Monocytes
CCL3	9.07727e-290	-0.938822	0.292	0.616	4.09104e-285	CD14+CD36+ Monocytes
TMIGD3	1.03698e-288	-0.764725	0.046	0.416	4.67357e-284	CD14+CD36+ Monocytes
OLFML3	3.18421e-287	-0.741389	0.004	0.368	1.43509e-282	CD14+CD36+ Monocytes
CLEC4A	6.71745e-286	0.437839	0.398	0.134	3.02749e-281	CD14+CD36+ Monocytes
CTSL	8.20296e-277	-0.702975	0.047	0.409	3.69699e-272	CD14+CD36+ Monocytes
CXCL16	1.80469e-274	-0.654007	0.189	0.544	8.13355e-270	CD14+CD36+ Monocytes
GSN	2.7562e-274	-0.700396	0.148	0.494	1.24219e-269	CD14+CD36+ Monocytes
LINC01272	2.68724e-273	0.383632	0.316	0.084	1.21111e-268	CD14+CD36+ Monocytes
MEGF9	1.16164e-272	0.3485	0.283	0.07	5.23541e-268	CD14+CD36+ Monocytes
APOBEC3A	1.45458e-272	0.365845	0.273	0.066	6.55565e-268	CD14+CD36+ Monocytes
ANXA1	6.59329e-272	0.505863	0.811	0.414	2.97153e-267	CD14+CD36+ Monocytes
LGMN	1.56339e-269	-0.714106	0.018	0.368	7.04606e-265	CD14+CD36+ Monocytes
PRKCB	1.04722e-266	0.422764	0.409	0.145	4.71971e-262	CD14+CD36+ Monocytes
C14orf2	1.31796e-266	0.553443	0.629	0.356	5.93993e-262	CD14+CD36+ Monocytes
CECR1	1.91958e-265	0.37481	0.296	0.081	8.65134e-261	CD14+CD36+ Monocytes
TXNIP	1.90491e-263	0.486499	0.789	0.462	8.58524e-259	CD14+CD36+ Monocytes
VIM	3.00516e-263	0.51963	0.974	0.606	1.3544e-258	CD14+CD36+ Monocytes
BIN1	9.46258e-260	-0.702174	0.047	0.391	4.26469e-255	CD14+CD36+ Monocytes
TALDO1	4.21313e-259	0.46073	0.762	0.461	1.89881e-254	CD14+CD36+ Monocytes
HSPB1	4.84791e-259	-0.822109	0.1	0.445	2.1849e-254	CD14+CD36+ Monocytes
IQGAP1	1.38933e-256	0.456308	0.631	0.319	6.26155e-252	CD14+CD36+ Monocytes
SLCO2B1	4.14777e-256	-0.634559	0.004	0.338	1.86936e-251	CD14+CD36+ Monocytes
EEF1D	3.5969e-254	0.313942	0.96	0.78	1.62109e-249	CD14+CD36+ Monocytes
C19orf38	2.39275e-253	0.427514	0.46	0.18	1.07839e-248	CD14+CD36+ Monocytes
CLEC4E	5.11765e-253	0.40212	0.375	0.123	2.30648e-248	CD14+CD36+ Monocytes
CYP1B1	1.24635e-251	0.378793	0.308	0.085	5.6172e-247	CD14+CD36+ Monocytes
EVI2B	1.4987e-249	0.479242	0.681	0.384	6.75449e-245	CD14+CD36+ Monocytes
HTRA1	3.78484e-249	-0.708565	0.018	0.348	1.70579e-244	CD14+CD36+ Monocytes
RAB3D	5.24947e-249	0.301755	0.23	0.052	2.36588e-244	CD14+CD36+ Monocytes
HSPA1B	5.80832e-249	-0.901205	0.049	0.382	2.61775e-244	CD14+CD36+ Monocytes
PLBD1	3.3561e-248	0.46031	0.482	0.199	1.51256e-243	CD14+CD36+ Monocytes
LTC4S	7.14197e-248	-0.634282	0.005	0.332	3.21881e-243	CD14+CD36+ Monocytes
LY6E	1.93318e-247	0.509583	0.494	0.219	8.71264e-243	CD14+CD36+ Monocytes
HLA-DPA1	1.13155e-242	-0.49234	0.655	0.766	5.09979e-238	CD14+CD36+ Monocytes
PLD4	2.47747e-241	-0.674493	0.024	0.346	1.11657e-236	CD14+CD36+ Monocytes
TUBA1B	4.02656e-241	-0.614059	0.382	0.625	1.81473e-236	CD14+CD36+ Monocytes
MSRB1	1.70465e-240	0.375483	0.339	0.111	7.68269e-236	CD14+CD36+ Monocytes
CCR2	5.39885e-240	0.200369	0.133	0.017	2.43321e-235	CD14+CD36+ Monocytes
CH17-373J23	9.08596e-240	0.392867	0.275	0.074	4.09495e-235	CD14+CD36+ Monocytes
CPPED1	2.45759e-238	0.380965	0.353	0.121	1.10761e-233	CD14+CD36+ Monocytes
LYST	1.29074e-237	0.410672	0.423	0.163	5.81722e-233	CD14+CD36+ Monocytes
POLE4	1.57744e-237	0.423183	0.467	0.2	7.10938e-233	CD14+CD36+ Monocytes
LGALS3	4.42519e-237	0.463907	0.635	0.306	1.99439e-232	CD14+CD36+ Monocytes
APOC2	4.86563e-236	-0.720588	0.001	0.313	2.19289e-231	CD14+CD36+ Monocytes
GPR183	2.40235e-235	-0.694878	0.163	0.491	1.08272e-230	CD14+CD36+ Monocytes
NHSL2	4.58984e-232	0.366851	0.312	0.095	2.06859e-227	CD14+CD36+ Monocytes
CDKN2D	7.33069e-232	0.366454	0.315	0.098	3.30387e-227	CD14+CD36+ Monocytes
PLTP	2.90553e-231	-0.658488	0.008	0.318	1.30949e-226	CD14+CD36+ Monocytes
SLC2A5	2.62739e-230	-0.600579	0.003	0.311	1.18414e-225	CD14+CD36+ Monocytes
CSF1R	3.19787e-230	-0.656225	0.185	0.494	1.44125e-225	CD14+CD36+ Monocytes
RPL9	4.75605e-228	0.232009	0.988	0.875	2.1435e-223	CD14+CD36+ Monocytes
LILRB2	4.02614e-224	0.381975	0.4	0.15	1.81454e-219	CD14+CD36+ Monocytes
PYCARD	6.41952e-224	0.404831	0.813	0.539	2.89321e-219	CD14+CD36+ Monocytes
TNFAIP2	6.00497e-223	0.395147	0.417	0.163	2.70638e-218	CD14+CD36+ Monocytes
CD63	4.63674e-222	-0.424602	0.609	0.735	2.08973e-217	CD14+CD36+ Monocytes
SULT1A1	7.81861e-222	0.345542	0.303	0.095	3.52377e-217	CD14+CD36+ Monocytes
MSR1	3.14067e-216	-0.58734	0.034	0.339	1.41547e-211	CD14+CD36+ Monocytes
CDC42EP3	6.23054e-214	0.381227	0.382	0.143	2.80804e-209	CD14+CD36+ Monocytes
LAMTOR4	8.30335e-212	0.369179	0.853	0.606	3.74223e-207	CD14+CD36+ Monocytes
CORO1A	2.6484e-210	0.385095	0.892	0.615	1.19361e-205	CD14+CD36+ Monocytes
HSPA1A	5.72093e-210	-0.926179	0.19	0.472	2.57837e-205	CD14+CD36+ Monocytes
RP6-159A1	1.02766e-209	0.241957	0.18	0.037	4.63155e-205	CD14+CD36+ Monocytes
NBEAL1	2.09742e-209	0.505239	0.637	0.369	9.45285e-205	CD14+CD36+ Monocytes
CARS2	3.70683e-209	0.30912	0.258	0.074	1.67063e-204	CD14+CD36+ Monocytes
TCEB2	5.94444e-209	0.478484	0.601	0.338	2.6791e-204	CD14+CD36+ Monocytes
ANXA2	2.25672e-208	0.430407	0.729	0.4	1.01708e-203	CD14+CD36+ Monocytes
DOK2	6.4081e-208	0.357069	0.339	0.122	2.88807e-203	CD14+CD36+ Monocytes
CAPN2	6.44623e-208	0.329936	0.289	0.092	2.90525e-203	CD14+CD36+ Monocytes
C3AR1	1.08713e-207	-0.589733	0.086	0.39	4.89957e-203	CD14+CD36+ Monocytes
RPL6	6.11707e-207	0.222906	0.987	0.883	2.7569e-202	CD14+CD36+ Monocytes
LINC00936	2.61457e-206	0.377787	0.293	0.095	1.17836e-201	CD14+CD36+ Monocytes
POLR2L	3.3208e-206	0.400601	0.763	0.485	1.49665e-201	CD14+CD36+ Monocytes
FKBP1A	5.61622e-206	0.399758	0.763	0.491	2.53118e-201	CD14+CD36+ Monocytes
FOLR2	8.45315e-206	-0.667444	0.054	0.346	3.80975e-201	CD14+CD36+ Monocytes
FCGR1A	2.60729e-205	-0.626308	0.177	0.465	1.17508e-200	CD14+CD36+ Monocytes
MS4A4A	1.08368e-202	-0.556086	0.064	0.361	4.88403e-198	CD14+CD36+ Monocytes
RPL27	1.11136e-201	0.263824	0.965	0.82	5.00879e-197	CD14+CD36+ Monocytes
GPBAR1	1.93546e-199	0.258447	0.196	0.047	8.72293e-195	CD14+CD36+ Monocytes
SERPINA1	2.18622e-199	0.414253	0.794	0.507	9.85307e-195	CD14+CD36+ Monocytes
ATP5E	3.39663e-198	0.450701	0.65	0.456	1.53083e-193	CD14+CD36+ Monocytes
RP11-160E2	3.61076e-198	0.315154	0.235	0.064	1.62733e-193	CD14+CD36+ Monocytes
CST3	1.68213e-197	0.245742	0.994	0.891	7.58119e-193	CD14+CD36+ Monocytes
IFI30	3.35192e-197	0.437572	0.603	0.343	1.51068e-192	CD14+CD36+ Monocytes
RPL17	3.3845e-197	0.350404	0.831	0.657	1.52536e-192	CD14+CD36+ Monocytes
EPB41L2	3.16669e-196	-0.512839	0.021	0.3	1.42719e-191	CD14+CD36+ Monocytes
LILRB4	4.71565e-196	-0.557388	0.193	0.474	2.1253e-191	CD14+CD36+ Monocytes
BHLHE41	5.54667e-195	-0.534555	0.002	0.272	2.49983e-190	CD14+CD36+ Monocytes
SLC25A6	3.8506e-194	0.303129	0.925	0.744	1.73543e-189	CD14+CD36+ Monocytes
AXL	8.86994e-193	-0.528155	0.005	0.274	3.99759e-188	CD14+CD36+ Monocytes
HSP90AB1	1.01873e-192	-0.518165	0.441	0.65	4.59129e-188	CD14+CD36+ Monocytes
PCBP1	1.1697e-191	0.391833	0.748	0.476	5.27173e-187	CD14+CD36+ Monocytes
ADAM28	1.97855e-191	-0.505487	0.024	0.299	8.91715e-187	CD14+CD36+ Monocytes
RPS11	2.999e-190	0.254549	0.957	0.829	1.35162e-185	CD14+CD36+ Monocytes
PABPC1	4.84591e-190	0.281508	0.951	0.782	2.184e-185	CD14+CD36+ Monocytes
LRRK2	5.23007e-190	0.338079	0.32	0.113	2.35714e-185	CD14+CD36+ Monocytes
LILRB3	2.17073e-189	0.332655	0.329	0.121	9.78326e-185	CD14+CD36+ Monocytes
RPL38	4.28352e-189	0.247356	0.932	0.82	1.93054e-184	CD14+CD36+ Monocytes
HMOX1	2.44718e-188	-0.625382	0.241	0.509	1.10292e-183	CD14+CD36+ Monocytes
FRMD4A	1.77935e-187	-0.504334	0.002	0.263	8.01934e-183	CD14+CD36+ Monocytes
FAM200B	3.91834e-187	0.342414	0.338	0.129	1.76596e-182	CD14+CD36+ Monocytes
RPL21	4.58964e-186	0.218727	0.984	0.883	2.06851e-181	CD14+CD36+ Monocytes
BLVRA	5.27681e-186	0.338397	0.315	0.117	2.37821e-181	CD14+CD36+ Monocytes
TNFSF10	2.06332e-185	0.341815	0.314	0.114	9.29919e-181	CD14+CD36+ Monocytes
CD1D	8.29799e-183	0.266634	0.222	0.063	3.73982e-178	CD14+CD36+ Monocytes
MAP3K1	6.79862e-181	0.288668	0.246	0.075	3.06407e-176	CD14+CD36+ Monocytes
RAB11FIP1	1.9929e-179	0.322387	0.327	0.122	8.98179e-175	CD14+CD36+ Monocytes
CES1	5.98425e-179	0.261973	0.204	0.053	2.69704e-174	CD14+CD36+ Monocytes
MTMR11	3.21835e-178	0.213071	0.164	0.036	1.45048e-173	CD14+CD36+ Monocytes
AC090498	6.82542e-178	0.526909	0.548	0.321	3.07615e-173	CD14+CD36+ Monocytes
NOTCH2	7.33052e-178	0.304899	0.274	0.091	3.30379e-173	CD14+CD36+ Monocytes
MT-ND4	9.08036e-177	0.234188	0.998	0.877	4.09243e-172	CD14+CD36+ Monocytes
HERPUD1	1.21921e-176	-0.491729	0.428	0.626	5.49486e-172	CD14+CD36+ Monocytes
FBXL5	3.1196e-176	0.372459	0.417	0.193	1.40597e-171	CD14+CD36+ Monocytes
TIMP1	8.42779e-175	0.381476	0.699	0.407	3.79832e-170	CD14+CD36+ Monocytes
HAVCR2	9.95943e-174	-0.499819	0.118	0.398	4.48861e-169	CD14+CD36+ Monocytes
RPL13A	1.95017e-173	0.237375	0.967	0.86	8.78921e-169	CD14+CD36+ Monocytes
CCDC69	9.364e-173	0.30641	0.299	0.107	4.22026e-168	CD14+CD36+ Monocytes
PLAC8	4.23496e-172	0.358008	0.326	0.126	1.90865e-167	CD14+CD36+ Monocytes
MYO1G	1.54076e-171	0.328284	0.347	0.138	6.94407e-167	CD14+CD36+ Monocytes
USP53	2.82301e-171	-0.484935	0.004	0.248	1.2723e-166	CD14+CD36+ Monocytes
CASP1	8.24746e-171	0.377548	0.514	0.274	3.71705e-166	CD14+CD36+ Monocytes
HSP90AA1	5.22054e-170	-0.473285	0.61	0.717	2.35284e-165	CD14+CD36+ Monocytes
NACA	8.66461e-169	0.239073	0.968	0.845	3.90505e-164	CD14+CD36+ Monocytes
NRGN	9.70252e-169	0.26842	0.231	0.07	4.37283e-164	CD14+CD36+ Monocytes
IFITM2	2.61183e-168	0.394144	0.751	0.492	1.17712e-163	CD14+CD36+ Monocytes
C7orf73	4.25269e-168	0.368349	0.383	0.169	1.91665e-163	CD14+CD36+ Monocytes
PGD	7.53695e-168	0.380397	0.507	0.266	3.39683e-163	CD14+CD36+ Monocytes
ZNF467	2.14348e-167	0.271066	0.238	0.075	9.66045e-163	CD14+CD36+ Monocytes
CAPNS1	2.39203e-167	0.358978	0.445	0.216	1.07806e-162	CD14+CD36+ Monocytes
IFI6	3.23945e-167	0.427941	0.434	0.213	1.45999e-162	CD14+CD36+ Monocytes
PDK4	8.25047e-166	-0.631303	0.084	0.339	3.7184e-161	CD14+CD36+ Monocytes
PSMB9	2.02513e-165	0.373296	0.504	0.27	9.12704e-161	CD14+CD36+ Monocytes
BTF3	3.27773e-165	0.277897	0.923	0.746	1.47724e-160	CD14+CD36+ Monocytes
SERPINF1	9.86185e-165	-0.458512	0.021	0.266	4.44463e-160	CD14+CD36+ Monocytes
RXRA	1.21311e-164	0.294825	0.28	0.1	5.46735e-160	CD14+CD36+ Monocytes
SAMHD1	2.39539e-164	0.3734	0.575	0.333	1.07958e-159	CD14+CD36+ Monocytes
GNAI2	1.08805e-163	0.363072	0.674	0.421	4.90373e-159	CD14+CD36+ Monocytes
PPDPF	2.65528e-163	0.37017	0.715	0.443	1.19671e-158	CD14+CD36+ Monocytes
MS4A7	5.16976e-163	-0.47936	0.358	0.578	2.32996e-158	CD14+CD36+ Monocytes
ADORA3	1.7788e-161	-0.444846	0.014	0.251	8.01688e-157	CD14+CD36+ Monocytes
EIF3M	9.13884e-161	0.369879	0.585	0.353	4.11878e-156	CD14+CD36+ Monocytes
PTP4A2	1.97723e-160	0.376575	0.549	0.314	8.9112e-156	CD14+CD36+ Monocytes
ATP5G2	2.96147e-159	0.417174	0.623	0.409	1.33471e-154	CD14+CD36+ Monocytes
PGLS	1.34411e-158	0.354757	0.671	0.43	6.05777e-154	CD14+CD36+ Monocytes
CRISPLD2	1.89137e-158	0.220276	0.168	0.041	8.52422e-154	CD14+CD36+ Monocytes
ATP5D	1.79059e-157	0.395963	0.514	0.277	8.07001e-153	CD14+CD36+ Monocytes
ODF3B	1.22975e-156	0.334945	0.351	0.154	5.54236e-152	CD14+CD36+ Monocytes
GLUL	1.46087e-156	-0.43786	0.441	0.626	6.58398e-152	CD14+CD36+ Monocytes
RPL22	5.14414e-156	0.228245	0.97	0.835	2.31841e-151	CD14+CD36+ Monocytes
ALDH1A1	7.53105e-156	0.246666	0.177	0.047	3.39417e-151	CD14+CD36+ Monocytes
CSF3R	7.46596e-154	0.359904	0.695	0.441	3.36483e-149	CD14+CD36+ Monocytes
NDUFB1	4.66849e-153	0.347286	0.717	0.498	2.10404e-148	CD14+CD36+ Monocytes
QPCT	4.92416e-153	0.265719	0.229	0.074	2.21927e-148	CD14+CD36+ Monocytes
PRAM1	9.36608e-153	0.310515	0.357	0.153	4.2212e-148	CD14+CD36+ Monocytes
ATP5L	2.32373e-152	0.408885	0.623	0.403	1.04728e-147	CD14+CD36+ Monocytes
IRF1	2.76813e-151	0.357083	0.392	0.181	1.24757e-146	CD14+CD36+ Monocytes
KCNE3	3.82472e-151	0.259827	0.226	0.074	1.72376e-146	CD14+CD36+ Monocytes
SCO2	6.85097e-151	0.30295	0.25	0.089	3.08767e-146	CD14+CD36+ Monocytes
CH25H	2.28326e-149	-0.601545	0.043	0.276	1.02904e-144	CD14+CD36+ Monocytes
MT-ND2	5.27391e-149	0.255133	0.994	0.845	2.3769e-144	CD14+CD36+ Monocytes
RASSF3	2.01208e-148	0.270007	0.251	0.088	9.06825e-144	CD14+CD36+ Monocytes
ADD3	2.63621e-148	0.257337	0.235	0.079	1.18811e-143	CD14+CD36+ Monocytes
CD81	2.75517e-148	-0.43917	0.07	0.312	1.24173e-143	CD14+CD36+ Monocytes
PECAM1	3.2918e-148	0.315914	0.347	0.151	1.48358e-143	CD14+CD36+ Monocytes
DAB2	4.63759e-148	-0.415283	0.028	0.257	2.09011e-143	CD14+CD36+ Monocytes
TOMM7	1.45805e-147	0.27889	0.871	0.701	6.57127e-143	CD14+CD36+ Monocytes
RAB27A	1.98658e-147	0.254823	0.221	0.072	8.95331e-143	CD14+CD36+ Monocytes
CD93	4.61651e-147	0.330223	0.356	0.157	2.08061e-142	CD14+CD36+ Monocytes
PFN1	6.89891e-146	0.248474	0.987	0.836	3.10927e-141	CD14+CD36+ Monocytes
EFHD2	5.09523e-145	0.352043	0.508	0.282	2.29637e-140	CD14+CD36+ Monocytes
RPS17	5.63513e-145	0.335251	0.729	0.609	2.5397e-140	CD14+CD36+ Monocytes
PSTPIP1	1.43866e-144	0.268944	0.242	0.085	6.48388e-140	CD14+CD36+ Monocytes
TMEM154	1.12645e-142	0.251063	0.215	0.07	5.07678e-138	CD14+CD36+ Monocytes
UQCRB	1.19384e-142	0.298646	0.841	0.658	5.38054e-138	CD14+CD36+ Monocytes
APRT	2.24926e-142	0.334751	0.655	0.431	1.01372e-137	CD14+CD36+ Monocytes
CYBB	1.76017e-141	0.33939	0.708	0.459	7.93291e-137	CD14+CD36+ Monocytes
FCGBP	4.2914e-141	-0.524532	0.004	0.212	1.93409e-136	CD14+CD36+ Monocytes
HACD4	9.00835e-141	0.323009	0.386	0.186	4.05997e-136	CD14+CD36+ Monocytes
ZNF90	1.55889e-140	0.378055	0.401	0.194	7.02578e-136	CD14+CD36+ Monocytes
ARL6IP1	3.00671e-140	-0.442848	0.193	0.438	1.35509e-135	CD14+CD36+ Monocytes
2024-09-09	3.90012e-140	0.306811	0.328	0.144	1.75774e-135	CD14+CD36+ Monocytes
HAMP	1.22563e-139	-0.502528	0.006	0.214	5.5238e-135	CD14+CD36+ Monocytes
GATM	2.04621e-139	-0.381806	0.006	0.214	9.22206e-135	CD14+CD36+ Monocytes
DNAJB1	2.9792e-139	-0.585011	0.163	0.402	1.34269e-134	CD14+CD36+ Monocytes
ZNF331	3.03261e-139	-0.47178	0.082	0.321	1.36677e-134	CD14+CD36+ Monocytes
ABRACL	3.51714e-139	0.334969	0.454	0.244	1.58514e-134	CD14+CD36+ Monocytes
YWHAH	6.1099e-139	-0.505369	0.206	0.429	2.75367e-134	CD14+CD36+ Monocytes
CCNY	1.27183e-138	0.27278	0.253	0.094	5.73202e-134	CD14+CD36+ Monocytes
DMXL2	7.2841e-138	0.280028	0.283	0.111	3.28287e-133	CD14+CD36+ Monocytes
DOCK4	8.89621e-138	-0.387564	0.016	0.228	4.00943e-133	CD14+CD36+ Monocytes
FXYD5	9.75928e-138	0.318551	0.832	0.595	4.39841e-133	CD14+CD36+ Monocytes
GPNMB	2.0396e-137	-0.464701	0.006	0.21	9.19228e-133	CD14+CD36+ Monocytes
COX4I1	4.54283e-137	0.232174	0.957	0.807	2.04741e-132	CD14+CD36+ Monocytes
SERPINB1	4.97907e-137	0.339004	0.681	0.459	2.24402e-132	CD14+CD36+ Monocytes
SCIN	8.9057e-137	-0.406804	0.007	0.213	4.01371e-132	CD14+CD36+ Monocytes
ARPC1B	1.30153e-136	0.317865	0.827	0.609	5.86585e-132	CD14+CD36+ Monocytes
SLC7A7	3.29479e-136	0.338577	0.545	0.326	1.48493e-131	CD14+CD36+ Monocytes
CAST	1.78741e-135	0.332626	0.583	0.357	8.0557e-131	CD14+CD36+ Monocytes
JUN	2.07897e-135	-0.533032	0.425	0.603	9.36973e-131	CD14+CD36+ Monocytes
RPL24	8.80357e-135	0.203032	0.969	0.852	3.96768e-130	CD14+CD36+ Monocytes
CYFIP1	9.94081e-135	-0.435668	0.112	0.346	4.48022e-130	CD14+CD36+ Monocytes
NACA2	3.8017e-134	0.289337	0.319	0.132	1.71339e-129	CD14+CD36+ Monocytes
PSME1	8.81164e-134	0.32239	0.698	0.484	3.97132e-129	CD14+CD36+ Monocytes
RAC2	1.00914e-133	0.335918	0.477	0.258	4.54811e-129	CD14+CD36+ Monocytes
FSCN1	1.51489e-133	-0.38755	0.016	0.222	6.82744e-129	CD14+CD36+ Monocytes
RPL23	4.99063e-133	0.252301	0.914	0.771	2.24923e-128	CD14+CD36+ Monocytes
GPSM3	1.6309e-132	0.311981	0.75	0.527	7.35031e-128	CD14+CD36+ Monocytes
UQCRHL	2.15671e-131	0.272968	0.272	0.107	9.72009e-127	CD14+CD36+ Monocytes
CD83	8.31152e-131	-0.531464	0.233	0.455	3.74592e-126	CD14+CD36+ Monocytes
LRRFIP1	9.06394e-131	0.324679	0.651	0.408	4.08503e-126	CD14+CD36+ Monocytes
KLF13	4.64412e-130	0.259295	0.248	0.094	2.09306e-125	CD14+CD36+ Monocytes
CKAP4	1.29577e-129	0.224822	0.198	0.064	5.83992e-125	CD14+CD36+ Monocytes
CCNI	1.75931e-129	0.303171	0.797	0.582	7.92903e-125	CD14+CD36+ Monocytes
HSPH1	2.21927e-129	-0.495905	0.059	0.274	1.0002e-124	CD14+CD36+ Monocytes
CYBA	2.25025e-129	0.21074	0.989	0.871	1.01417e-124	CD14+CD36+ Monocytes
GAL3ST4	5.08057e-129	-0.351428	0.003	0.196	2.28976e-124	CD14+CD36+ Monocytes
UBXN11	1.33736e-128	0.251686	0.261	0.101	6.02734e-124	CD14+CD36+ Monocytes
IFITM3	2.49158e-128	0.406765	0.595	0.396	1.12293e-123	CD14+CD36+ Monocytes
RGS10	6.96306e-128	-0.387331	0.448	0.604	3.13818e-123	CD14+CD36+ Monocytes
RPL10A	1.59004e-127	0.225847	0.963	0.821	7.16616e-123	CD14+CD36+ Monocytes
GYPC	1.65975e-127	-0.428022	0.182	0.41	7.48031e-123	CD14+CD36+ Monocytes
ELL2	2.12855e-127	-0.420514	0.076	0.299	9.59314e-123	CD14+CD36+ Monocytes
AKR1B1	2.67403e-127	-0.417875	0.152	0.38	1.20516e-122	CD14+CD36+ Monocytes
CALR	2.82134e-127	-0.428429	0.337	0.537	1.27155e-122	CD14+CD36+ Monocytes
GNB2L1	5.34693e-127	0.371733	0.634	0.451	2.40981e-122	CD14+CD36+ Monocytes
SERF2	8.0207e-127	0.202763	0.992	0.872	3.61485e-122	CD14+CD36+ Monocytes
EIF3K	9.63771e-127	0.282841	0.833	0.629	4.34362e-122	CD14+CD36+ Monocytes
TAGLN2	1.02062e-126	0.35911	0.611	0.389	4.59982e-122	CD14+CD36+ Monocytes
HCST	3.25452e-126	0.306926	0.808	0.589	1.46678e-121	CD14+CD36+ Monocytes
SIGLEC10	6.90274e-125	-0.393354	0.068	0.284	3.111e-120	CD14+CD36+ Monocytes
FYN	1.04468e-124	0.207037	0.184	0.058	4.70829e-120	CD14+CD36+ Monocytes
IL18	1.4369e-124	-0.408465	0.127	0.354	6.47598e-120	CD14+CD36+ Monocytes
ERP29	1.92198e-123	0.310941	0.683	0.471	8.66219e-119	CD14+CD36+ Monocytes
BRI3	7.69001e-122	0.339567	0.627	0.399	3.46581e-117	CD14+CD36+ Monocytes
ADRBK1	5.07376e-121	0.225223	0.193	0.064	2.28669e-116	CD14+CD36+ Monocytes
DHRS3	1.04277e-120	-0.319749	0.007	0.192	4.69966e-116	CD14+CD36+ Monocytes
VAMP5	1.55214e-120	0.319155	0.399	0.209	6.99532e-116	CD14+CD36+ Monocytes
SUB1	2.73472e-120	0.297878	0.742	0.533	1.23251e-115	CD14+CD36+ Monocytes
LILRA1	6.4795e-120	0.216913	0.198	0.068	2.92025e-115	CD14+CD36+ Monocytes
CREM	8.7135e-120	-0.378701	0.063	0.274	3.92709e-115	CD14+CD36+ Monocytes
GCA	9.58862e-120	0.331312	0.505	0.299	4.32149e-115	CD14+CD36+ Monocytes
MT-ND3	2.11085e-119	0.208242	0.996	0.891	9.5134e-115	CD14+CD36+ Monocytes
SMARCD3	3.77546e-119	0.200707	0.172	0.053	1.70156e-114	CD14+CD36+ Monocytes
APMAP	3.85515e-119	-0.388152	0.089	0.304	1.73748e-114	CD14+CD36+ Monocytes
DNASE2	4.33645e-119	-0.38247	0.084	0.298	1.95439e-114	CD14+CD36+ Monocytes
MCEMP1	4.72383e-119	0.226054	0.204	0.07	2.12898e-114	CD14+CD36+ Monocytes
SNX10	8.59917e-118	0.297795	0.389	0.2	3.87556e-113	CD14+CD36+ Monocytes
C1orf162	4.79803e-116	0.31051	0.733	0.507	2.16242e-111	CD14+CD36+ Monocytes
EIF3E	7.73317e-116	0.295539	0.754	0.559	3.48526e-111	CD14+CD36+ Monocytes
RNASE1	1.16991e-115	-0.56897	0.041	0.232	5.27268e-111	CD14+CD36+ Monocytes
LSM6	1.77634e-115	0.298056	0.362	0.186	8.00577e-111	CD14+CD36+ Monocytes
MSN	2.44952e-115	0.306349	0.599	0.388	1.10397e-110	CD14+CD36+ Monocytes
RP11-386I14	4.19438e-115	0.312515	0.237	0.094	1.89036e-110	CD14+CD36+ Monocytes
POLR1D	7.97735e-115	0.308647	0.482	0.289	3.59531e-110	CD14+CD36+ Monocytes
LAIR1	3.30439e-114	-0.377271	0.133	0.351	1.48925e-109	CD14+CD36+ Monocytes
TM6SF1	4.06305e-114	-0.362029	0.071	0.277	1.83118e-109	CD14+CD36+ Monocytes
CD69	8.64602e-114	-0.45289	0.071	0.272	3.89667e-109	CD14+CD36+ Monocytes
SPI1	9.28631e-114	0.302085	0.778	0.551	4.18525e-109	CD14+CD36+ Monocytes
SERP1	1.221e-113	0.263881	0.848	0.663	5.50292e-109	CD14+CD36+ Monocytes
LIPA	1.84246e-113	-0.440976	0.246	0.447	8.30379e-109	CD14+CD36+ Monocytes
ATP5EP2	2.23937e-112	0.255301	0.276	0.117	1.00926e-107	CD14+CD36+ Monocytes
CD59	2.37394e-112	-0.320704	0.021	0.204	1.06991e-107	CD14+CD36+ Monocytes
MAF	2.88994e-112	-0.32071	0.016	0.196	1.30247e-107	CD14+CD36+ Monocytes
TMEM119	3.50452e-112	-0.330489	0.003	0.174	1.57945e-107	CD14+CD36+ Monocytes
MT-ND1	5.42679e-112	0.222071	0.988	0.86	2.4458e-107	CD14+CD36+ Monocytes
LPAR5	1.00403e-110	-0.315349	0.002	0.171	4.52506e-106	CD14+CD36+ Monocytes
SNHG25	1.26408e-110	0.294776	0.316	0.148	5.69708e-106	CD14+CD36+ Monocytes
EVL	1.7112e-110	-0.374798	0.121	0.331	7.71221e-106	CD14+CD36+ Monocytes
MYL12A	2.32309e-110	0.280661	0.829	0.619	1.04699e-105	CD14+CD36+ Monocytes
FYB	3.27167e-110	0.326194	0.443	0.245	1.47451e-105	CD14+CD36+ Monocytes
C12orf75	2.155e-109	-0.358606	0.028	0.209	9.71238e-105	CD14+CD36+ Monocytes
GADD45B	1.21913e-108	-0.439827	0.329	0.525	5.4945e-104	CD14+CD36+ Monocytes
LINC00657	2.13344e-108	0.231481	0.212	0.08	9.6152e-104	CD14+CD36+ Monocytes
ZFAS1	1.36424e-107	0.275253	0.775	0.577	6.14849e-103	CD14+CD36+ Monocytes
ATP5I	1.5281e-107	0.336998	0.555	0.342	6.887e-103	CD14+CD36+ Monocytes
C1orf54	3.17789e-107	-0.329808	0.045	0.233	1.43224e-102	CD14+CD36+ Monocytes
RPL4	3.28929e-107	0.226679	0.926	0.773	1.48245e-102	CD14+CD36+ Monocytes
SAMSN1	3.47597e-107	-0.383263	0.255	0.468	1.56659e-102	CD14+CD36+ Monocytes
MGAT4A	5.11097e-107	-0.349128	0.114	0.327	2.30346e-102	CD14+CD36+ Monocytes
C19orf43	7.08011e-107	0.318642	0.437	0.248	3.19093e-102	CD14+CD36+ Monocytes
LPAR6	1.02851e-106	-0.387778	0.135	0.339	4.6354e-102	CD14+CD36+ Monocytes
C4orf48	1.47258e-106	0.291473	0.609	0.405	6.63679e-102	CD14+CD36+ Monocytes
PDPN	2.8939e-106	-0.295691	0.001	0.163	1.30425e-101	CD14+CD36+ Monocytes
LHFPL2	6.64384e-106	-0.313038	0.032	0.212	2.99431e-101	CD14+CD36+ Monocytes
CRTAP	1.08663e-105	0.297105	0.44	0.252	4.89731e-101	CD14+CD36+ Monocytes
SERPINE1	1.49733e-105	-0.433808	0.013	0.181	6.74832e-101	CD14+CD36+ Monocytes
FAM45A	4.16187e-105	0.267292	0.315	0.152	1.87571e-100	CD14+CD36+ Monocytes
APLP2	6.31134e-105	0.291779	0.708	0.502	2.84446e-100	CD14+CD36+ Monocytes
GAS7	9.49487e-105	0.236925	0.249	0.104	4.27924e-100	CD14+CD36+ Monocytes
SULF2	2.00623e-104	0.203917	0.184	0.065	9.0419e-100	CD14+CD36+ Monocytes
IFNGR1	2.87275e-104	-0.395081	0.392	0.56	1.29472e-99	CD14+CD36+ Monocytes
ALDOA	4.19762e-104	0.269713	0.876	0.641	1.89182e-99	CD14+CD36+ Monocytes
LAPTM4A	7.34681e-104	-0.340779	0.419	0.585	3.31113e-99	CD14+CD36+ Monocytes
TMEM167A	8.61449e-104	0.290624	0.473	0.282	3.88246e-99	CD14+CD36+ Monocytes
STK17B	1.19897e-103	0.297351	0.553	0.344	5.40364e-99	CD14+CD36+ Monocytes
STMN1	2.02691e-103	-0.328968	0.018	0.186	9.13507e-99	CD14+CD36+ Monocytes
HSPA8	3.31719e-103	-0.363083	0.478	0.602	1.49503e-98	CD14+CD36+ Monocytes
VASP	1.03115e-102	0.290676	0.44	0.255	4.6473e-98	CD14+CD36+ Monocytes
TMEM170B	4.74345e-102	0.202136	0.183	0.065	2.13782e-97	CD14+CD36+ Monocytes
IQGAP2	6.40644e-102	0.234427	0.235	0.098	2.88732e-97	CD14+CD36+ Monocytes
STX10	6.95414e-102	0.274673	0.366	0.197	3.13416e-97	CD14+CD36+ Monocytes
MERTK	4.13424e-101	-0.308455	0.029	0.202	1.86326e-96	CD14+CD36+ Monocytes
CKB	5.24661e-101	-0.321746	0.013	0.176	2.3646e-96	CD14+CD36+ Monocytes
GIMAP7	5.46283e-101	0.220692	0.212	0.083	2.46204e-96	CD14+CD36+ Monocytes
P2RY12	6.02388e-101	-0.409637	0.009	0.168	2.7149e-96	CD14+CD36+ Monocytes
RASGRP2	7.89459e-101	0.230558	0.236	0.099	3.55801e-96	CD14+CD36+ Monocytes
MYH9	1.4496e-100	0.295638	0.453	0.27	6.53319e-96	CD14+CD36+ Monocytes
WARS	1.88314e-100	0.251771	0.28	0.129	8.48711e-96	CD14+CD36+ Monocytes
PALD1	5.34896e-100	-0.272805	0.001	0.154	2.41072e-95	CD14+CD36+ Monocytes
GLDN	6.25612e-100	-0.320682	0.005	0.162	2.81957e-95	CD14+CD36+ Monocytes
EIF3H	1.07498e-99	0.275528	0.674	0.487	4.84482e-95	CD14+CD36+ Monocytes
HPGDS	1.09208e-99	-0.2886	0	0.152	4.92191e-95	CD14+CD36+ Monocytes
MYO1F	1.5566e-99	0.28795	0.556	0.359	7.01545e-95	CD14+CD36+ Monocytes
ST6GAL1	3.39864e-99	-0.329387	0.037	0.208	1.53173e-94	CD14+CD36+ Monocytes
RGS16	4.13531e-99	-0.354169	0.002	0.155	1.86374e-94	CD14+CD36+ Monocytes
ISG15	2.50683e-98	0.34188	0.333	0.178	1.1298e-93	CD14+CD36+ Monocytes
MMD	7.52981e-98	-0.276571	0.018	0.181	3.39361e-93	CD14+CD36+ Monocytes
DPYD	7.55797e-98	0.262946	0.33	0.169	3.4063e-93	CD14+CD36+ Monocytes
C15orf39	8.22231e-98	0.209416	0.19	0.072	3.70571e-93	CD14+CD36+ Monocytes
PSMB10	3.7696e-97	0.286493	0.495	0.32	1.69892e-92	CD14+CD36+ Monocytes
CNN2	5.00679e-97	0.248736	0.27	0.125	2.25651e-92	CD14+CD36+ Monocytes
STAT1	5.7735e-97	0.256329	0.266	0.123	2.60206e-92	CD14+CD36+ Monocytes
CSF2RA	5.91221e-97	-0.382097	0.199	0.393	2.66458e-92	CD14+CD36+ Monocytes
PTGER2	1.1994e-96	0.201705	0.178	0.064	5.40556e-92	CD14+CD36+ Monocytes
GAS6	2.01114e-96	-0.277219	0.011	0.166	9.06402e-92	CD14+CD36+ Monocytes
CD9	2.5076e-96	-0.378023	0.064	0.244	1.13015e-91	CD14+CD36+ Monocytes
PSMB8	2.79653e-96	0.280348	0.48	0.3	1.26037e-91	CD14+CD36+ Monocytes
ADGRG1	3.5432e-96	-0.300868	0.011	0.166	1.59688e-91	CD14+CD36+ Monocytes
ATP6V1G1	7.33605e-96	0.262221	0.734	0.54	3.30628e-91	CD14+CD36+ Monocytes
MBD2	1.62454e-95	0.221017	0.215	0.088	7.32165e-91	CD14+CD36+ Monocytes
HIGD2A	1.74466e-95	0.268213	0.704	0.511	7.86301e-91	CD14+CD36+ Monocytes
GSTM3	2.06547e-95	-0.285081	0.007	0.158	9.30888e-91	CD14+CD36+ Monocytes
GNG7	3.62175e-95	-0.278393	0.018	0.177	1.63229e-90	CD14+CD36+ Monocytes
MRPL33	2.03382e-94	0.282642	0.427	0.257	9.1662e-90	CD14+CD36+ Monocytes
FMNL1	2.52773e-94	0.27763	0.418	0.243	1.13922e-89	CD14+CD36+ Monocytes
USP3	3.76897e-94	0.247892	0.324	0.165	1.69864e-89	CD14+CD36+ Monocytes
POU2F2	6.83193e-94	0.271102	0.377	0.208	3.07908e-89	CD14+CD36+ Monocytes
CREB5	6.91773e-94	0.205505	0.202	0.079	3.11775e-89	CD14+CD36+ Monocytes
PEBP1	4.53372e-93	-0.333372	0.165	0.362	2.0433e-88	CD14+CD36+ Monocytes
C20orf24	7.33878e-93	0.25309	0.291	0.141	3.30751e-88	CD14+CD36+ Monocytes
RP11-347P5	8.5701e-93	0.226622	0.233	0.098	3.86246e-88	CD14+CD36+ Monocytes
ITM2C	1.23671e-92	-0.300225	0.018	0.173	5.57373e-88	CD14+CD36+ Monocytes
AP2S1	1.65929e-92	0.269448	0.725	0.503	7.47825e-88	CD14+CD36+ Monocytes
LMNA	2.71641e-92	-0.39006	0.075	0.253	1.22426e-87	CD14+CD36+ Monocytes
HLA-DMA	4.11024e-92	-0.310631	0.52	0.626	1.85244e-87	CD14+CD36+ Monocytes
EBI3	5.73245e-92	-0.259157	0.005	0.15	2.58356e-87	CD14+CD36+ Monocytes
VMO1	7.05854e-92	-0.27154	0.005	0.15	3.18121e-87	CD14+CD36+ Monocytes
GLRX	1.67163e-91	0.274643	0.61	0.421	7.53389e-87	CD14+CD36+ Monocytes
TMED9	2.5203e-91	-0.34026	0.221	0.414	1.13588e-86	CD14+CD36+ Monocytes
B3GNT5	4.91252e-91	-0.317857	0.049	0.218	2.21402e-86	CD14+CD36+ Monocytes
FCGR1B	6.43627e-91	-0.340772	0.08	0.256	2.90076e-86	CD14+CD36+ Monocytes
MTPN	9.00875e-91	0.27629	0.458	0.284	4.06015e-86	CD14+CD36+ Monocytes
RP5-1171I10	9.82414e-91	0.210716	0.204	0.082	4.42764e-86	CD14+CD36+ Monocytes
SOCS6	9.90972e-91	-0.281251	0.026	0.183	4.46621e-86	CD14+CD36+ Monocytes
LPCAT2	2.39389e-90	-0.347276	0.133	0.32	1.0789e-85	CD14+CD36+ Monocytes
NAAA	3.47582e-90	0.260839	0.324	0.171	1.56652e-85	CD14+CD36+ Monocytes
HSPE1	4.3171e-90	-0.388719	0.227	0.412	1.94567e-85	CD14+CD36+ Monocytes
RPL27A	7.09402e-90	0.21932	0.919	0.797	3.1972e-85	CD14+CD36+ Monocytes
ADGRE5	1.1913e-89	0.249281	0.365	0.197	5.36907e-85	CD14+CD36+ Monocytes
UQCRH	1.43855e-89	0.251015	0.741	0.565	6.48339e-85	CD14+CD36+ Monocytes
PLIN2	1.79555e-89	-0.424741	0.17	0.352	8.09236e-85	CD14+CD36+ Monocytes
FAM26F	1.86545e-89	0.262108	0.312	0.156	8.40741e-85	CD14+CD36+ Monocytes
RHOB	5.91047e-89	-0.416474	0.433	0.566	2.66379e-84	CD14+CD36+ Monocytes
ZYX	1.41499e-88	0.277265	0.496	0.321	6.37723e-84	CD14+CD36+ Monocytes
ARF5	1.59351e-88	0.274292	0.54	0.363	7.18178e-84	CD14+CD36+ Monocytes
SIGLEC8	3.60144e-88	-0.254146	0.002	0.139	1.62313e-83	CD14+CD36+ Monocytes
YWHAB	4.1935e-88	0.259726	0.739	0.539	1.88997e-83	CD14+CD36+ Monocytes
EIF3G	5.48694e-88	0.261287	0.625	0.448	2.47291e-83	CD14+CD36+ Monocytes
GLIPR1	6.30609e-88	0.270748	0.615	0.43	2.84209e-83	CD14+CD36+ Monocytes
EEF2	1.31007e-87	0.233248	0.856	0.692	5.90436e-83	CD14+CD36+ Monocytes
NUPR1	1.35911e-87	-0.337921	0	0.136	6.12538e-83	CD14+CD36+ Monocytes
RPS4Y1	2.12405e-87	0.311599	0.453	0.276	9.5729e-83	CD14+CD36+ Monocytes
CTSC	3.42936e-87	-0.342495	0.358	0.511	1.54558e-82	CD14+CD36+ Monocytes
LINC01094	4.65929e-87	-0.238354	0.006	0.145	2.0999e-82	CD14+CD36+ Monocytes
AIG1	5.80161e-87	-0.256661	0.023	0.174	2.61473e-82	CD14+CD36+ Monocytes
FABP5	8.41153e-87	-0.353946	0.079	0.247	3.79099e-82	CD14+CD36+ Monocytes
PLXDC2	1.65184e-86	-0.339847	0.311	0.492	7.44468e-82	CD14+CD36+ Monocytes
CCND1	3.26045e-86	-0.234718	0	0.133	1.46945e-81	CD14+CD36+ Monocytes
LIMS1	9.04541e-86	-0.33664	0.258	0.443	4.07668e-81	CD14+CD36+ Monocytes
IRF2BP2	9.49977e-86	0.268525	0.437	0.266	4.28145e-81	CD14+CD36+ Monocytes
EIF4EBP2	1.80714e-85	0.22315	0.256	0.121	8.1446e-81	CD14+CD36+ Monocytes
GLTSCR2	2.79466e-85	0.294862	0.483	0.298	1.25953e-80	CD14+CD36+ Monocytes
ATG3	5.12902e-85	0.259577	0.374	0.219	2.3116e-80	CD14+CD36+ Monocytes
ACAP2	1.33595e-84	0.260044	0.42	0.252	6.021e-80	CD14+CD36+ Monocytes
SCAND1	3.64808e-84	0.260207	0.577	0.402	1.64415e-79	CD14+CD36+ Monocytes
CYTL1	4.73526e-84	-0.267683	0.006	0.141	2.13414e-79	CD14+CD36+ Monocytes
ATF3	3.65759e-83	-0.376794	0.158	0.341	1.64844e-78	CD14+CD36+ Monocytes
ETV5	4.14227e-83	-0.235704	0.011	0.149	1.86688e-78	CD14+CD36+ Monocytes
COX6B1	5.93964e-83	0.236095	0.87	0.675	2.67694e-78	CD14+CD36+ Monocytes
LMO2	1.4892e-82	0.208914	0.227	0.103	6.71167e-78	CD14+CD36+ Monocytes
HOTAIRM1	4.59414e-82	0.220839	0.264	0.129	2.07053e-77	CD14+CD36+ Monocytes
MS4A6A	4.7588e-82	0.272892	0.82	0.574	2.14474e-77	CD14+CD36+ Monocytes
SPRY1	7.3718e-82	-0.297121	0.015	0.154	3.3224e-77	CD14+CD36+ Monocytes
ARID5B	1.9338e-81	-0.268303	0.018	0.158	8.71544e-77	CD14+CD36+ Monocytes
ZDHHC20	3.65118e-81	0.200592	0.215	0.094	1.64555e-76	CD14+CD36+ Monocytes
HSPD1	8.51542e-81	-0.365873	0.17	0.345	3.83781e-76	CD14+CD36+ Monocytes
CD37	1.29842e-80	0.23364	0.827	0.653	5.85186e-76	CD14+CD36+ Monocytes
EIF3F	2.08822e-80	0.244832	0.698	0.522	9.41141e-76	CD14+CD36+ Monocytes
NR4A2	2.89724e-80	-0.365381	0.231	0.408	1.30576e-75	CD14+CD36+ Monocytes
SKIL	7.64111e-80	-0.298215	0.119	0.296	3.44377e-75	CD14+CD36+ Monocytes
SFMBT2	7.8645e-80	-0.257896	0.024	0.166	3.54445e-75	CD14+CD36+ Monocytes
EDF1	1.38226e-79	0.236986	0.758	0.582	6.22969e-75	CD14+CD36+ Monocytes
CPM	3.41338e-79	-0.314646	0.082	0.243	1.53838e-74	CD14+CD36+ Monocytes
NAPRT	5.15121e-79	0.2386	0.304	0.164	2.3216e-74	CD14+CD36+ Monocytes
COX7A2L	5.18864e-79	0.254903	0.519	0.357	2.33847e-74	CD14+CD36+ Monocytes
EIF4E	5.47933e-79	-0.305554	0.14	0.319	2.46948e-74	CD14+CD36+ Monocytes
OSCAR	2.09272e-78	0.206393	0.221	0.101	9.43168e-74	CD14+CD36+ Monocytes
SPG21	3.58667e-78	0.255734	0.414	0.259	1.61647e-73	CD14+CD36+ Monocytes
HIF1A	5.51646e-78	-0.340095	0.32	0.485	2.48621e-73	CD14+CD36+ Monocytes
MPC2	6.84981e-78	-0.302342	0.157	0.335	3.08714e-73	CD14+CD36+ Monocytes
HSPA5	1.1141e-77	-0.368255	0.321	0.478	5.02113e-73	CD14+CD36+ Monocytes
EIF4A3	1.24542e-77	-0.316127	0.148	0.325	5.61296e-73	CD14+CD36+ Monocytes
ABHD12	1.45031e-77	-0.250851	0.055	0.209	6.53642e-73	CD14+CD36+ Monocytes
CASP4	1.6256e-77	0.242794	0.358	0.21	7.32641e-73	CD14+CD36+ Monocytes
GSTM4	2.89682e-77	-0.253156	0.031	0.172	1.30557e-72	CD14+CD36+ Monocytes
AP1B1	2.94315e-77	-0.296144	0.128	0.299	1.32645e-72	CD14+CD36+ Monocytes
DDIT4	3.16146e-77	-0.351397	0.281	0.466	1.42484e-72	CD14+CD36+ Monocytes
TRAF3IP3	7.11777e-77	0.201695	0.235	0.111	3.20791e-72	CD14+CD36+ Monocytes
PLVAP	1.08354e-76	-0.233556	0.002	0.123	4.8834e-72	CD14+CD36+ Monocytes
PIK3R1	2.88475e-76	-0.29344	0.105	0.273	1.30013e-71	CD14+CD36+ Monocytes
SRGAP2	4.34957e-76	-0.315506	0.107	0.27	1.96031e-71	CD14+CD36+ Monocytes
NDRG2	4.42459e-76	-0.219706	0.007	0.132	1.99412e-71	CD14+CD36+ Monocytes
ITGAV	1.77513e-75	-0.24445	0.039	0.184	8.00034e-71	CD14+CD36+ Monocytes
HEBP2	8.37117e-75	0.230874	0.284	0.15	3.7728e-70	CD14+CD36+ Monocytes
RPS10	2.96097e-74	0.240338	0.732	0.623	1.33448e-69	CD14+CD36+ Monocytes
IMPDH1	6.52026e-74	0.200699	0.218	0.103	2.93862e-69	CD14+CD36+ Monocytes
RP11-552D4	9.18187e-74	-0.266615	0.01	0.133	4.13818e-69	CD14+CD36+ Monocytes
RGCC	1.03339e-73	-0.357833	0.083	0.239	4.65737e-69	CD14+CD36+ Monocytes
MOB3A	1.09175e-73	0.202569	0.239	0.116	4.92041e-69	CD14+CD36+ Monocytes
ARHGAP18	7.55088e-73	-0.237011	0.044	0.186	3.40311e-68	CD14+CD36+ Monocytes
SLC29A1	1.40746e-72	-0.212274	0.017	0.143	6.34327e-68	CD14+CD36+ Monocytes
ITGAM	2.30592e-72	0.230809	0.324	0.179	1.03926e-67	CD14+CD36+ Monocytes
SRGAP2B	2.81001e-72	-0.315448	0.093	0.246	1.26644e-67	CD14+CD36+ Monocytes
SUPT4H1	3.4818e-72	0.246679	0.476	0.324	1.56921e-67	CD14+CD36+ Monocytes
COMMD6	3.9e-71	0.221923	0.772	0.611	1.75769e-66	CD14+CD36+ Monocytes
NR4A3	4.06742e-71	-0.260898	0.043	0.184	1.83314e-66	CD14+CD36+ Monocytes
CHP1	4.907e-71	0.245437	0.384	0.236	2.21154e-66	CD14+CD36+ Monocytes
ZEB2	6.38541e-71	0.238793	0.581	0.408	2.87784e-66	CD14+CD36+ Monocytes
UBE2D1	1.34468e-70	0.236008	0.338	0.199	6.06035e-66	CD14+CD36+ Monocytes
HLA-F	1.63173e-70	0.235989	0.345	0.206	7.35404e-66	CD14+CD36+ Monocytes
PTGS1	2.28748e-70	-0.226851	0.036	0.171	1.03095e-65	CD14+CD36+ Monocytes
ADAP2	2.56422e-70	-0.288266	0.147	0.311	1.15567e-65	CD14+CD36+ Monocytes
MARCKS	4.11773e-70	-0.308354	0.315	0.478	1.85582e-65	CD14+CD36+ Monocytes
HMGB2	5.68556e-70	0.245176	0.546	0.37	2.56242e-65	CD14+CD36+ Monocytes
SNHG12	6.96617e-70	-0.27956	0.032	0.163	3.13958e-65	CD14+CD36+ Monocytes
BEX4	7.66905e-70	-0.244933	0.067	0.213	3.45636e-65	CD14+CD36+ Monocytes
SERPINB9	8.05091e-70	-0.304185	0.154	0.317	3.62846e-65	CD14+CD36+ Monocytes
IL17RA	1.78369e-69	0.225549	0.338	0.194	8.0389e-65	CD14+CD36+ Monocytes
RHBDF2	1.97639e-69	-0.286428	0.129	0.29	8.90739e-65	CD14+CD36+ Monocytes
PSMB3	2.12892e-69	0.235496	0.611	0.45	9.59482e-65	CD14+CD36+ Monocytes
NR4A1	2.65039e-69	-0.342504	0.186	0.348	1.1945e-64	CD14+CD36+ Monocytes
ATP5O	3.08933e-69	0.248413	0.422	0.259	1.39233e-64	CD14+CD36+ Monocytes
IGSF21	3.45442e-69	-0.210138	0.001	0.11	1.55687e-64	CD14+CD36+ Monocytes
ATP1B1	5.23864e-69	-0.211992	0.016	0.138	2.361e-64	CD14+CD36+ Monocytes
CCNH	7.59167e-69	-0.308394	0.162	0.326	3.42149e-64	CD14+CD36+ Monocytes
ABCA1	1.10818e-68	-0.255762	0.067	0.214	4.99444e-64	CD14+CD36+ Monocytes
UBE2R2	2.07703e-68	0.216325	0.274	0.148	9.36099e-64	CD14+CD36+ Monocytes
HLA-DMB	2.37791e-68	-0.306347	0.36	0.492	1.0717e-63	CD14+CD36+ Monocytes
PTEN	3.79863e-68	0.224696	0.315	0.179	1.712e-63	CD14+CD36+ Monocytes
SLC3A2	1.48917e-67	-0.28571	0.192	0.358	6.71153e-63	CD14+CD36+ Monocytes
DEGS1	3.78431e-67	-0.248581	0.084	0.232	1.70555e-62	CD14+CD36+ Monocytes
DUSP1	5.46067e-67	0.233403	0.937	0.756	2.46107e-62	CD14+CD36+ Monocytes
TXN	5.49821e-67	0.226077	0.534	0.36	2.47799e-62	CD14+CD36+ Monocytes
COX5B	1.1908e-66	0.216229	0.784	0.61	5.3668e-62	CD14+CD36+ Monocytes
SNX9	1.58971e-66	-0.234547	0.05	0.186	7.16466e-62	CD14+CD36+ Monocytes
NDUFB11	1.59002e-66	0.221733	0.648	0.483	7.16608e-62	CD14+CD36+ Monocytes
NDUFB10	1.86873e-66	0.229856	0.52	0.367	8.42218e-62	CD14+CD36+ Monocytes
SWAP70	2.15418e-66	-0.228452	0.054	0.192	9.70865e-62	CD14+CD36+ Monocytes
CNDP2	2.78903e-66	-0.263429	0.121	0.276	1.25699e-61	CD14+CD36+ Monocytes
MKNK1	3.23673e-66	-0.270347	0.102	0.252	1.45876e-61	CD14+CD36+ Monocytes
TGFBI	4.30596e-66	0.205123	0.415	0.247	1.94065e-61	CD14+CD36+ Monocytes
DAZAP2	7.34448e-66	0.21822	0.743	0.578	3.31009e-61	CD14+CD36+ Monocytes
ARPC5	9.90842e-66	0.222022	0.717	0.552	4.46562e-61	CD14+CD36+ Monocytes
ETS2	1.46388e-65	-0.284403	0.215	0.383	6.59758e-61	CD14+CD36+ Monocytes
SLC4A7	1.51834e-65	-0.230437	0.043	0.174	6.84299e-61	CD14+CD36+ Monocytes
DHRS7	1.64534e-65	-0.292324	0.295	0.45	7.41537e-61	CD14+CD36+ Monocytes
ANP32B	2.09942e-65	0.229028	0.531	0.373	9.46186e-61	CD14+CD36+ Monocytes
ATP5F1	3.46889e-65	0.223638	0.332	0.191	1.56339e-60	CD14+CD36+ Monocytes
ANKRD22	4.70222e-65	-0.221259	0.01	0.12	2.11924e-60	CD14+CD36+ Monocytes
PSMA2	5.35719e-65	0.234837	0.35	0.211	2.41443e-60	CD14+CD36+ Monocytes
BCAP31	8.71906e-65	-0.277011	0.327	0.481	3.92959e-60	CD14+CD36+ Monocytes
GRN	1.36841e-64	0.223942	0.864	0.673	6.16729e-60	CD14+CD36+ Monocytes
RAB20	1.96702e-64	-0.251215	0.095	0.243	8.86517e-60	CD14+CD36+ Monocytes
FAM120A	2.40132e-64	0.216189	0.284	0.16	1.08225e-59	CD14+CD36+ Monocytes
RAB1A	3.36059e-64	-0.275218	0.253	0.417	1.51459e-59	CD14+CD36+ Monocytes
LYN	3.62589e-64	0.237978	0.457	0.309	1.63415e-59	CD14+CD36+ Monocytes
ABL2	3.89827e-64	-0.243378	0.037	0.162	1.75691e-59	CD14+CD36+ Monocytes
STOM	7.49483e-64	-0.244012	0.087	0.232	3.37784e-59	CD14+CD36+ Monocytes
GSTK1	9.69211e-64	0.22656	0.573	0.419	4.36814e-59	CD14+CD36+ Monocytes
HLA-DQA1	1.24672e-63	-0.376771	0.273	0.412	5.61884e-59	CD14+CD36+ Monocytes
PTPRC	1.9025e-63	0.21616	0.711	0.543	8.57439e-59	CD14+CD36+ Monocytes
ENG	1.9711e-63	-0.2215	0.057	0.193	8.88355e-59	CD14+CD36+ Monocytes
STX11	2.60294e-63	0.230208	0.373	0.233	1.17312e-58	CD14+CD36+ Monocytes
LINC00493	3.297e-63	0.217031	0.312	0.178	1.48593e-58	CD14+CD36+ Monocytes
WSB1	8.47794e-63	-0.294449	0.366	0.508	3.82092e-58	CD14+CD36+ Monocytes
PTMS	2.49479e-62	-0.216987	0.041	0.166	1.12438e-57	CD14+CD36+ Monocytes
TMA7	3.05871e-62	0.200786	0.875	0.71	1.37853e-57	CD14+CD36+ Monocytes
CCL3L1	3.81976e-62	-0.429809	0.072	0.203	1.72153e-57	CD14+CD36+ Monocytes
CCL3L3	7.91731e-62	-0.487044	0.103	0.237	3.56825e-57	CD14+CD36+ Monocytes
IER2	8.70389e-62	0.224584	0.783	0.594	3.92276e-57	CD14+CD36+ Monocytes
NDUFS6	1.24013e-61	0.220879	0.492	0.339	5.58916e-57	CD14+CD36+ Monocytes
RASSF2	1.34132e-61	0.209052	0.312	0.181	6.04521e-57	CD14+CD36+ Monocytes
SHKBP1	3.41654e-61	0.214648	0.334	0.204	1.5398e-56	CD14+CD36+ Monocytes
CD300A	4.8316e-61	-0.261666	0.172	0.327	2.17755e-56	CD14+CD36+ Monocytes
CLEC7A	9.18992e-61	0.217031	0.667	0.482	4.1418e-56	CD14+CD36+ Monocytes
SUSD3	1.88853e-60	-0.201282	0.027	0.141	8.51141e-56	CD14+CD36+ Monocytes
TMEM123	1.93052e-60	0.233133	0.415	0.279	8.70065e-56	CD14+CD36+ Monocytes
SMCO4	2.60285e-60	0.212913	0.299	0.176	1.17308e-55	CD14+CD36+ Monocytes
C14orf166	6.16037e-60	0.223569	0.314	0.185	2.77642e-55	CD14+CD36+ Monocytes
DPYSL2	6.29133e-60	0.218951	0.327	0.198	2.83544e-55	CD14+CD36+ Monocytes
COX8A	6.69485e-60	0.207634	0.757	0.589	3.0173e-55	CD14+CD36+ Monocytes
RIN2	7.96447e-60	-0.27292	0.086	0.221	3.58951e-55	CD14+CD36+ Monocytes
BAG3	2.88812e-59	-0.238633	0.018	0.125	1.30165e-54	CD14+CD36+ Monocytes
CSK	3.56157e-59	0.209135	0.313	0.189	1.60516e-54	CD14+CD36+ Monocytes
SF3B5	4.07986e-59	0.214739	0.571	0.423	1.83875e-54	CD14+CD36+ Monocytes
DHRS9	5.5146e-59	-0.223991	0.015	0.119	2.48537e-54	CD14+CD36+ Monocytes
RAB32	1.86567e-58	0.215385	0.354	0.223	8.40839e-54	CD14+CD36+ Monocytes
SUMO2	2.26687e-58	0.201675	0.79	0.634	1.02165e-53	CD14+CD36+ Monocytes
PGAM1	2.73665e-58	0.217716	0.536	0.38	1.23338e-53	CD14+CD36+ Monocytes
VAMP8	3.78514e-58	0.212823	0.75	0.576	1.70593e-53	CD14+CD36+ Monocytes
PADI2	4.95144e-58	-0.239423	0.052	0.173	2.23156e-53	CD14+CD36+ Monocytes
H2AFY	5.08645e-58	0.214233	0.629	0.474	2.29241e-53	CD14+CD36+ Monocytes
PET100	6.36668e-58	0.21248	0.546	0.395	2.8694e-53	CD14+CD36+ Monocytes
PCBP2	7.06042e-58	0.204254	0.804	0.646	3.18206e-53	CD14+CD36+ Monocytes
MEF2A	1.25106e-57	-0.281948	0.205	0.353	5.63841e-53	CD14+CD36+ Monocytes
NSA2	2.0412e-57	0.21051	0.457	0.314	9.19948e-53	CD14+CD36+ Monocytes
UQCR11	3.45856e-57	0.200782	0.824	0.66	1.55874e-52	CD14+CD36+ Monocytes
CD55	4.94378e-57	0.211217	0.382	0.239	2.22811e-52	CD14+CD36+ Monocytes
TECR	6.01813e-57	-0.241797	0.147	0.294	2.71231e-52	CD14+CD36+ Monocytes
RPN2	6.4206e-57	-0.266523	0.235	0.378	2.8937e-52	CD14+CD36+ Monocytes
DAGLB	7.43304e-57	-0.225844	0.055	0.177	3.35e-52	CD14+CD36+ Monocytes
TRAPPC1	7.49463e-57	0.213085	0.559	0.41	3.37776e-52	CD14+CD36+ Monocytes
TBCA	9.9346e-57	0.210854	0.561	0.415	4.47742e-52	CD14+CD36+ Monocytes
NDUFA11	1.29198e-56	0.216402	0.56	0.416	5.82284e-52	CD14+CD36+ Monocytes
ADAM9	1.96813e-56	-0.212117	0.075	0.207	8.87016e-52	CD14+CD36+ Monocytes
DUSP6	2.10726e-56	0.227693	0.413	0.27	9.49721e-52	CD14+CD36+ Monocytes
SMCHD1	2.58893e-56	0.207957	0.303	0.18	1.1668e-51	CD14+CD36+ Monocytes
HSPA6	2.62737e-56	-0.462862	0.075	0.195	1.18413e-51	CD14+CD36+ Monocytes
NDUFB9	3.34987e-56	0.210944	0.562	0.42	1.50975e-51	CD14+CD36+ Monocytes
IFRD1	5.61459e-56	-0.286078	0.196	0.342	2.53044e-51	CD14+CD36+ Monocytes
HINT1	5.88941e-56	0.207069	0.709	0.544	2.6543e-51	CD14+CD36+ Monocytes
USMG5	9.41961e-56	0.226991	0.465	0.303	4.24532e-51	CD14+CD36+ Monocytes
TMEM205	1.24329e-55	0.205443	0.316	0.194	5.60336e-51	CD14+CD36+ Monocytes
ARHGAP30	1.53482e-55	0.206173	0.298	0.179	6.91728e-51	CD14+CD36+ Monocytes
DDIT3	2.3973e-55	-0.238986	0.08	0.211	1.08044e-50	CD14+CD36+ Monocytes
CD84	2.66611e-55	-0.236884	0.102	0.237	1.20159e-50	CD14+CD36+ Monocytes
LILRA2	3.4177e-55	0.203797	0.324	0.198	1.54032e-50	CD14+CD36+ Monocytes
NCOA4	1.44277e-54	0.213151	0.4	0.266	6.50241e-50	CD14+CD36+ Monocytes
RNF130	3.47638e-54	0.205743	0.664	0.512	1.56677e-49	CD14+CD36+ Monocytes
PDIA3	5.20082e-54	-0.262606	0.35	0.483	2.34396e-49	CD14+CD36+ Monocytes
KLF10	1.81363e-53	0.215868	0.382	0.246	8.17385e-49	CD14+CD36+ Monocytes
C8orf59	2.0324e-53	0.203038	0.345	0.221	9.15984e-49	CD14+CD36+ Monocytes
NDUFA13	4.28798e-53	0.212563	0.557	0.41	1.93255e-48	CD14+CD36+ Monocytes
CLN8	4.86969e-53	-0.215775	0.069	0.19	2.19472e-48	CD14+CD36+ Monocytes
TCEAL4	5.57247e-53	-0.200657	0.072	0.196	2.51145e-48	CD14+CD36+ Monocytes
MYDGF	8.49696e-53	-0.251194	0.304	0.444	3.8295e-48	CD14+CD36+ Monocytes
PIK3IP1	9.56428e-53	-0.22348	0.072	0.193	4.31053e-48	CD14+CD36+ Monocytes
UXT	9.83695e-53	0.207868	0.507	0.375	4.43342e-48	CD14+CD36+ Monocytes
SCAMP2	1.46261e-52	-0.247535	0.2	0.345	6.59184e-48	CD14+CD36+ Monocytes
SDCCAG8	1.8531e-52	-0.2354	0.123	0.257	8.35172e-48	CD14+CD36+ Monocytes
GNA13	2.75189e-52	-0.234083	0.125	0.262	1.24025e-47	CD14+CD36+ Monocytes
NDUFB7	3.61592e-52	0.203319	0.52	0.382	1.62966e-47	CD14+CD36+ Monocytes
TGFB1	4.64425e-52	0.207487	0.491	0.351	2.09312e-47	CD14+CD36+ Monocytes
JTB	6.6206e-52	0.204799	0.526	0.394	2.98384e-47	CD14+CD36+ Monocytes
MFSD1	7.07129e-52	-0.251075	0.363	0.492	3.18696e-47	CD14+CD36+ Monocytes
SYNGR2	2.32288e-51	-0.249694	0.348	0.484	1.0469e-46	CD14+CD36+ Monocytes
SNRPE	4.42853e-51	0.203565	0.388	0.263	1.99589e-46	CD14+CD36+ Monocytes
TNFRSF1B	4.52653e-51	0.203738	0.471	0.329	2.04006e-46	CD14+CD36+ Monocytes
THBS1	4.59006e-51	0.224632	0.336	0.197	2.06869e-46	CD14+CD36+ Monocytes
TUBB	7.6617e-51	-0.269534	0.315	0.438	3.45305e-46	CD14+CD36+ Monocytes
RTN3	1.76127e-50	0.204624	0.445	0.315	7.93786e-46	CD14+CD36+ Monocytes
SLA	4.38128e-49	-0.243381	0.175	0.308	1.9746e-44	CD14+CD36+ Monocytes
ARF4	6.1604e-49	-0.237761	0.217	0.361	2.77643e-44	CD14+CD36+ Monocytes
DDX24	1.13443e-48	-0.243522	0.181	0.32	5.11276e-44	CD14+CD36+ Monocytes
ELMO1	2.19705e-48	-0.225389	0.109	0.234	9.90189e-44	CD14+CD36+ Monocytes
TUBA1A	2.85913e-48	0.211807	0.448	0.317	1.28858e-43	CD14+CD36+ Monocytes
DNAJB6	4.1468e-48	-0.246313	0.308	0.445	1.86892e-43	CD14+CD36+ Monocytes
RB1	4.53098e-48	-0.245633	0.237	0.371	2.04207e-43	CD14+CD36+ Monocytes
NAA38	1.37872e-47	0.201125	0.46	0.333	6.21375e-43	CD14+CD36+ Monocytes
SLC16A3	1.48243e-47	-0.254625	0.256	0.385	6.68117e-43	CD14+CD36+ Monocytes
BASP1	2.44717e-47	-0.220826	0.129	0.262	1.10291e-42	CD14+CD36+ Monocytes
HMGN1	3.33767e-47	-0.232311	0.357	0.485	1.50425e-42	CD14+CD36+ Monocytes
CYCS	3.87586e-47	-0.244696	0.269	0.401	1.74681e-42	CD14+CD36+ Monocytes
FAM162A	1.13301e-46	-0.207148	0.092	0.21	5.10636e-42	CD14+CD36+ Monocytes
FOSB	2.81865e-46	-0.268767	0.381	0.511	1.27034e-41	CD14+CD36+ Monocytes
RASGEF1B	3.63163e-46	-0.220578	0.104	0.227	1.63674e-41	CD14+CD36+ Monocytes
PSME2	4.41285e-46	0.200587	0.505	0.372	1.98883e-41	CD14+CD36+ Monocytes
CCDC47	9.92359e-46	-0.203972	0.099	0.219	4.47246e-41	CD14+CD36+ Monocytes
APBB1IP	1.42644e-44	-0.240337	0.25	0.379	6.42883e-40	CD14+CD36+ Monocytes
PIH1D1	2.39664e-44	-0.21836	0.136	0.259	1.08014e-39	CD14+CD36+ Monocytes
TFRC	5.28794e-44	-0.219272	0.08	0.189	2.38322e-39	CD14+CD36+ Monocytes
ABI3	5.3894e-44	-0.221958	0.168	0.292	2.42895e-39	CD14+CD36+ Monocytes
FEZ2	2.3726e-43	-0.205442	0.135	0.258	1.06931e-38	CD14+CD36+ Monocytes
ARRDC3	7.37583e-43	-0.200178	0.087	0.198	3.32421e-38	CD14+CD36+ Monocytes
HEXA	3.05641e-42	-0.208369	0.156	0.279	1.37749e-37	CD14+CD36+ Monocytes
CREG1	1.71347e-41	-0.233481	0.306	0.421	7.72244e-37	CD14+CD36+ Monocytes
DNAJA1	2.14555e-41	-0.256742	0.245	0.368	9.66979e-37	CD14+CD36+ Monocytes
IL6ST	2.31899e-41	-0.222852	0.113	0.224	1.04515e-36	CD14+CD36+ Monocytes
TUBA1C	4.01736e-41	-0.206919	0.105	0.216	1.81058e-36	CD14+CD36+ Monocytes
NUCKS1	4.39574e-41	-0.213008	0.194	0.319	1.98111e-36	CD14+CD36+ Monocytes
ARL5A	5.80418e-41	-0.227925	0.264	0.385	2.61588e-36	CD14+CD36+ Monocytes
ATP6AP1	9.61905e-41	-0.211667	0.236	0.364	4.33521e-36	CD14+CD36+ Monocytes
HIST1H4C	1.97559e-40	-0.219861	0.117	0.228	8.90377e-36	CD14+CD36+ Monocytes
FKBP5	2.80359e-39	-0.216391	0.261	0.391	1.26355e-34	CD14+CD36+ Monocytes
NEU1	6.87065e-39	-0.201996	0.108	0.217	3.09653e-34	CD14+CD36+ Monocytes
NAA20	1.34253e-38	-0.206238	0.177	0.293	6.05065e-34	CD14+CD36+ Monocytes
SYAP1	5.50378e-38	-0.201127	0.133	0.248	2.4805e-33	CD14+CD36+ Monocytes
SPCS2	1.45159e-37	-0.213472	0.292	0.408	6.54217e-33	CD14+CD36+ Monocytes
CD86	7.38246e-37	-0.211299	0.259	0.38	3.3272e-32	CD14+CD36+ Monocytes
REL	1.27248e-36	-0.238273	0.322	0.432	5.73495e-32	CD14+CD36+ Monocytes
TBXAS1	1.44566e-36	-0.210325	0.362	0.471	6.51544e-32	CD14+CD36+ Monocytes
CLK1	6.79064e-34	-0.205505	0.224	0.339	3.06047e-29	CD14+CD36+ Monocytes
SLC25A37	4.15643e-29	-0.204601	0.245	0.346	1.87326e-24	CD14+CD36+ Monocytes
S100A8	0	1.19272	0.95	0.451	0	CD14+CD36- Monocytes
S100A9	0	1.10165	0.949	0.496	0	CD14+CD36- Monocytes
S100A12	0	1.04788	0.707	0.233	0	CD14+CD36- Monocytes
S100A6	0	0.865035	0.939	0.559	0	CD14+CD36- Monocytes
IL1R2	0	0.851098	0.458	0.136	0	CD14+CD36- Monocytes
LYZ	0	0.833893	0.886	0.517	0	CD14+CD36- Monocytes
FCN1	0	0.807905	0.722	0.275	0	CD14+CD36- Monocytes
S100A4	0	0.796224	0.915	0.547	0	CD14+CD36- Monocytes
CD74	0	-0.618145	0.765	0.976	0	CD14+CD36- Monocytes
NPC2	0	-0.643387	0.47	0.885	0	CD14+CD36- Monocytes
ITM2B	0	-0.702775	0.496	0.902	0	CD14+CD36- Monocytes
CXCL16	0	-0.714103	0.096	0.552	0	CD14+CD36- Monocytes
RGS10	0	-0.719607	0.163	0.634	0	CD14+CD36- Monocytes
CD63	0	-0.721773	0.287	0.77	0	CD14+CD36- Monocytes
HLA-DMB	0	-0.722596	0.084	0.521	0	CD14+CD36- Monocytes
MS4A7	0	-0.742586	0.137	0.601	0	CD14+CD36- Monocytes
HSPA8	0	-0.756708	0.161	0.636	0	CD14+CD36- Monocytes
HSP90AB1	0	-0.772731	0.188	0.676	0	CD14+CD36- Monocytes
HLA-DRA	0	-0.773269	0.538	0.931	0	CD14+CD36- Monocytes
LILRB4	0	-0.777097	0.041	0.489	0	CD14+CD36- Monocytes
GSN	0	-0.820608	0.052	0.503	0	CD14+CD36- Monocytes
CTSB	0	-0.826054	0.293	0.803	0	CD14+CD36- Monocytes
GPR183	0	-0.826084	0.066	0.499	0	CD14+CD36- Monocytes
FCGR1A	0	-0.831875	0.041	0.478	0	CD14+CD36- Monocytes
HLA-DRB1	0	-0.832408	0.442	0.897	0	CD14+CD36- Monocytes
HLA-DRB5	0	-0.833365	0.161	0.63	0	CD14+CD36- Monocytes
SLC1A3	0	-0.841955	0.016	0.431	0	CD14+CD36- Monocytes
HLA-DMA	0	-0.850207	0.141	0.667	0	CD14+CD36- Monocytes
CSF1R	0	-0.853216	0.049	0.508	0	CD14+CD36- Monocytes
JUN	0	-0.856902	0.192	0.628	0	CD14+CD36- Monocytes
HSP90AA1	0	-0.857002	0.249	0.755	0	CD14+CD36- Monocytes
VSIG4	0	-0.866768	0.058	0.494	0	CD14+CD36- Monocytes
FCGR3A	0	-0.901458	0.02	0.473	0	CD14+CD36- Monocytes
A2M	0	-0.909639	0.006	0.445	0	CD14+CD36- Monocytes
GPR34	0	-0.969185	0.016	0.465	0	CD14+CD36- Monocytes
TUBA1B	0	-0.972981	0.116	0.653	0	CD14+CD36- Monocytes
SGK1	0	-0.982532	0.129	0.638	0	CD14+CD36- Monocytes
HLA-DPB1	0	-1.0026	0.215	0.763	0	CD14+CD36- Monocytes
RNASET2	0	-1.00755	0.235	0.817	0	CD14+CD36- Monocytes
C3	0	-1.04532	0.007	0.489	0	CD14+CD36- Monocytes
CCL3	0	-1.05096	0.164	0.628	0	CD14+CD36- Monocytes
HLA-DPA1	0	-1.14551	0.217	0.813	0	CD14+CD36- Monocytes
TREM2	0	-1.15815	0.012	0.547	0	CD14+CD36- Monocytes
RGS1	0	-1.35661	0.035	0.616	0	CD14+CD36- Monocytes
APOC1	0	-1.48255	0.039	0.643	0	CD14+CD36- Monocytes
SPP1	0	-1.54996	0.108	0.702	0	CD14+CD36- Monocytes
C1QA	0	-1.55544	0.028	0.663	0	CD14+CD36- Monocytes
C1QC	0	-1.65246	0.031	0.67	0	CD14+CD36- Monocytes
C1QB	0	-1.67719	0.026	0.671	0	CD14+CD36- Monocytes
APOE	0	-1.68211	0.031	0.664	0	CD14+CD36- Monocytes
OLR1	4.68571e-307	-0.767367	0.009	0.408	2.1118e-302	CD14+CD36- Monocytes
HLA-DQB1	4.98873e-300	-0.763327	0.157	0.61	2.24837e-295	CD14+CD36- Monocytes
HSPB1	6.1657e-300	-0.860355	0.041	0.45	2.77882e-295	CD14+CD36- Monocytes
MARCKS	4.52132e-296	-0.699166	0.077	0.503	2.03771e-291	CD14+CD36- Monocytes
HMOX1	2.84688e-295	-0.770036	0.096	0.523	1.28306e-290	CD14+CD36- Monocytes
CTSL	1.68521e-293	-0.730424	0.017	0.411	7.59507e-289	CD14+CD36- Monocytes
HSPA1A	1.3583e-292	-1.02665	0.082	0.482	6.12173e-288	CD14+CD36- Monocytes
CALR	9.06629e-292	-0.690988	0.124	0.559	4.08609e-287	CD14+CD36- Monocytes
CTSC	2.04625e-289	-0.675938	0.108	0.538	9.22223e-285	CD14+CD36- Monocytes
HERPUD1	6.29821e-286	-0.69291	0.206	0.649	2.83854e-281	CD14+CD36- Monocytes
CD68	4.48523e-277	-0.625641	0.287	0.743	2.02145e-272	CD14+CD36- Monocytes
OLFML3	3.91663e-275	-0.743258	0.002	0.366	1.76518e-270	CD14+CD36- Monocytes
HLA-DQA1	9.62769e-275	-0.784696	0.048	0.436	4.3391e-270	CD14+CD36- Monocytes
LGMN	2.35053e-273	-0.736322	0.004	0.368	1.05936e-268	CD14+CD36- Monocytes
GLUL	4.1991e-269	-0.650032	0.214	0.65	1.89249e-264	CD14+CD36- Monocytes
BIN1	4.36961e-267	-0.717321	0.024	0.391	1.96934e-262	CD14+CD36- Monocytes
VCAN	1.76424e-261	0.648502	0.585	0.293	7.95125e-257	CD14+CD36- Monocytes
ID2	7.17303e-261	-0.675417	0.216	0.643	3.23281e-256	CD14+CD36- Monocytes
TMIGD3	1.17401e-260	-0.73063	0.047	0.414	5.29113e-256	CD14+CD36- Monocytes
LAPTM4A	1.27077e-260	-0.604705	0.178	0.61	5.72725e-256	CD14+CD36- Monocytes
UBB	2.56153e-259	-0.59619	0.292	0.737	1.15446e-254	CD14+CD36- Monocytes
HSPA1B	1.89612e-258	-0.911588	0.024	0.383	8.54564e-254	CD14+CD36- Monocytes
CAPZB	2.28649e-257	-0.595903	0.21	0.652	1.0305e-252	CD14+CD36- Monocytes
YWHAH	1.37896e-254	-0.688792	0.07	0.443	6.21481e-250	CD14+CD36- Monocytes
CCL4	2.04889e-254	-0.962488	0.106	0.484	9.23413e-250	CD14+CD36- Monocytes
PDIA3	4.99772e-249	-0.591015	0.105	0.509	2.25242e-244	CD14+CD36- Monocytes
PLD4	1.37371e-247	-0.691813	0.006	0.347	6.19116e-243	CD14+CD36- Monocytes
FOLR2	1.52556e-245	-0.734113	0.01	0.349	6.87553e-241	CD14+CD36- Monocytes
SLCO2B1	9.33381e-245	-0.634615	0.002	0.336	4.20666e-240	CD14+CD36- Monocytes
GADD45B	4.78418e-244	-0.664378	0.137	0.545	2.15618e-239	CD14+CD36- Monocytes
MS4A4A	2.01952e-243	-0.620858	0.02	0.364	9.10175e-239	CD14+CD36- Monocytes
RHOB	2.23313e-243	-0.713476	0.208	0.589	1.00645e-238	CD14+CD36- Monocytes
HTRA1	1.74498e-242	-0.70927	0.011	0.347	7.86446e-238	CD14+CD36- Monocytes
C3AR1	8.28202e-242	-0.63504	0.038	0.394	3.73263e-237	CD14+CD36- Monocytes
LIPA	7.62142e-241	-0.648665	0.092	0.462	3.4349e-236	CD14+CD36- Monocytes
CCL4L2	1.91457e-240	-0.897812	0.061	0.422	8.62876e-236	CD14+CD36- Monocytes
FCGR2A	1.92584e-239	-0.577121	0.092	0.48	8.67957e-235	CD14+CD36- Monocytes
CD83	2.95399e-235	-0.689531	0.094	0.469	1.33133e-230	CD14+CD36- Monocytes
LTC4S	7.27669e-235	-0.626697	0.004	0.33	3.27953e-230	CD14+CD36- Monocytes
HAVCR2	1.47751e-234	-0.578027	0.049	0.404	6.65901e-230	CD14+CD36- Monocytes
WSB1	4.67555e-234	-0.57958	0.135	0.533	2.10723e-229	CD14+CD36- Monocytes
THBS1	3.21163e-231	0.693836	0.439	0.186	1.44745e-226	CD14+CD36- Monocytes
FCGRT	1.03415e-230	-0.554651	0.322	0.742	4.66082e-226	CD14+CD36- Monocytes
PLTP	7.51497e-225	-0.662679	0.003	0.317	3.38692e-220	CD14+CD36- Monocytes
IFNGR1	1.60571e-224	-0.591696	0.19	0.581	7.23676e-220	CD14+CD36- Monocytes
NPM1	2.05876e-223	-0.556295	0.278	0.706	9.27863e-219	CD14+CD36- Monocytes
PRDX1	5.84443e-222	-0.558813	0.166	0.56	2.63403e-217	CD14+CD36- Monocytes
TMED9	1.8656e-221	-0.534145	0.072	0.429	8.40809e-217	CD14+CD36- Monocytes
GYPC	7.19126e-221	-0.561309	0.07	0.421	3.24103e-216	CD14+CD36- Monocytes
CD99	2.76662e-220	-0.54139	0.179	0.584	1.24689e-215	CD14+CD36- Monocytes
HSPE1	3.9263e-220	-0.577355	0.074	0.428	1.76954e-215	CD14+CD36- Monocytes
ZFP36L1	9.27273e-220	-0.576879	0.242	0.648	4.17913e-215	CD14+CD36- Monocytes
SLC2A5	2.57077e-219	-0.597878	0.002	0.309	1.15862e-214	CD14+CD36- Monocytes
APOC2	9.66701e-219	-0.705509	0.003	0.311	4.35682e-214	CD14+CD36- Monocytes
ALOX5AP	1.08414e-218	-0.602486	0.296	0.673	4.8861e-214	CD14+CD36- Monocytes
DHRS7	2.80595e-217	-0.536406	0.101	0.471	1.26461e-212	CD14+CD36- Monocytes
BCAP31	7.59864e-216	-0.518396	0.121	0.503	3.42463e-211	CD14+CD36- Monocytes
PLXDC2	7.96503e-216	-0.550407	0.131	0.511	3.58976e-211	CD14+CD36- Monocytes
HSPA5	7.59147e-215	-0.59584	0.127	0.498	3.4214e-210	CD14+CD36- Monocytes
ARL6IP1	1.34265e-214	-0.550282	0.091	0.447	6.05117e-210	CD14+CD36- Monocytes
MSR1	1.61926e-214	-0.588641	0.022	0.338	7.29783e-210	CD14+CD36- Monocytes
TMEM176B	7.21936e-213	-0.578566	0.059	0.4	3.2537e-208	CD14+CD36- Monocytes
MYDGF	3.47132e-212	-0.521006	0.102	0.466	1.56449e-207	CD14+CD36- Monocytes
AKR1B1	5.85963e-212	-0.537443	0.055	0.39	2.64088e-207	CD14+CD36- Monocytes
CYFIP1	7.72445e-212	-0.551972	0.032	0.354	3.48133e-207	CD14+CD36- Monocytes
DNAJB1	2.43736e-211	-0.674776	0.072	0.41	1.0985e-206	CD14+CD36- Monocytes
SARAF	1.84554e-210	-0.536569	0.293	0.714	8.31767e-206	CD14+CD36- Monocytes
TUBB	8.21209e-210	-0.542315	0.103	0.46	3.70111e-205	CD14+CD36- Monocytes
LPAR6	2.04527e-209	-0.546333	0.032	0.35	9.21782e-205	CD14+CD36- Monocytes
PDK4	1.45477e-207	-0.697369	0.034	0.343	6.55649e-203	CD14+CD36- Monocytes
SYNGR2	3.14647e-207	-0.508513	0.129	0.507	1.41808e-202	CD14+CD36- Monocytes
RAC1	6.12643e-207	-0.552737	0.298	0.671	2.76112e-202	CD14+CD36- Monocytes
UBC	8.33931e-207	-0.461321	0.605	0.911	3.75844e-202	CD14+CD36- Monocytes
EPB41L2	3.28159e-206	-0.534615	0.004	0.3	1.47898e-201	CD14+CD36- Monocytes
MEF2C	1.75751e-205	-0.546862	0.163	0.54	7.92094e-201	CD14+CD36- Monocytes
CPVL	2.19908e-204	-0.544664	0.128	0.495	9.91102e-200	CD14+CD36- Monocytes
PEBP1	8.18102e-203	-0.495051	0.049	0.373	3.68711e-198	CD14+CD36- Monocytes
HIF1A	2.08306e-198	-0.537035	0.138	0.504	9.38815e-194	CD14+CD36- Monocytes
LDHA	1.88829e-196	-0.553764	0.19	0.559	8.51033e-192	CD14+CD36- Monocytes
NR4A1	3.86675e-196	-0.560577	0.047	0.362	1.74271e-191	CD14+CD36- Monocytes
LIMS1	1.19003e-195	-0.505448	0.109	0.458	5.36335e-191	CD14+CD36- Monocytes
ADAM28	7.51759e-195	-0.510686	0.011	0.299	3.3881e-190	CD14+CD36- Monocytes
CSF2RA	1.38652e-188	-0.508706	0.081	0.405	6.24889e-184	CD14+CD36- Monocytes
LAIR1	1.48678e-187	-0.475443	0.05	0.359	6.70079e-183	CD14+CD36- Monocytes
AXL	2.83192e-187	-0.531333	0.001	0.273	1.27632e-182	CD14+CD36- Monocytes
CD86	3.43422e-187	-0.460021	0.073	0.4	1.54777e-182	CD14+CD36- Monocytes
CD81	2.792e-186	-0.487564	0.026	0.316	1.25833e-181	CD14+CD36- Monocytes
DBI	4.82029e-185	-0.517687	0.238	0.618	2.17246e-180	CD14+CD36- Monocytes
NINJ1	9.46094e-185	-0.479272	0.206	0.594	4.26395e-180	CD14+CD36- Monocytes
RPN2	1.35648e-184	-0.464359	0.074	0.395	6.11352e-180	CD14+CD36- Monocytes
CD300A	3.98035e-183	-0.454818	0.041	0.34	1.7939e-178	CD14+CD36- Monocytes
TBXAS1	5.45819e-183	-0.474761	0.14	0.494	2.45995e-178	CD14+CD36- Monocytes
DNASE2	1.25563e-182	-0.471871	0.021	0.303	5.65901e-178	CD14+CD36- Monocytes
EVL	2.67815e-182	-0.478548	0.043	0.338	1.20702e-177	CD14+CD36- Monocytes
PPIB	7.16253e-182	-0.482958	0.246	0.64	3.22808e-177	CD14+CD36- Monocytes
CREG1	7.19406e-182	-0.48431	0.11	0.441	3.24229e-177	CD14+CD36- Monocytes
BHLHE41	5.30109e-180	-0.519101	0.004	0.27	2.38915e-175	CD14+CD36- Monocytes
ATF3	1.48696e-179	-0.533412	0.052	0.352	6.70158e-175	CD14+CD36- Monocytes
HSPD1	5.90824e-178	-0.497601	0.056	0.356	2.66278e-173	CD14+CD36- Monocytes
NR4A2	2.00728e-177	-0.521559	0.099	0.421	9.04659e-173	CD14+CD36- Monocytes
SLC3A2	5.91551e-177	-0.444883	0.063	0.372	2.66606e-172	CD14+CD36- Monocytes
FRMD4A	8.25937e-177	-0.498649	0.002	0.261	3.72242e-172	CD14+CD36- Monocytes
APBB1IP	4.92407e-176	-0.46282	0.082	0.397	2.21923e-171	CD14+CD36- Monocytes
TMBIM6	5.98121e-176	-0.480084	0.288	0.689	2.69567e-171	CD14+CD36- Monocytes
MPC2	7.19601e-176	-0.442911	0.049	0.346	3.24317e-171	CD14+CD36- Monocytes
RP11-1143G9	7.98877e-176	0.706304	0.349	0.151	3.60046e-171	CD14+CD36- Monocytes
LY86	2.77725e-175	-0.463822	0.183	0.547	1.25168e-170	CD14+CD36- Monocytes
CD53	9.65764e-175	-0.475418	0.236	0.617	4.3526e-170	CD14+CD36- Monocytes
EIF4A3	2.66068e-174	-0.462145	0.045	0.335	1.19914e-169	CD14+CD36- Monocytes
RTN4	3.23717e-173	-0.459291	0.185	0.553	1.45896e-168	CD14+CD36- Monocytes
PPT1	2.00323e-172	-0.479416	0.167	0.515	9.02834e-168	CD14+CD36- Monocytes
SRSF7	4.73739e-171	-0.47418	0.118	0.447	2.13509e-166	CD14+CD36- Monocytes
CD14	4.94566e-171	-0.501005	0.406	0.736	2.22896e-166	CD14+CD36- Monocytes
SLC16A3	1.09904e-169	-0.467917	0.09	0.402	4.95327e-165	CD14+CD36- Monocytes
SERPINF1	2.79119e-169	-0.470218	0.009	0.266	1.25796e-164	CD14+CD36- Monocytes
HSPH1	3.65569e-169	-0.54873	0.016	0.278	1.64758e-164	CD14+CD36- Monocytes
APMAP	3.88026e-169	-0.454827	0.034	0.309	1.74879e-164	CD14+CD36- Monocytes
HSP90B1	4.83296e-169	-0.483985	0.179	0.526	2.17817e-164	CD14+CD36- Monocytes
DAD1	1.11126e-168	-0.435435	0.134	0.474	5.00836e-164	CD14+CD36- Monocytes
DAB2	2.17994e-168	-0.44778	0.005	0.258	9.82475e-164	CD14+CD36- Monocytes
VDAC1	3.59433e-168	-0.43105	0.102	0.421	1.61993e-163	CD14+CD36- Monocytes
SCAMP2	1.16165e-167	-0.431026	0.064	0.359	5.23544e-163	CD14+CD36- Monocytes
CH25H	1.70309e-166	-0.631178	0.019	0.277	7.67565e-162	CD14+CD36- Monocytes
ASAH1	1.95844e-166	-0.466635	0.319	0.707	8.8265e-162	CD14+CD36- Monocytes
SIGLEC10	7.49389e-165	-0.442653	0.024	0.288	3.37742e-160	CD14+CD36- Monocytes
TMEM14C	1.10553e-164	-0.419558	0.072	0.371	4.98249e-160	CD14+CD36- Monocytes
ABI3	1.12112e-164	-0.433458	0.035	0.306	5.05276e-160	CD14+CD36- Monocytes
ARL5A	1.83466e-164	-0.444957	0.096	0.403	8.26863e-160	CD14+CD36- Monocytes
SPCS2	2.08204e-164	-0.435172	0.108	0.427	9.38354e-160	CD14+CD36- Monocytes
CYCS	2.63871e-164	-0.439099	0.103	0.418	1.18924e-159	CD14+CD36- Monocytes
ADORA3	1.10956e-163	-0.454878	0.004	0.251	5.00066e-159	CD14+CD36- Monocytes
POMP	6.51477e-163	-0.453117	0.233	0.599	2.93614e-158	CD14+CD36- Monocytes
IL18	1.64616e-162	-0.440854	0.069	0.359	7.41909e-158	CD14+CD36- Monocytes
DNAJA1	2.42393e-162	-0.458866	0.084	0.384	1.09244e-157	CD14+CD36- Monocytes
REL	3.66605e-162	-0.459628	0.128	0.452	1.65225e-157	CD14+CD36- Monocytes
ARL6IP5	7.7091e-162	-0.441068	0.169	0.516	3.47442e-157	CD14+CD36- Monocytes
MORF4L1	2.6117e-161	-0.433658	0.23	0.607	1.17707e-156	CD14+CD36- Monocytes
ZNF331	3.05956e-160	-0.475394	0.047	0.323	1.37891e-155	CD14+CD36- Monocytes
LPCAT2	5.75434e-160	-0.444606	0.052	0.328	2.59342e-155	CD14+CD36- Monocytes
USP53	5.77036e-160	-0.472676	0.005	0.247	2.60064e-155	CD14+CD36- Monocytes
ADAP2	6.72051e-160	-0.419379	0.046	0.321	3.02887e-155	CD14+CD36- Monocytes
FUS	7.15335e-160	-0.431139	0.165	0.507	3.22394e-155	CD14+CD36- Monocytes
AKR1A1	1.42325e-159	-0.41455	0.089	0.391	6.41444e-155	CD14+CD36- Monocytes
PLIN2	1.60451e-159	-0.508882	0.076	0.362	7.23138e-155	CD14+CD36- Monocytes
PTGES3	3.48951e-157	-0.423888	0.167	0.509	1.57269e-152	CD14+CD36- Monocytes
TM6SF1	8.30083e-157	-0.424222	0.026	0.281	3.7411e-152	CD14+CD36- Monocytes
ISCU	1.40757e-156	-0.410716	0.094	0.396	6.34377e-152	CD14+CD36- Monocytes
HMGN1	4.58205e-156	-0.435679	0.168	0.505	2.06508e-151	CD14+CD36- Monocytes
ANXA5	5.26609e-156	-0.444746	0.253	0.627	2.37337e-151	CD14+CD36- Monocytes
KLF6	8.3542e-156	-0.474035	0.49	0.774	3.76515e-151	CD14+CD36- Monocytes
RAB1A	9.33999e-156	-0.411912	0.117	0.431	4.20944e-151	CD14+CD36- Monocytes
RASSF4	1.48428e-155	-0.419294	0.065	0.347	6.68951e-151	CD14+CD36- Monocytes
RAN	6.51631e-155	-0.414271	0.14	0.465	2.93684e-150	CD14+CD36- Monocytes
RB1	1.84968e-154	-0.422098	0.091	0.386	8.33632e-150	CD14+CD36- Monocytes
NAA20	7.14208e-152	-0.396954	0.044	0.307	3.21886e-147	CD14+CD36- Monocytes
CTSH	1.37574e-150	-0.407479	0.171	0.512	6.20032e-146	CD14+CD36- Monocytes
RHEB	7.73842e-150	-0.399785	0.084	0.371	3.48763e-145	CD14+CD36- Monocytes
FCGR1B	1.23748e-149	-0.431114	0.02	0.262	5.57718e-145	CD14+CD36- Monocytes
SKIL	1.49722e-149	-0.401317	0.043	0.303	6.74781e-145	CD14+CD36- Monocytes
MFSD1	1.75773e-147	-0.417002	0.177	0.511	7.92191e-143	CD14+CD36- Monocytes
TMEM59	2.1206e-147	-0.40932	0.195	0.539	9.55732e-143	CD14+CD36- Monocytes
EIF4E	3.69268e-147	-0.388168	0.058	0.327	1.66425e-142	CD14+CD36- Monocytes
CREM	5.38172e-147	-0.401055	0.029	0.276	2.42549e-142	CD14+CD36- Monocytes
EIF4A2	6.67912e-147	-0.412059	0.164	0.486	3.01021e-142	CD14+CD36- Monocytes
TMED10	9.7738e-147	-0.383304	0.121	0.431	4.40495e-142	CD14+CD36- Monocytes
VIM	1.46256e-146	0.394596	0.834	0.623	6.59162e-142	CD14+CD36- Monocytes
ARF4	1.54326e-146	-0.38852	0.087	0.374	6.95532e-142	CD14+CD36- Monocytes
SAT1	4.50062e-146	-0.276666	0.811	0.972	2.02838e-141	CD14+CD36- Monocytes
ATP6V1F	1.01979e-145	-0.427266	0.298	0.669	4.59609e-141	CD14+CD36- Monocytes
YWHAE	1.51342e-145	-0.406189	0.165	0.488	6.82083e-141	CD14+CD36- Monocytes
RPS27L	8.34193e-145	-0.417352	0.177	0.503	3.75962e-140	CD14+CD36- Monocytes
DOCK4	3.80172e-144	-0.400771	0.005	0.228	1.7134e-139	CD14+CD36- Monocytes
C1orf54	9.49679e-144	-0.388971	0.01	0.235	4.28011e-139	CD14+CD36- Monocytes
CSTB	2.11454e-143	-0.454971	0.272	0.619	9.53001e-139	CD14+CD36- Monocytes
ATP6AP1	2.33745e-143	-0.376719	0.091	0.379	1.05347e-138	CD14+CD36- Monocytes
CAPG	3.38556e-143	-0.434501	0.238	0.572	1.52584e-138	CD14+CD36- Monocytes
CD52	4.50514e-143	0.513092	0.529	0.322	2.03042e-138	CD14+CD36- Monocytes
CIRBP	4.86793e-143	-0.418684	0.305	0.682	2.19393e-138	CD14+CD36- Monocytes
PDIA6	1.45144e-142	-0.392012	0.079	0.353	6.54149e-138	CD14+CD36- Monocytes
SERPINB9	2.08317e-142	-0.405479	0.063	0.326	9.38862e-138	CD14+CD36- Monocytes
DNAJB6	8.59617e-142	-0.401515	0.148	0.461	3.87421e-137	CD14+CD36- Monocytes
TECR	8.86901e-142	-0.367318	0.049	0.304	3.99717e-137	CD14+CD36- Monocytes
RNF13	4.55788e-141	-0.386455	0.098	0.383	2.05419e-136	CD14+CD36- Monocytes
DDIT4	2.026e-140	-0.454131	0.171	0.477	9.13096e-136	CD14+CD36- Monocytes
MEF2A	2.20195e-140	-0.407136	0.09	0.365	9.92395e-136	CD14+CD36- Monocytes
ELL2	2.9221e-140	-0.405188	0.048	0.301	1.31696e-135	CD14+CD36- Monocytes
PLD3	5.68376e-140	-0.424497	0.139	0.433	2.56161e-135	CD14+CD36- Monocytes
CD9	7.3903e-140	-0.451627	0.019	0.247	3.33074e-135	CD14+CD36- Monocytes
FSCN1	1.1499e-139	-0.400294	0.005	0.222	5.18247e-135	CD14+CD36- Monocytes
KLF2	2.43094e-138	-0.466108	0.157	0.448	1.0956e-133	CD14+CD36- Monocytes
AP1B1	6.65153e-138	-0.374348	0.054	0.306	2.99778e-133	CD14+CD36- Monocytes
FABP5	1.16498e-137	-0.421728	0.024	0.252	5.25043e-133	CD14+CD36- Monocytes
RBP7	1.73204e-137	0.503356	0.332	0.16	7.80612e-133	CD14+CD36- Monocytes
YBX1	1.86503e-136	-0.425452	0.398	0.745	8.40549e-132	CD14+CD36- Monocytes
CD69	1.87674e-136	-0.479132	0.04	0.274	8.45829e-132	CD14+CD36- Monocytes
CEBPB	3.4636e-136	-0.478142	0.253	0.547	1.56101e-131	CD14+CD36- Monocytes
CAPZA2	5.24073e-136	-0.392511	0.178	0.502	2.36195e-131	CD14+CD36- Monocytes
DPP7	9.14581e-136	-0.368952	0.116	0.405	4.12193e-131	CD14+CD36- Monocytes
NANS	3.16194e-135	-0.353578	0.047	0.292	1.42506e-130	CD14+CD36- Monocytes
HM13	6.80511e-135	-0.36208	0.108	0.394	3.06699e-130	CD14+CD36- Monocytes
LAP3	1.05055e-134	-0.361616	0.066	0.324	4.73474e-130	CD14+CD36- Monocytes
NUCKS1	1.82952e-134	-0.366146	0.072	0.332	8.24547e-130	CD14+CD36- Monocytes
MGST2	2.51936e-134	-0.373849	0.09	0.36	1.13545e-129	CD14+CD36- Monocytes
IGSF6	4.60867e-134	-0.395513	0.139	0.435	2.07708e-129	CD14+CD36- Monocytes
FCGBP	4.9354e-134	-0.516676	0.003	0.211	2.22434e-129	CD14+CD36- Monocytes
GPNMB	2.21855e-133	-0.464992	0.003	0.209	9.99877e-129	CD14+CD36- Monocytes
GATM	4.24368e-133	-0.378655	0.004	0.213	1.91258e-128	CD14+CD36- Monocytes
MGST3	1.76781e-132	-0.358353	0.133	0.431	7.96735e-128	CD14+CD36- Monocytes
RNASE1	3.2251e-132	-0.601097	0.02	0.233	1.45352e-127	CD14+CD36- Monocytes
CCNH	3.52463e-132	-0.385411	0.076	0.335	1.58852e-127	CD14+CD36- Monocytes
PARK7	4.49485e-132	-0.363293	0.163	0.475	2.02578e-127	CD14+CD36- Monocytes
SCIN	6.79735e-132	-0.402691	0.005	0.212	3.0635e-127	CD14+CD36- Monocytes
S100A10	7.49014e-132	0.42879	0.693	0.524	3.37573e-127	CD14+CD36- Monocytes
IER5	1.18332e-131	-0.412941	0.066	0.315	5.3331e-127	CD14+CD36- Monocytes
DRAP1	1.46005e-131	-0.359286	0.146	0.451	6.58031e-127	CD14+CD36- Monocytes
BST2	1.34912e-130	-0.378062	0.177	0.49	6.08034e-126	CD14+CD36- Monocytes
KDELR2	2.14603e-130	-0.357251	0.097	0.368	9.67194e-126	CD14+CD36- Monocytes
SPINT2	3.66723e-130	-0.33652	0.037	0.269	1.65279e-125	CD14+CD36- Monocytes
MGAT4A	6.3959e-130	-0.357278	0.074	0.33	2.88257e-125	CD14+CD36- Monocytes
ST13	1.02798e-128	-0.345914	0.126	0.416	4.63299e-124	CD14+CD36- Monocytes
CNDP2	1.43065e-128	-0.346453	0.047	0.283	6.44782e-124	CD14+CD36- Monocytes
VDAC2	2.15935e-128	-0.344912	0.13	0.421	9.73195e-124	CD14+CD36- Monocytes
PSAP	4.42781e-128	-0.35257	0.633	0.891	1.99557e-123	CD14+CD36- Monocytes
PPIA	8.39316e-128	-0.39788	0.466	0.805	3.78271e-123	CD14+CD36- Monocytes
M6PR	7.43141e-127	-0.341451	0.096	0.366	3.34926e-122	CD14+CD36- Monocytes
LGALS9	1.16631e-126	-0.362509	0.145	0.437	5.25644e-122	CD14+CD36- Monocytes
ST6GAL1	1.65581e-126	-0.372168	0.008	0.21	7.46256e-122	CD14+CD36- Monocytes
RHBDF2	2.41465e-126	-0.363092	0.058	0.296	1.08826e-121	CD14+CD36- Monocytes
FEZ2	6.90739e-126	-0.341916	0.04	0.268	3.11309e-121	CD14+CD36- Monocytes
GAL3ST4	8.27827e-126	-0.354871	0	0.195	3.73093e-121	CD14+CD36- Monocytes
IFRD1	1.30989e-125	-0.383472	0.093	0.353	5.90355e-121	CD14+CD36- Monocytes
AUP1	1.38132e-125	-0.322456	0.093	0.36	6.22546e-121	CD14+CD36- Monocytes
HAMP	1.73282e-125	-0.472862	0.01	0.212	7.80963e-121	CD14+CD36- Monocytes
LITAF	1.93217e-125	-0.364108	0.132	0.42	8.70809e-121	CD14+CD36- Monocytes
SH3BGRL	2.38934e-125	-0.37774	0.254	0.593	1.07685e-120	CD14+CD36- Monocytes
FAM49B	2.77686e-125	-0.383737	0.229	0.556	1.2515e-120	CD14+CD36- Monocytes
SRGAP2	6.15609e-125	-0.380512	0.047	0.276	2.77449e-120	CD14+CD36- Monocytes
ERP44	6.96582e-125	-0.332768	0.064	0.309	3.13943e-120	CD14+CD36- Monocytes
CX3CR1	1.34138e-124	-0.409084	0.017	0.223	6.04544e-120	CD14+CD36- Monocytes
TMEM50A	2.01274e-124	-0.337079	0.131	0.422	9.07124e-120	CD14+CD36- Monocytes
SDCCAG8	5.49353e-124	-0.343221	0.04	0.265	2.47588e-119	CD14+CD36- Monocytes
TMEM9B	8.95476e-124	-0.332789	0.069	0.314	4.03582e-119	CD14+CD36- Monocytes
IDH2	8.99322e-124	-0.324003	0.031	0.248	4.05315e-119	CD14+CD36- Monocytes
PSMD8	1.75595e-123	-0.326176	0.089	0.35	7.91388e-119	CD14+CD36- Monocytes
XBP1	1.86092e-123	-0.36245	0.116	0.386	8.38699e-119	CD14+CD36- Monocytes
DYNLL1	2.65056e-123	-0.359392	0.158	0.457	1.19458e-118	CD14+CD36- Monocytes
N4BP2L2	2.91448e-123	-0.363905	0.137	0.419	1.31353e-118	CD14+CD36- Monocytes
BANF1	3.44997e-123	-0.325913	0.078	0.329	1.55487e-118	CD14+CD36- Monocytes
BEX4	3.80837e-123	-0.326227	0.015	0.218	1.71639e-118	CD14+CD36- Monocytes
P2RY13	4.56844e-123	-0.401655	0.05	0.276	2.05895e-118	CD14+CD36- Monocytes
C12orf75	8.83523e-123	-0.380026	0.011	0.21	3.98195e-118	CD14+CD36- Monocytes
PSMC4	1.06214e-122	-0.317242	0.03	0.246	4.78698e-118	CD14+CD36- Monocytes
EIF5	1.33583e-122	-0.370309	0.161	0.455	6.02044e-118	CD14+CD36- Monocytes
PIH1D1	8.85062e-122	-0.349377	0.045	0.268	3.98888e-117	CD14+CD36- Monocytes
CEBPD	1.18529e-121	-0.433291	0.336	0.632	5.34199e-117	CD14+CD36- Monocytes
SNX5	1.72872e-121	-0.324195	0.047	0.275	7.79115e-117	CD14+CD36- Monocytes
MERTK	1.9736e-121	-0.34088	0.008	0.203	8.89483e-117	CD14+CD36- Monocytes
HNRNPA0	1.15686e-120	-0.338514	0.134	0.412	5.21387e-116	CD14+CD36- Monocytes
TRA2B	4.26966e-120	-0.367826	0.195	0.503	1.92429e-115	CD14+CD36- Monocytes
DHRS3	5.41923e-120	-0.326613	0.003	0.192	2.44239e-115	CD14+CD36- Monocytes
CCL3L3	5.82824e-120	-0.619394	0.037	0.244	2.62673e-115	CD14+CD36- Monocytes
SOD1	1.20061e-119	-0.340763	0.116	0.383	5.41104e-115	CD14+CD36- Monocytes
TRMT112	1.31759e-119	-0.338521	0.168	0.469	5.93823e-115	CD14+CD36- Monocytes
CTSZ	1.90229e-119	-0.359384	0.167	0.46	8.57342e-115	CD14+CD36- Monocytes
ABHD12	3.93253e-119	-0.313968	0.014	0.213	1.77235e-114	CD14+CD36- Monocytes
ATRAID	4.22526e-119	-0.314463	0.08	0.329	1.90428e-114	CD14+CD36- Monocytes
LRPAP1	6.37743e-119	-0.316963	0.114	0.386	2.87424e-114	CD14+CD36- Monocytes
SKP1	7.81955e-119	-0.369907	0.258	0.601	3.52419e-114	CD14+CD36- Monocytes
SMS	1.84488e-118	-0.333049	0.099	0.355	8.3147e-114	CD14+CD36- Monocytes
HNRNPA2B1	2.48565e-118	-0.394562	0.364	0.717	1.12026e-113	CD14+CD36- Monocytes
IL1B	6.00567e-118	-0.463899	0.108	0.36	2.70669e-113	CD14+CD36- Monocytes
[truncated: 10,250 more rows]

## Sheet: S3
TF	p_val	avg_log2FC	pct.1	pct.2	p_val_adj	cluster
ATF5(+)	0	0.875191	1	0.997	0	PLIN2+ Macrophages
RBPJ(+)	0	0.792325	0.656	0.3	0	PLIN2+ Macrophages
H2AFY(+)	0	0.468444	1	0.995	0	PLIN2+ Macrophages
SOX6(+)	0	0.385739	0.989	0.922	0	PLIN2+ Macrophages
MXI1(+)	0	0.366687	1	1	0	PLIN2+ Macrophages
HIVEP2(+)	0	0.364506	0.673	0.25	0	PLIN2+ Macrophages
THRA(+)	0	0.360908	1	0.986	0	PLIN2+ Macrophages
PPARG(+)	0	0.327175	1	1	0	PLIN2+ Macrophages
EPAS1(+)	0	0.239371	1	1	0	PLIN2+ Macrophages
THAP1(+)	0	0.166951	1	1	0	PLIN2+ Macrophages
ZNF597(+)	0	0.164206	1	0.997	0	PLIN2+ Macrophages
FOSL2(+)	0	0.149658	1	1	0	PLIN2+ Macrophages
ELK1(+)	0	0.132242	1	1	0	PLIN2+ Macrophages
RELA(+)	0	0.130136	1	1	0	PLIN2+ Macrophages
CREB3(+)	0	0.128636	1	1	0	PLIN2+ Macrophages
NR1H3(+)	0	0.116498	1	1	0	PLIN2+ Macrophages
SREBF1(+)	0	0.115655	1	1	0	PLIN2+ Macrophages
ATF4(+)	0	0.103699	1	1	0	PLIN2+ Macrophages
MLX(+)	0	0.0829885	1	1	0	PLIN2+ Macrophages
IRF7(+)	0	-0.0692897	1	1	0	PLIN2+ Macrophages
MAX(+)	0	-0.0804853	1	1	0	PLIN2+ Macrophages
IRF2(+)	0	-0.0875832	1	1	0	PLIN2+ Macrophages
STAT1(+)	0	-0.0877156	1	1	0	PLIN2+ Macrophages
FLI1(+)	0	-0.0981233	1	1	0	PLIN2+ Macrophages
IKZF1(+)	0	-0.0996594	1	1	0	PLIN2+ Macrophages
STAT2(+)	0	-0.0996667	1	1	0	PLIN2+ Macrophages
KLF3(+)	0	-0.103767	1	1	0	PLIN2+ Macrophages
IRF5(+)	0	-0.148112	1	1	0	PLIN2+ Macrophages
FOXN3(+)	0	-0.153283	1	1	0	PLIN2+ Macrophages
POU2F2(+)	0	-0.492348	0.917	0.981	0	PLIN2+ Macrophages
TFDP1(+)	6.48478e-303	0.0989646	1	1	2.36046e-300	PLIN2+ Macrophages
ETS1(+)	3.35025e-299	-0.0640413	1	1	1.21949e-296	PLIN2+ Macrophages
PLAGL2(+)	8.08472e-291	-0.243035	0.979	0.995	2.94284e-288	PLIN2+ Macrophages
FOXP4(+)	8.73371e-290	0.162535	0.951	0.866	3.17907e-287	PLIN2+ Macrophages
LEF1(+)	1.47393e-285	-0.153507	0.907	0.978	5.3651e-283	PLIN2+ Macrophages
ELK4(+)	3.55476e-279	0.0886954	1	1	1.29393e-276	PLIN2+ Macrophages
HIC1(+)	5.70036e-277	-0.0863576	1	1	2.07493e-274	PLIN2+ Macrophages
ETV5(+)	1.42888e-276	-0.0673777	1	1	5.20113e-274	PLIN2+ Macrophages
ZNF384(+)	3.14557e-276	0.135206	0.999	0.997	1.14499e-273	PLIN2+ Macrophages
KLF7(+)	6.78274e-275	-0.133713	1	1	2.46892e-272	PLIN2+ Macrophages
ZNF274(+)	8.48633e-270	0.207647	0.955	0.852	3.08902e-267	PLIN2+ Macrophages
ESRRA(+)	1.45378e-268	0.0808437	1	1	5.29175e-266	PLIN2+ Macrophages
MYCL(+)	2.03172e-267	-0.209256	1	1	7.39546e-265	PLIN2+ Macrophages
JUNB(+)	1.95338e-250	-0.193128	1	1	7.1103e-248	PLIN2+ Macrophages
CUX1(+)	8.26592e-250	-0.265775	0.999	1	3.00879e-247	PLIN2+ Macrophages
SF1(+)	8.26098e-238	-0.0910511	1	1	3.007e-235	PLIN2+ Macrophages
SMARCC2(+)	8.00002e-237	-0.097152	1	1	2.91201e-234	PLIN2+ Macrophages
BDP1(+)	2.3052e-227	-0.0967708	1	1	8.39094e-225	PLIN2+ Macrophages
STAT3(+)	1.17536e-225	-0.256569	0.865	0.969	4.2783e-223	PLIN2+ Macrophages
KLF12(+)	3.33158e-225	0.0720665	1	0.996	1.2127e-222	PLIN2+ Macrophages
NFE2L3(+)	3.32552e-222	-0.180719	0.999	1	1.21049e-219	PLIN2+ Macrophages
BHLHE41(+)	3.40368e-222	-0.160987	1	1	1.23894e-219	PLIN2+ Macrophages
ZNF219(+)	2.41643e-219	0.291781	0.849	0.608	8.7958e-217	PLIN2+ Macrophages
FOXP2(+)	1.8537e-218	-0.202118	0.765	0.898	6.74745e-216	PLIN2+ Macrophages
EGR3(+)	4.10502e-216	-0.120513	1	1	1.49423e-213	PLIN2+ Macrophages
POLR2A(+)	1.4671e-212	-0.0628332	1	1	5.34025e-210	PLIN2+ Macrophages
TAF1(+)	1.13917e-204	-0.0777197	1	1	4.14659e-202	PLIN2+ Macrophages
E2F3(+)	1.36385e-196	-0.0866119	1	1	4.9644e-194	PLIN2+ Macrophages
PHF8(+)	2.20011e-193	-0.0719166	0.999	1	8.00839e-191	PLIN2+ Macrophages
FOS(+)	3.9388e-189	-0.0642555	1	1	1.43372e-186	PLIN2+ Macrophages
SP4(+)	9.06595e-189	0.0960817	0.997	0.997	3.30001e-186	PLIN2+ Macrophages
SAP30(+)	3.30776e-184	0.106338	1	1	1.20403e-181	PLIN2+ Macrophages
ZNF232(+)	2.34696e-182	-0.131814	0.976	0.996	8.54295e-180	PLIN2+ Macrophages
PML(+)	9.59616e-182	-0.08162	1	1	3.493e-179	PLIN2+ Macrophages
CBFB(+)	3.82006e-181	0.0813733	0.999	0.982	1.3905e-178	PLIN2+ Macrophages
IRF8(+)	1.94182e-174	-0.0821187	1	1	7.06821e-172	PLIN2+ Macrophages
ETV3(+)	1.00135e-171	-0.32589	0.995	0.998	3.64493e-169	PLIN2+ Macrophages
ZNF362(+)	2.22881e-171	-0.058554	1	1	8.11287e-169	PLIN2+ Macrophages
REST(+)	6.41206e-170	-0.0597644	1	1	2.33399e-167	PLIN2+ Macrophages
E2F6(+)	1.06603e-162	0.0957168	1	1	3.88036e-160	PLIN2+ Macrophages
TCF12(+)	1.54792e-158	-0.115669	1	1	5.63442e-156	PLIN2+ Macrophages
MAZ(+)	1.82398e-155	0.0702725	1	1	6.6393e-153	PLIN2+ Macrophages
KLF2(+)	9.65902e-152	-0.0783719	1	1	3.51588e-149	PLIN2+ Macrophages
FOXP3(+)	1.47891e-150	-0.0662889	1	1	5.38323e-148	PLIN2+ Macrophages
RREB1(+)	4.61278e-147	0.0553855	1	0.988	1.67905e-144	PLIN2+ Macrophages
KLF10(+)	3.12368e-143	-0.35899	0.998	0.998	1.13702e-140	PLIN2+ Macrophages
ZNF84(+)	1.87203e-139	0.207638	0.986	0.977	6.8142e-137	PLIN2+ Macrophages
ATF7(+)	4.86476e-139	0.0445885	1	1	1.77077e-136	PLIN2+ Macrophages
PAX5(+)	2.40008e-138	-0.140618	0.903	0.955	8.73631e-136	PLIN2+ Macrophages
NR3C1(+)	7.20532e-136	-0.0561711	1	1	2.62274e-133	PLIN2+ Macrophages
CREB1(+)	2.9979e-132	-0.0784639	1	1	1.09123e-129	PLIN2+ Macrophages
IRF1(+)	2.12368e-130	-0.0787808	1	1	7.73018e-128	PLIN2+ Macrophages
OVOL1(+)	9.47641e-130	0.144882	0.876	0.726	3.44941e-127	PLIN2+ Macrophages
NFYC(+)	1.60265e-128	0.0829579	0.949	0.926	5.83366e-126	PLIN2+ Macrophages
VEZF1(+)	1.52417e-124	0.0701132	1	0.998	5.548e-122	PLIN2+ Macrophages
HES4(+)	4.81731e-123	-0.14979	0.706	0.838	1.7535e-120	PLIN2+ Macrophages
ETV2(+)	6.71645e-123	-0.073624	0.981	0.988	2.44479e-120	PLIN2+ Macrophages
ELF1(+)	8.16606e-123	-0.0646313	1	1	2.97244e-120	PLIN2+ Macrophages
TFEC(+)	4.44309e-121	-0.0359998	1	1	1.61728e-118	PLIN2+ Macrophages
GTF2B(+)	2.31489e-116	-0.133281	1	1	8.42622e-114	PLIN2+ Macrophages
RUNX3(+)	7.85542e-115	-0.0492362	1	1	2.85937e-112	PLIN2+ Macrophages
TAF7(+)	6.90468e-114	0.0530034	1	1	2.5133e-111	PLIN2+ Macrophages
TBL1XR1(+)	9.03185e-114	-0.247046	0.614	0.783	3.28759e-111	PLIN2+ Macrophages
TRPS1(+)	9.73456e-110	0.125374	0.984	0.987	3.54338e-107	PLIN2+ Macrophages
RBM3(+)	1.09512e-108	-0.189386	1	1	3.98623e-106	PLIN2+ Macrophages
CREB5(+)	4.36608e-104	-0.0815381	1	1	1.58925e-101	PLIN2+ Macrophages
MLXIPL(+)	6.1992e-101	-0.435964	0.586	0.696	2.25651e-98	PLIN2+ Macrophages
TGIF1(+)	2.73448e-100	0.0765721	1	1	9.95351e-98	PLIN2+ Macrophages
REL(+)	1.68528e-97	-0.137379	1	1	6.13443e-95	PLIN2+ Macrophages
NFYA(+)	1.33397e-96	-0.149166	0.411	0.603	4.85564e-94	PLIN2+ Macrophages
ZNF248(+)	1.133e-94	-0.370965	0.446	0.645	4.12413e-92	PLIN2+ Macrophages
TCF4(+)	2.1462e-94	-0.0687239	1	1	7.81218e-92	PLIN2+ Macrophages
SUPT20H(+)	8.84877e-94	-0.0846116	0.855	0.938	3.22095e-91	PLIN2+ Macrophages
PBX1(+)	1.24418e-93	-0.150844	0.965	0.972	4.5288e-91	PLIN2+ Macrophages
FOXN2(+)	2.41908e-93	-0.184475	0.951	0.962	8.80546e-91	PLIN2+ Macrophages
RAD21(+)	9.89601e-93	-0.0270256	1	1	3.60215e-90	PLIN2+ Macrophages
SOX9(+)	5.85705e-92	0.105299	0.97	0.92	2.13197e-89	PLIN2+ Macrophages
BHLHE40(+)	5.52007e-90	0.0411748	1	1	2.0093e-87	PLIN2+ Macrophages
POLR3G(+)	3.14211e-85	-0.0588815	0.999	1	1.14373e-82	PLIN2+ Macrophages
TRIM28(+)	6.15216e-85	0.0353117	1	1	2.23939e-82	PLIN2+ Macrophages
ZNF524(+)	1.35856e-84	-0.0776543	0.994	0.997	4.94516e-82	PLIN2+ Macrophages
USF2(+)	1.36433e-84	0.0370597	1	1	4.96618e-82	PLIN2+ Macrophages
ZBTB7A(+)	1.78675e-84	-0.109199	1	1	6.50377e-82	PLIN2+ Macrophages
HOXB2(+)	2.05671e-84	0.0894876	0.928	0.815	7.48642e-82	PLIN2+ Macrophages
NFE2L2(+)	2.39747e-84	-0.0538101	1	1	8.72678e-82	PLIN2+ Macrophages
ATF3(+)	1.89954e-82	0.0384187	1	1	6.91433e-80	PLIN2+ Macrophages
NFAT5(+)	3.17517e-77	-0.167578	0.985	0.989	1.15576e-74	PLIN2+ Macrophages
ZNF281(+)	3.5616e-77	0.0831583	0.983	0.961	1.29642e-74	PLIN2+ Macrophages
MITF(+)	1.67511e-76	0.0486606	1	1	6.09742e-74	PLIN2+ Macrophages
ATF6B(+)	1.9926e-76	-0.387644	0.4	0.579	7.25307e-74	PLIN2+ Macrophages
ZBTB17(+)	1.9762e-73	0.0539952	0.954	0.892	7.19338e-71	PLIN2+ Macrophages
TFEB(+)	3.5866e-73	0.0409632	1	1	1.30552e-70	PLIN2+ Macrophages
SP1(+)	1.19099e-72	-0.107571	1	1	4.33521e-70	PLIN2+ Macrophages
E2F2(+)	5.64695e-70	-0.036607	1	1	2.05549e-67	PLIN2+ Macrophages
EGR2(+)	1.8541e-67	-0.181066	0.997	0.999	6.74893e-65	PLIN2+ Macrophages
FOXO3(+)	3.19832e-67	-0.0678541	1	1	1.16419e-64	PLIN2+ Macrophages
GTF2F1(+)	3.70394e-66	0.0219782	1	1	1.34824e-63	PLIN2+ Macrophages
ESRRB(+)	5.20275e-64	-0.203807	0.39	0.564	1.8938e-61	PLIN2+ Macrophages
PHTF1(+)	1.4676e-63	-0.0817864	0.924	0.954	5.34205e-61	PLIN2+ Macrophages
FOSB(+)	1.49488e-63	-0.0366746	1	1	5.44135e-61	PLIN2+ Macrophages
IRF9(+)	2.37041e-62	0.0387225	1	1	8.6283e-60	PLIN2+ Macrophages
IRF4(+)	7.01968e-61	-0.0298073	1	1	2.55516e-58	PLIN2+ Macrophages
KLF11(+)	8.09315e-61	0.0424253	1	1	2.94591e-58	PLIN2+ Macrophages
CNOT3(+)	1.31944e-60	0.0713831	0.782	0.629	4.80276e-58	PLIN2+ Macrophages
GMEB2(+)	4.56975e-59	-0.0905723	0.694	0.803	1.66339e-56	PLIN2+ Macrophages
EZH2(+)	1.4203e-58	-0.0219439	1	1	5.1699e-56	PLIN2+ Macrophages
BRCA1(+)	1.1766e-57	0.0243967	1	1	4.28283e-55	PLIN2+ Macrophages
NFE2(+)	7.63988e-57	-0.340491	0.714	0.747	2.78092e-54	PLIN2+ Macrophages
CEBPB(+)	2.12628e-53	0.0433949	1	1	7.73965e-51	PLIN2+ Macrophages
RFX2(+)	1.80757e-52	0.19111	0.798	0.64	6.57957e-50	PLIN2+ Macrophages
ZMIZ1(+)	1.96271e-51	0.0279469	1	1	7.14426e-49	PLIN2+ Macrophages
HMBOX1(+)	5.04841e-51	-0.0618309	0.983	0.981	1.83762e-48	PLIN2+ Macrophages
MAF(+)	3.03275e-50	-0.164321	1	0.998	1.10392e-47	PLIN2+ Macrophages
ZNF143(+)	6.92187e-50	-0.0315522	1	1	2.51956e-47	PLIN2+ Macrophages
STAT6(+)	1.71101e-49	-0.0727406	0.745	0.806	6.22806e-47	PLIN2+ Macrophages
ZNF440(+)	6.14645e-49	-0.18932	0.222	0.377	2.23731e-46	PLIN2+ Macrophages
E2F8(+)	1.16748e-48	0.0193686	1	1	4.24964e-46	PLIN2+ Macrophages
NR2F6(+)	1.64231e-48	0.0750433	0.62	0.476	5.97801e-46	PLIN2+ Macrophages
EP300(+)	1.54448e-46	0.0353555	1	1	5.62192e-44	PLIN2+ Macrophages
KLF9(+)	3.97453e-46	-0.106694	1	1	1.44673e-43	PLIN2+ Macrophages
ATF6(+)	3.70267e-45	-0.0744638	1	1	1.34777e-42	PLIN2+ Macrophages
STAT5A(+)	1.75565e-44	-0.0280567	1	1	6.39058e-42	PLIN2+ Macrophages
BCLAF1(+)	2.68776e-42	-0.034886	1	1	9.78344e-40	PLIN2+ Macrophages
AR(+)	2.12634e-41	-0.106876	0.821	0.868	7.73988e-39	PLIN2+ Macrophages
CEBPA(+)	2.77166e-41	-0.0905981	1	1	1.00889e-38	PLIN2+ Macrophages
ZBTB7B(+)	1.31588e-39	-0.0600237	1	1	4.78982e-37	PLIN2+ Macrophages
RARA(+)	7.15088e-39	-0.544622	0.922	0.87	2.60292e-36	PLIN2+ Macrophages
FOXO4(+)	1.2144e-38	0.0522885	0.96	0.952	4.42043e-36	PLIN2+ Macrophages
RXRB(+)	1.58948e-38	-0.059204	0.348	0.484	5.7857e-36	PLIN2+ Macrophages
JUN(+)	4.94843e-38	-0.0421963	1	1	1.80123e-35	PLIN2+ Macrophages
GABPA(+)	6.75279e-37	0.0225435	1	1	2.45802e-34	PLIN2+ Macrophages
CREB3L2(+)	3.78398e-35	0.0177244	1	1	1.37737e-32	PLIN2+ Macrophages
PROX1(+)	5.60382e-35	0.125616	0.82	0.732	2.03979e-32	PLIN2+ Macrophages
ATF1(+)	8.28636e-35	0.025814	0.85	0.72	3.01623e-32	PLIN2+ Macrophages
HESX1(+)	1.10925e-34	-0.0767055	0.733	0.822	4.03766e-32	PLIN2+ Macrophages
ESRRG(+)	2.60151e-34	-0.0920361	0.59	0.699	9.46951e-32	PLIN2+ Macrophages
ZBTB43(+)	3.4656e-33	0.0381153	0.989	0.933	1.26148e-30	PLIN2+ Macrophages
NELFE(+)	4.56796e-33	0.0238782	1	1	1.66274e-30	PLIN2+ Macrophages
BACH1(+)	5.08431e-33	-0.0380924	1	1	1.85069e-30	PLIN2+ Macrophages
NFYB(+)	1.27705e-32	0.0439574	1	1	4.64845e-30	PLIN2+ Macrophages
ZEB1(+)	3.06963e-32	-0.0383587	0.956	0.966	1.11735e-29	PLIN2+ Macrophages
NR2C1(+)	4.50917e-32	-0.0426889	0.771	0.819	1.64134e-29	PLIN2+ Macrophages
ZNF786(+)	8.78257e-32	-0.0940984	0.648	0.748	3.19685e-29	PLIN2+ Macrophages
CEBPZ(+)	1.14168e-31	0.014076	1	1	4.15571e-29	PLIN2+ Macrophages
ZBTB3(+)	1.21837e-30	-0.17872	0.378	0.48	4.43487e-28	PLIN2+ Macrophages
KDM5A(+)	1.74574e-29	0.0152048	1	1	6.35451e-27	PLIN2+ Macrophages
ELF4(+)	1.84776e-29	0.0359533	1	0.999	6.72586e-27	PLIN2+ Macrophages
JDP2(+)	7.82099e-29	-0.0870388	0.941	0.957	2.84684e-26	PLIN2+ Macrophages
CREBZF(+)	3.03692e-28	-0.0413648	0.991	0.996	1.10544e-25	PLIN2+ Macrophages
TFE3(+)	9.591e-28	0.0199641	1	1	3.49112e-25	PLIN2+ Macrophages
ZNF778(+)	1.19493e-27	-0.111203	0.274	0.386	4.34956e-25	PLIN2+ Macrophages
BATF3(+)	2.42107e-27	-0.0502339	1	1	8.81271e-25	PLIN2+ Macrophages
GABPB1(+)	4.23962e-27	0.0307829	1	1	1.54322e-24	PLIN2+ Macrophages
SRF(+)	1.18836e-26	-0.0350702	0.989	0.987	4.32562e-24	PLIN2+ Macrophages
SETBP1(+)	8.85659e-26	-0.151728	0.309	0.428	3.2238e-23	PLIN2+ Macrophages
KLF16(+)	1.71617e-25	-0.02982	0.992	0.992	6.24685e-23	PLIN2+ Macrophages
RAB7A(+)	4.06902e-25	0.0872418	0.562	0.459	1.48112e-22	PLIN2+ Macrophages
HDAC1(+)	2.57087e-24	-0.0382166	0.992	0.988	9.35796e-22	PLIN2+ Macrophages
NFIL3(+)	3.48994e-24	-0.0484503	1	1	1.27034e-21	PLIN2+ Macrophages
HSF2(+)	8.35619e-24	0.0469439	0.847	0.796	3.04165e-21	PLIN2+ Macrophages
ELK3(+)	2.1251e-23	-0.0265869	1	1	7.73536e-21	PLIN2+ Macrophages
ARID3A(+)	2.62721e-23	-0.136406	0.787	0.876	9.56305e-21	PLIN2+ Macrophages
HIF1A(+)	3.67887e-23	0.0100039	1	1	1.33911e-20	PLIN2+ Macrophages
IRF3(+)	3.89505e-23	0.0167339	1	1	1.4178e-20	PLIN2+ Macrophages
RORA(+)	4.62596e-23	0.0255324	0.988	0.974	1.68385e-20	PLIN2+ Macrophages
ZNF140(+)	1.70987e-21	-0.100989	0.165	0.26	6.22393e-19	PLIN2+ Macrophages
FOXO1(+)	2.21332e-21	-0.0440242	0.696	0.766	8.05648e-19	PLIN2+ Macrophages
RCOR1(+)	2.58647e-21	0.0174551	1	1	9.41476e-19	PLIN2+ Macrophages
ETV7(+)	3.93723e-21	-0.0278469	1	1	1.43315e-18	PLIN2+ Macrophages
ZNF444(+)	1.70258e-20	0.0713894	0.402	0.313	6.1974e-18	PLIN2+ Macrophages
NFKB2(+)	5.65819e-20	-0.0415333	1	1	2.05958e-17	PLIN2+ Macrophages
TEAD1(+)	8.4316e-20	-0.114844	0.399	0.483	3.0691e-17	PLIN2+ Macrophages
ARNTL(+)	1.52043e-19	-0.0906537	0.503	0.584	5.53435e-17	PLIN2+ Macrophages
BRF2(+)	2.88847e-19	0.0225748	1	1	1.0514e-16	PLIN2+ Macrophages
NFATC1(+)	5.29314e-19	-0.108356	0.438	0.492	1.9267e-16	PLIN2+ Macrophages
TCF7(+)	5.42642e-19	-0.0424597	0.621	0.664	1.97522e-16	PLIN2+ Macrophages
ZNF358(+)	9.3144e-19	0.0214066	0.997	0.996	3.39044e-16	PLIN2+ Macrophages
SOX2(+)	3.91569e-18	-0.0366205	0.956	0.961	1.42531e-15	PLIN2+ Macrophages
MAFB(+)	5.58115e-18	-0.0912048	0.997	1	2.03154e-15	PLIN2+ Macrophages
GATA3(+)	7.61287e-18	-0.0428318	0.934	0.95	2.77109e-15	PLIN2+ Macrophages
ZNF69(+)	8.44066e-18	-0.0298703	0.394	0.496	3.0724e-15	PLIN2+ Macrophages
ARNT(+)	1.44418e-17	0.0164406	0.999	0.998	5.2568e-15	PLIN2+ Macrophages
PPARD(+)	5.8037e-17	0.0160022	0.346	0.24	2.11255e-14	PLIN2+ Macrophages
PRDM1(+)	8.292e-17	-0.0286283	1	1	3.01829e-14	PLIN2+ Macrophages
ETV6(+)	1.71814e-16	-0.0591763	1	1	6.25402e-14	PLIN2+ Macrophages
BCL3(+)	2.03884e-16	-0.0699879	1	1	7.42137e-14	PLIN2+ Macrophages
OSR2(+)	5.97582e-16	0.0650444	0.454	0.363	2.1752e-13	PLIN2+ Macrophages
RUNX2(+)	7.65022e-16	-0.0257046	0.823	0.838	2.78468e-13	PLIN2+ Macrophages
POLE3(+)	8.64084e-16	0.0108798	1	1	3.14526e-13	PLIN2+ Macrophages
POU3F1(+)	1.11011e-15	-0.0490619	0.864	0.873	4.0408e-13	PLIN2+ Macrophages
HES6(+)	1.4664e-15	0.0344931	0.461	0.402	5.3377e-13	PLIN2+ Macrophages
ZNF304(+)	1.6251e-15	-0.0745704	0.087	0.156	5.91535e-13	PLIN2+ Macrophages
FOXJ2(+)	2.94949e-14	-0.0483963	0.242	0.324	1.07361e-11	PLIN2+ Macrophages
E2F4(+)	5.9545e-14	0.0113734	1	1	2.16744e-11	PLIN2+ Macrophages
HCFC1(+)	1.18719e-13	-0.0149844	1	1	4.32138e-11	PLIN2+ Macrophages
NRF1(+)	2.89158e-13	-0.0346373	0.919	0.946	1.05254e-10	PLIN2+ Macrophages
ZBTB2(+)	3.50152e-13	-0.0578573	0.082	0.14	1.27455e-10	PLIN2+ Macrophages
BRF1(+)	3.50763e-13	-0.0191389	0.999	0.999	1.27678e-10	PLIN2+ Macrophages
EGR1(+)	4.97408e-13	-0.0424166	1	1	1.81056e-10	PLIN2+ Macrophages
SOX8(+)	7.6098e-13	0.0807621	0.126	0.081	2.76997e-10	PLIN2+ Macrophages
ZFP64(+)	1.10319e-12	-0.104618	0.159	0.22	4.01562e-10	PLIN2+ Macrophages
HES1(+)	2.06421e-12	-0.0433088	0.994	0.985	7.51371e-10	PLIN2+ Macrophages
ZNF768(+)	5.71598e-12	-0.0356481	0.763	0.798	2.08062e-09	PLIN2+ Macrophages
ZNF329(+)	1.38264e-11	-0.0840474	0.157	0.222	5.03282e-09	PLIN2+ Macrophages
ATF2(+)	1.38544e-11	-0.016392	1	1	5.04299e-09	PLIN2+ Macrophages
EOMES(+)	2.10756e-11	0.0105443	0.999	0.997	7.67153e-09	PLIN2+ Macrophages
RBBP5(+)	2.47594e-11	-0.0162404	1	1	9.01244e-09	PLIN2+ Macrophages
ZNF45(+)	5.90058e-11	-0.0701143	0.093	0.148	2.14781e-08	PLIN2+ Macrophages
HOXA9(+)	8.86596e-11	-0.0714207	0.815	0.77	3.22721e-08	PLIN2+ Macrophages
HOXA1(+)	1.17622e-10	-0.0723474	0.872	0.907	4.28146e-08	PLIN2+ Macrophages
NFIC(+)	2.19851e-10	-0.025307	0.277	0.351	8.00257e-08	PLIN2+ Macrophages
ZNF121(+)	4.46817e-10	-0.0288861	0.376	0.451	1.62641e-07	PLIN2+ Macrophages
HBP1(+)	7.74749e-10	0.0365122	0.113	0.074	2.82009e-07	PLIN2+ Macrophages
NR2C2(+)	9.20863e-10	-0.0232148	0.791	0.806	3.35194e-07	PLIN2+ Macrophages
ZBTB14(+)	1.04087e-09	-0.032318	0.57	0.611	3.78878e-07	PLIN2+ Macrophages
TCF3(+)	1.05059e-09	-0.018685	0.981	0.986	3.82416e-07	PLIN2+ Macrophages
SP3(+)	1.07881e-09	-0.0260672	0.917	0.935	3.92688e-07	PLIN2+ Macrophages
ZNF429(+)	1.24178e-09	-0.0321676	0.205	0.27	4.52007e-07	PLIN2+ Macrophages
ZHX3(+)	1.36899e-09	0.0856297	0.617	0.579	4.98311e-07	PLIN2+ Macrophages
ZNF658(+)	1.81208e-09	-0.0252897	0.266	0.336	6.59596e-07	PLIN2+ Macrophages
CREB3L4(+)	2.41905e-09	-0.0524582	0.66	0.651	8.80533e-07	PLIN2+ Macrophages
ZNF333(+)	2.78318e-09	0.0429127	0.593	0.549	1.01308e-06	PLIN2+ Macrophages
SP2(+)	4.95163e-09	-0.0122957	1	1	1.80239e-06	PLIN2+ Macrophages
ZNF831(+)	9.35003e-09	0.0235005	1	1	3.40341e-06	PLIN2+ Macrophages
NFE2L1(+)	1.05743e-08	-0.0269063	0.998	0.999	3.84904e-06	PLIN2+ Macrophages
CREM(+)	1.42052e-08	-0.0197622	1	1	5.17068e-06	PLIN2+ Macrophages
ZHX1(+)	4.84156e-08	-0.0293343	0.621	0.671	1.76233e-05	PLIN2+ Macrophages
ZKSCAN7(+)	5.43778e-08	0.0507092	0.369	0.325	1.97935e-05	PLIN2+ Macrophages
THRB(+)	6.75789e-08	-0.0266723	1	1	2.45987e-05	PLIN2+ Macrophages
NR1D1(+)	1.02107e-07	0.0236835	0.269	0.211	3.71671e-05	PLIN2+ Macrophages
HMGN3(+)	1.06578e-07	-0.0978125	0.802	0.811	3.87946e-05	PLIN2+ Macrophages
DBP(+)	1.11531e-07	-0.0175001	1	1	4.05971e-05	PLIN2+ Macrophages
MEIS2(+)	1.67935e-07	-0.0553301	0.471	0.496	6.11283e-05	PLIN2+ Macrophages
KMT2A(+)	2.92154e-07	-0.018887	1	1	0.000106344	PLIN2+ Macrophages
TFCP2(+)	3.27496e-07	-0.0238788	0.267	0.324	0.000119209	PLIN2+ Macrophages
KLF13(+)	1.7833e-06	-0.0834685	1	1	0.000649123	PLIN2+ Macrophages
SIRT6(+)	3.62657e-06	-0.022031	0.835	0.833	0.00132007	PLIN2+ Macrophages
ZNF263(+)	4.96635e-06	-0.028724	0.826	0.846	0.00180775	PLIN2+ Macrophages
BCL6(+)	5.77496e-06	-0.0533988	0.988	0.952	0.00210209	PLIN2+ Macrophages
SIN3A(+)	6.75507e-06	-0.0141638	1	1	0.00245884	PLIN2+ Macrophages
HIVEP1(+)	1.16952e-05	-0.0175283	0.152	0.192	0.00425704	PLIN2+ Macrophages
TFAP4(+)	1.9473e-05	-0.0335012	0.783	0.785	0.00708816	PLIN2+ Macrophages
E2F7(+)	3.24877e-05	-0.0115465	1	1	0.0118255	PLIN2+ Macrophages
SUZ12(+)	3.3231e-05	0.0112461	1	1	0.0120961	PLIN2+ Macrophages
ELF2(+)	3.41134e-05	-0.0170329	1	1	0.0124173	PLIN2+ Macrophages
MXD3(+)	4.61635e-05	-0.0111099	1	1	0.0168035	PLIN2+ Macrophages
ZBTB40(+)	9.70159e-05	-0.0280088	0.791	0.792	0.0353138	PLIN2+ Macrophages
RFX5(+)	0.000128272	-0.0252974	0.316	0.343	0.0466909	PLIN2+ Macrophages
ZNF467(+)	0.000136045	-0.460381	0.946	0.864	0.0495205	PLIN2+ Macrophages
ETV3(+)	0	0.462614	1	0.998	0	HLA-hi Macrophages
NFE2L3(+)	0	0.310909	1	1	0	HLA-hi Macrophages
PPARG(+)	0	0.201376	1	1	0	HLA-hi Macrophages
NR1H3(+)	0	0.168541	1	1	0	HLA-hi Macrophages
TGIF1(+)	0	0.156352	1	1	0	HLA-hi Macrophages
CREM(+)	0	0.124626	1	1	0	HLA-hi Macrophages
USF2(+)	0	0.112345	1	1	0	HLA-hi Macrophages
SREBF2(+)	0	-0.077633	1	1	0	HLA-hi Macrophages
TRPS1(+)	4.65935e-308	0.202129	0.998	0.986	1.696e-305	HLA-hi Macrophages
ZNF768(+)	2.20731e-305	0.201343	0.981	0.779	8.03459e-303	HLA-hi Macrophages
EPAS1(+)	7.1313e-297	0.177299	1	1	2.59579e-294	HLA-hi Macrophages
TCF3(+)	4.08718e-285	-0.0946207	0.947	0.989	1.48773e-282	HLA-hi Macrophages
MYCL(+)	7.59962e-279	0.176369	1	1	2.76626e-276	HLA-hi Macrophages
HIC1(+)	3.99529e-278	0.0908153	1	1	1.45428e-275	HLA-hi Macrophages
SMARCA4(+)	6.57725e-255	-0.0460319	1	1	2.39412e-252	HLA-hi Macrophages
IKZF1(+)	1.16829e-251	-0.0590358	1	1	4.25258e-249	HLA-hi Macrophages
ARNT(+)	2.72239e-249	-0.0740621	0.996	0.998	9.90951e-247	HLA-hi Macrophages
E2F2(+)	1.10474e-245	-0.0671336	1	1	4.02127e-243	HLA-hi Macrophages
HCFC1(+)	1.41278e-236	-0.0510152	1	1	5.14253e-234	HLA-hi Macrophages
FLI1(+)	2.40793e-224	-0.0684532	1	1	8.76487e-222	HLA-hi Macrophages
MAFB(+)	2.30436e-222	0.292205	1	0.999	8.38787e-220	HLA-hi Macrophages
REST(+)	1.80319e-218	-0.0657844	1	1	6.56363e-216	HLA-hi Macrophages
NRF1(+)	2.11403e-218	-0.119742	0.87	0.95	7.69505e-216	HLA-hi Macrophages
SAP30(+)	3.54449e-216	0.122817	1	1	1.29019e-213	HLA-hi Macrophages
EGR2(+)	2.83319e-204	0.234196	0.999	0.999	1.03128e-201	HLA-hi Macrophages
ATF3(+)	6.01165e-199	0.0675807	1	1	2.18824e-196	HLA-hi Macrophages
ETS2(+)	8.81052e-189	0.295883	0.999	0.984	3.20703e-186	HLA-hi Macrophages
PRDM1(+)	1.7151e-186	0.0908579	1	1	6.24297e-184	HLA-hi Macrophages
RUNX3(+)	4.70043e-185	0.051033	1	1	1.71096e-182	HLA-hi Macrophages
CEBPB(+)	2.35332e-181	0.0785669	1	1	8.56609e-179	HLA-hi Macrophages
IRF4(+)	2.65134e-178	0.0612476	1	1	9.65086e-176	HLA-hi Macrophages
IRF9(+)	4.18985e-178	-0.0581187	1	1	1.52511e-175	HLA-hi Macrophages
IRF2(+)	3.69953e-177	-0.0540049	1	1	1.34663e-174	HLA-hi Macrophages
TAF1(+)	9.34883e-175	-0.0690913	1	1	3.40297e-172	HLA-hi Macrophages
PATZ1(+)	3.47721e-172	-0.0967795	0.734	0.874	1.2657e-169	HLA-hi Macrophages
MYB(+)	9.62844e-170	-0.0717048	0.704	0.868	3.50475e-167	HLA-hi Macrophages
MITF(+)	1.36513e-169	0.074597	1	1	4.96909e-167	HLA-hi Macrophages
E2F8(+)	1.356e-167	-0.0506709	1	1	4.93584e-165	HLA-hi Macrophages
ESRRA(+)	1.75977e-163	0.0891197	1	1	6.40555e-161	HLA-hi Macrophages
CEBPD(+)	2.46855e-161	0.0864865	1	1	8.98553e-159	HLA-hi Macrophages
JUNB(+)	7.88041e-161	0.126339	1	1	2.86847e-158	HLA-hi Macrophages
YY2(+)	1.29179e-158	-0.140801	0.852	0.939	4.70213e-156	HLA-hi Macrophages
RAD21(+)	5.46801e-151	-0.0309141	1	1	1.99036e-148	HLA-hi Macrophages
E2F3(+)	1.89072e-150	-0.0735073	1	1	6.88222e-148	HLA-hi Macrophages
PHF8(+)	6.10903e-149	-0.0597247	0.999	1	2.22369e-146	HLA-hi Macrophages
CREB3L4(+)	1.77488e-146	-0.159945	0.435	0.67	6.46056e-144	HLA-hi Macrophages
HES4(+)	3.78577e-146	-0.162258	0.732	0.836	1.37802e-143	HLA-hi Macrophages
HOXA9(+)	9.69111e-145	-0.187041	0.627	0.786	3.52756e-142	HLA-hi Macrophages
NPDC1(+)	2.20455e-144	-0.0673013	0.927	0.965	8.02455e-142	HLA-hi Macrophages
CEBPA(+)	8.15142e-142	0.077731	1	1	2.96712e-139	HLA-hi Macrophages
SUZ12(+)	7.43094e-139	-0.0519588	0.999	1	2.70486e-136	HLA-hi Macrophages
BACH1(+)	4.75752e-136	-0.0687481	1	1	1.73174e-133	HLA-hi Macrophages
ZNF596(+)	1.12533e-135	-0.155733	0.534	0.761	4.09619e-133	HLA-hi Macrophages
ZNF786(+)	1.6758e-135	-0.195916	0.562	0.755	6.09991e-133	HLA-hi Macrophages
E2F7(+)	2.69182e-135	0.0568905	1	1	9.79821e-133	HLA-hi Macrophages
HIF1A(+)	2.75865e-135	0.0617447	1	1	1.00415e-132	HLA-hi Macrophages
KLF9(+)	2.8672e-135	-0.142363	1	1	1.04366e-132	HLA-hi Macrophages
MXI1(+)	1.61771e-134	0.0353925	1	1	5.88847e-132	HLA-hi Macrophages
ELK4(+)	1.65548e-134	-0.0489287	1	1	6.02596e-132	HLA-hi Macrophages
POU2F1(+)	3.0072e-131	-0.0830734	0.433	0.675	1.09462e-128	HLA-hi Macrophages
EZH2(+)	2.33509e-130	-0.0308015	1	1	8.49972e-128	HLA-hi Macrophages
NR2C1(+)	2.43749e-130	-0.0809863	0.705	0.825	8.87245e-128	HLA-hi Macrophages
ATF7(+)	5.62816e-127	-0.0496414	1	1	2.04865e-124	HLA-hi Macrophages
MAZ(+)	1.01266e-125	0.068869	1	1	3.6861e-123	HLA-hi Macrophages
BNC2(+)	1.25735e-124	-0.168749	0.067	0.326	4.57674e-122	HLA-hi Macrophages
NFE2L1(+)	8.28655e-123	0.138712	0.998	0.999	3.0163e-120	HLA-hi Macrophages
FOSB(+)	8.70916e-123	0.0453783	1	1	3.17013e-120	HLA-hi Macrophages
CTCF(+)	1.00116e-122	-0.0400389	1	1	3.64423e-120	HLA-hi Macrophages
CEBPG(+)	9.01819e-121	-0.0902398	0.406	0.649	3.28262e-118	HLA-hi Macrophages
WRNIP1(+)	6.75019e-120	-0.437906	0.048	0.293	2.45707e-117	HLA-hi Macrophages
RUNX2(+)	5.53438e-119	-0.0554986	0.702	0.848	2.01451e-116	HLA-hi Macrophages
HDAC2(+)	3.5396e-117	-0.0329387	1	1	1.28841e-114	HLA-hi Macrophages
PROX1(+)	4.77896e-117	0.263371	0.904	0.725	1.73954e-114	HLA-hi Macrophages
MXD3(+)	6.11666e-117	-0.0436344	1	1	2.22646e-114	HLA-hi Macrophages
NFE2L2(+)	7.84136e-117	0.0659014	1	1	2.85425e-114	HLA-hi Macrophages
POLE3(+)	1.70608e-116	-0.0349835	1	1	6.21013e-114	HLA-hi Macrophages
ZNF219(+)	6.18124e-114	0.388436	0.762	0.615	2.24997e-111	HLA-hi Macrophages
ZNF148(+)	1.80976e-112	-0.0412851	0.921	0.971	6.58754e-110	HLA-hi Macrophages
TBP(+)	8.93457e-112	-0.0630218	0.905	0.951	3.25218e-109	HLA-hi Macrophages
ZBTB1(+)	1.63378e-111	-0.202637	0.086	0.328	5.94697e-109	HLA-hi Macrophages
BRCA1(+)	1.21081e-106	-0.0357331	1	1	4.40735e-104	HLA-hi Macrophages
ELF2(+)	2.31095e-106	-0.0674527	1	1	8.41187e-104	HLA-hi Macrophages
PPARA(+)	3.42727e-106	-0.108863	0.277	0.521	1.24753e-103	HLA-hi Macrophages
BDP1(+)	6.19904e-106	-0.0661278	1	1	2.25645e-103	HLA-hi Macrophages
GTF3C2(+)	2.71368e-105	-0.104634	0.537	0.721	9.8778e-103	HLA-hi Macrophages
SPI1(+)	3.34264e-104	0.0389167	1	1	1.21672e-101	HLA-hi Macrophages
BACH2(+)	1.72779e-102	-0.0892236	0.321	0.564	6.28915e-100	HLA-hi Macrophages
TFEB(+)	1.96287e-101	0.0475966	1	1	7.14486e-99	HLA-hi Macrophages
CREB3L2(+)	6.15673e-101	-0.0385919	1	1	2.24105e-98	HLA-hi Macrophages
CREBZF(+)	2.39845e-99	-0.0678236	0.991	0.996	8.73037e-97	HLA-hi Macrophages
ETV5(+)	2.02609e-97	0.034824	1	1	7.37495e-95	HLA-hi Macrophages
MAFF(+)	3.67962e-97	0.072524	1	1	1.33938e-94	HLA-hi Macrophages
RREB1(+)	5.66677e-97	-0.0430091	0.987	0.99	2.06271e-94	HLA-hi Macrophages
FOSL2(+)	1.12729e-96	0.0494309	1	1	4.10333e-94	HLA-hi Macrophages
ZNF76(+)	5.90003e-96	-0.068839	0.88	0.937	2.14761e-93	HLA-hi Macrophages
IRF3(+)	2.93648e-95	-0.0384746	1	1	1.06888e-92	HLA-hi Macrophages
ZNF595(+)	1.2528e-94	-0.0765097	0.343	0.558	4.56018e-92	HLA-hi Macrophages
ETV6(+)	2.05641e-93	0.067374	1	1	7.48534e-91	HLA-hi Macrophages
PPARD(+)	8.28372e-93	-0.224359	0.057	0.265	3.01527e-90	HLA-hi Macrophages
STAT6(+)	8.74951e-93	-0.0924722	0.71	0.809	3.18482e-90	HLA-hi Macrophages
SMARCC2(+)	1.75066e-91	-0.0611701	1	1	6.3724e-89	HLA-hi Macrophages
SF1(+)	2.33973e-89	-0.0548052	1	1	8.51662e-87	HLA-hi Macrophages
ZNF91(+)	1.88089e-88	-0.064466	0.933	0.967	6.84644e-86	HLA-hi Macrophages
SP1(+)	4.19125e-88	-0.11306	1	1	1.52562e-85	HLA-hi Macrophages
CNOT3(+)	1.33533e-87	-0.0825435	0.468	0.656	4.8606e-85	HLA-hi Macrophages
TEAD1(+)	2.488e-87	0.195234	0.677	0.46	9.05633e-85	HLA-hi Macrophages
ZBTB40(+)	1.2301e-86	-0.0892604	0.633	0.805	4.47756e-84	HLA-hi Macrophages
PHTF1(+)	2.6113e-86	-0.094261	0.923	0.954	9.50513e-84	HLA-hi Macrophages
EGR1(+)	3.55677e-86	0.0692686	1	1	1.29467e-83	HLA-hi Macrophages
SRF(+)	1.28053e-85	-0.0561778	0.981	0.988	4.66112e-83	HLA-hi Macrophages
MEIS2(+)	1.65323e-85	-0.134895	0.294	0.511	6.01776e-83	HLA-hi Macrophages
MEF2D(+)	2.8222e-85	-0.521262	0.131	0.334	1.02728e-82	HLA-hi Macrophages
ESRRG(+)	7.05615e-85	-0.136077	0.541	0.703	2.56844e-82	HLA-hi Macrophages
MAF(+)	1.26148e-84	0.140036	1	0.998	4.59179e-82	HLA-hi Macrophages
ZBTB17(+)	6.41923e-84	-0.0509985	0.831	0.903	2.3366e-81	HLA-hi Macrophages
NR2C2(+)	3.99084e-83	-0.0563482	0.695	0.814	1.45267e-80	HLA-hi Macrophages
RORA(+)	1.85169e-82	-0.0544247	0.954	0.976	6.74016e-80	HLA-hi Macrophages
ZNF358(+)	2.87769e-81	0.0639944	0.999	0.996	1.04748e-78	HLA-hi Macrophages
GABPB1(+)	1.11012e-80	0.0576222	1	1	4.04085e-78	HLA-hi Macrophages
ZFP90(+)	3.76318e-80	-0.135555	0.138	0.347	1.3698e-77	HLA-hi Macrophages
IRF5(+)	3.7999e-80	-0.0503027	1	1	1.38316e-77	HLA-hi Macrophages
ZNF831(+)	1.38752e-79	0.0996161	1	1	5.05057e-77	HLA-hi Macrophages
NR1D1(+)	2.06465e-79	-0.126802	0.045	0.23	7.51534e-77	HLA-hi Macrophages
ETV1(+)	1.20746e-78	-0.0477301	1	1	4.39515e-76	HLA-hi Macrophages
POU3F1(+)	1.40813e-77	-0.113575	0.798	0.879	5.12559e-75	HLA-hi Macrophages
MAFK(+)	1.8763e-77	-0.139328	0.358	0.549	6.82973e-75	HLA-hi Macrophages
ATF1(+)	1.09279e-75	-0.0426586	0.583	0.742	3.97774e-73	HLA-hi Macrophages
RFX2(+)	1.42343e-75	0.398599	0.812	0.639	5.1813e-73	HLA-hi Macrophages
HOXB2(+)	1.6431e-75	0.0913852	0.911	0.817	5.9809e-73	HLA-hi Macrophages
BATF3(+)	2.67932e-75	0.0574033	1	1	9.75273e-73	HLA-hi Macrophages
NFKB1(+)	7.64248e-74	0.089807	1	1	2.78186e-71	HLA-hi Macrophages
ZBTB3(+)	1.31938e-73	-0.222846	0.28	0.489	4.80254e-71	HLA-hi Macrophages
KLF12(+)	1.07805e-72	-0.0385092	0.994	0.996	3.92408e-70	HLA-hi Macrophages
HMGN3(+)	3.81826e-72	0.273742	0.924	0.8	1.38985e-69	HLA-hi Macrophages
RFX5(+)	6.89246e-71	-0.0713159	0.166	0.356	2.50885e-68	HLA-hi Macrophages
ZNF362(+)	9.79541e-71	-0.0380376	1	1	3.56553e-68	HLA-hi Macrophages
TRIM28(+)	5.11858e-70	-0.0325884	1	1	1.86316e-67	HLA-hi Macrophages
BCL3(+)	9.60992e-70	0.0354502	1	1	3.49801e-67	HLA-hi Macrophages
ZFP64(+)	6.7847e-69	-0.171908	0.057	0.229	2.46963e-66	HLA-hi Macrophages
SP3(+)	3.76555e-68	-0.0616441	0.908	0.935	1.37066e-65	HLA-hi Macrophages
KLF2(+)	8.61956e-68	0.0296895	1	1	3.13752e-65	HLA-hi Macrophages
BHLHE41(+)	3.25355e-67	0.0461396	1	1	1.18429e-64	HLA-hi Macrophages
CBFB(+)	6.02559e-67	-0.0592685	0.979	0.983	2.19332e-64	HLA-hi Macrophages
ZNF440(+)	6.83776e-67	-0.206927	0.187	0.38	2.48894e-64	HLA-hi Macrophages
RELA(+)	7.65653e-66	-0.0328186	1	1	2.78698e-63	HLA-hi Macrophages
OSR2(+)	2.10306e-63	0.158347	0.533	0.356	7.65514e-61	HLA-hi Macrophages
HIVEP1(+)	6.17632e-63	-0.0652945	0.045	0.201	2.24818e-60	HLA-hi Macrophages
ETV7(+)	7.13721e-63	0.0529028	1	1	2.59795e-60	HLA-hi Macrophages
RBM3(+)	1.86306e-61	0.151561	1	1	6.78154e-59	HLA-hi Macrophages
JUND(+)	8.7361e-61	0.0337661	1	1	3.17994e-58	HLA-hi Macrophages
KDM5A(+)	2.86972e-60	-0.0304184	1	1	1.04458e-57	HLA-hi Macrophages
ZBTB43(+)	6.78863e-60	-0.111335	0.873	0.943	2.47106e-57	HLA-hi Macrophages
E2F4(+)	1.48718e-59	-0.0248938	1	1	5.41332e-57	HLA-hi Macrophages
ZBTB14(+)	1.33618e-58	0.0539527	0.75	0.596	4.86371e-56	HLA-hi Macrophages
TBX21(+)	8.23771e-58	-0.066209	0.335	0.493	2.99853e-55	HLA-hi Macrophages
MAX(+)	1.50568e-57	-0.0342641	1	1	5.48067e-55	HLA-hi Macrophages
IRF8(+)	3.0268e-56	0.0222433	1	1	1.10176e-53	HLA-hi Macrophages
GTF2B(+)	5.49001e-56	0.0641776	1	1	1.99836e-53	HLA-hi Macrophages
FOXO4(+)	1.49378e-55	0.1029	0.961	0.952	5.43736e-53	HLA-hi Macrophages
BCL6(+)	2.42972e-54	-0.216505	0.968	0.954	8.84419e-52	HLA-hi Macrophages
TCF4(+)	4.1025e-54	0.0301922	1	1	1.49331e-51	HLA-hi Macrophages
ZNF597(+)	5.87594e-54	0.0593929	0.999	0.997	2.13884e-51	HLA-hi Macrophages
ATF4(+)	6.20297e-54	0.0280883	1	1	2.25788e-51	HLA-hi Macrophages
CREB3(+)	1.15141e-53	0.0199294	1	1	4.19112e-51	HLA-hi Macrophages
GRHL1(+)	6.84451e-52	-0.0777485	0.113	0.269	2.4914e-49	HLA-hi Macrophages
ZNF778(+)	3.70932e-51	-0.130035	0.217	0.391	1.35019e-48	HLA-hi Macrophages
FOXP2(+)	4.5421e-51	-0.125702	0.883	0.889	1.65332e-48	HLA-hi Macrophages
H2AFY(+)	4.55179e-51	0.126097	0.999	0.995	1.65685e-48	HLA-hi Macrophages
PBX1(+)	9.60927e-51	0.0966809	1	0.969	3.49777e-48	HLA-hi Macrophages
ZEB1(+)	2.23942e-50	-0.0410071	0.948	0.967	8.1515e-48	HLA-hi Macrophages
RXRB(+)	4.83703e-50	-0.0716866	0.336	0.485	1.76068e-47	HLA-hi Macrophages
TFAP4(+)	2.36852e-49	-0.0928492	0.737	0.789	8.6214e-47	HLA-hi Macrophages
ZNF143(+)	5.13387e-49	-0.0296969	1	1	1.86873e-46	HLA-hi Macrophages
POLR2A(+)	4.16616e-48	-0.028826	1	1	1.51648e-45	HLA-hi Macrophages
HES6(+)	1.85328e-47	-0.0347447	0.261	0.419	6.74595e-45	HLA-hi Macrophages
EP300(+)	4.98203e-47	-0.0320559	1	1	1.81346e-44	HLA-hi Macrophages
RBBP5(+)	7.12699e-47	0.0308116	1	1	2.59422e-44	HLA-hi Macrophages
FOXO3(+)	8.24868e-47	-0.0552704	1	1	3.00252e-44	HLA-hi Macrophages
ATF2(+)	1.05998e-46	-0.0326805	1	1	3.85833e-44	HLA-hi Macrophages
TFE3(+)	1.26449e-46	-0.0292868	1	1	4.60276e-44	HLA-hi Macrophages
CREB5(+)	1.29577e-46	0.0377285	1	1	4.71659e-44	HLA-hi Macrophages
NR3C1(+)	7.55251e-44	-0.0281177	1	1	2.74912e-41	HLA-hi Macrophages
ATF5(+)	9.08858e-43	0.116018	1	0.997	3.30824e-40	HLA-hi Macrophages
STAT5A(+)	5.5857e-41	0.0259742	1	1	2.0332e-38	HLA-hi Macrophages
HOXA1(+)	1.03264e-40	0.102585	0.973	0.898	3.75879e-38	HLA-hi Macrophages
ELF1(+)	2.38696e-40	0.0245209	1	1	8.68855e-38	HLA-hi Macrophages
TCF7(+)	2.79954e-40	-0.0555439	0.571	0.669	1.01903e-37	HLA-hi Macrophages
SUPT20H(+)	5.66084e-39	-0.0558883	0.932	0.931	2.06055e-36	HLA-hi Macrophages
ELK3(+)	1.0015e-38	-0.0299733	1	1	3.64545e-36	HLA-hi Macrophages
DDIT3(+)	3.78616e-38	0.0539903	1	1	1.37816e-35	HLA-hi Macrophages
KMT2A(+)	6.6324e-38	-0.0426207	1	1	2.41419e-35	HLA-hi Macrophages
EGR3(+)	2.30275e-37	0.0161265	1	1	8.38202e-35	HLA-hi Macrophages
HES1(+)	1.0414e-36	0.059714	0.991	0.986	3.79071e-34	HLA-hi Macrophages
NFAT5(+)	2.43662e-35	0.106312	0.997	0.988	8.8693e-33	HLA-hi Macrophages
ZNF225(+)	3.89436e-35	-0.118206	0.113	0.236	1.41755e-32	HLA-hi Macrophages
ZNF69(+)	9.26156e-35	-0.0416301	0.366	0.499	3.37121e-32	HLA-hi Macrophages
MAFG(+)	1.2144e-34	-0.0794461	1	1	4.42041e-32	HLA-hi Macrophages
DBP(+)	1.75531e-34	-0.0386504	1	1	6.38934e-32	HLA-hi Macrophages
SOX9(+)	2.2433e-34	-0.0788631	0.866	0.929	8.1656e-32	HLA-hi Macrophages
JUN(+)	7.25566e-33	0.0128862	1	1	2.64106e-30	HLA-hi Macrophages
SIN3A(+)	1.45245e-32	-0.0222697	1	1	5.28692e-30	HLA-hi Macrophages
PLAGL2(+)	2.10641e-31	-0.0972039	0.997	0.993	7.66732e-29	HLA-hi Macrophages
POU5F1(+)	2.68275e-30	-0.0379426	0.878	0.914	9.76521e-28	HLA-hi Macrophages
ELF4(+)	5.55071e-30	-0.0499086	0.999	0.999	2.02046e-27	HLA-hi Macrophages
TFEC(+)	5.75837e-30	-0.0176553	1	1	2.09605e-27	HLA-hi Macrophages
NFIL3(+)	7.08157e-30	0.0171435	1	1	2.57769e-27	HLA-hi Macrophages
BHLHE40(+)	1.59084e-28	0.0315879	1	1	5.79067e-26	HLA-hi Macrophages
ZNF121(+)	4.88629e-28	-0.0618516	0.332	0.455	1.77861e-25	HLA-hi Macrophages
FOXO1(+)	1.13213e-26	0.0372243	0.863	0.752	4.12095e-24	HLA-hi Macrophages
ZNF429(+)	3.55645e-26	-0.0663729	0.171	0.273	1.29455e-23	HLA-hi Macrophages
HESX1(+)	5.80816e-26	0.0590209	0.874	0.81	2.11417e-23	HLA-hi Macrophages
STAT3(+)	6.35113e-26	-0.0968007	0.969	0.96	2.31181e-23	HLA-hi Macrophages
CEBPZ(+)	2.77076e-24	-0.0145327	1	1	1.00856e-21	HLA-hi Macrophages
KLF3(+)	2.8846e-24	-0.0269022	1	1	1.04999e-21	HLA-hi Macrophages
MLXIPL(+)	6.49606e-23	-0.32562	0.774	0.68	2.36457e-20	HLA-hi Macrophages
BCLAF1(+)	2.77364e-22	0.0171509	1	1	1.00961e-19	HLA-hi Macrophages
SIRT6(+)	6.73229e-22	-0.0416584	0.784	0.837	2.45055e-19	HLA-hi Macrophages
FOSL1(+)	2.12872e-20	-0.0147322	1	1	7.74854e-18	HLA-hi Macrophages
STAT1(+)	4.33713e-20	0.0144762	1	1	1.57871e-17	HLA-hi Macrophages
VEZF1(+)	1.32672e-19	-0.0239389	0.998	0.999	4.82927e-17	HLA-hi Macrophages
ETS1(+)	2.82924e-19	0.0138542	1	1	1.02984e-16	HLA-hi Macrophages
YY1(+)	5.66233e-19	-0.0147932	1	1	2.06109e-16	HLA-hi Macrophages
NFKB2(+)	6.94226e-19	-0.0227063	1	1	2.52698e-16	HLA-hi Macrophages
HSF2(+)	7.32192e-19	0.0239571	0.903	0.791	2.66518e-16	HLA-hi Macrophages
PML(+)	1.67053e-18	0.0170976	1	1	6.08071e-16	HLA-hi Macrophages
RARG(+)	1.95034e-18	-0.0708635	0.35	0.424	7.09924e-16	HLA-hi Macrophages
SP2(+)	3.12888e-18	-0.0162074	1	1	1.13891e-15	HLA-hi Macrophages
CHD2(+)	3.826e-18	-0.0165326	1	1	1.39266e-15	HLA-hi Macrophages
TFDP1(+)	4.06808e-18	0.0177666	1	1	1.48078e-15	HLA-hi Macrophages
OVOL1(+)	4.74065e-18	-0.0468368	0.677	0.743	1.7256e-15	HLA-hi Macrophages
ZNF333(+)	8.92411e-18	-0.057099	0.507	0.556	3.24838e-15	HLA-hi Macrophages
ARNTL(+)	9.21222e-18	-0.0918123	0.514	0.583	3.35325e-15	HLA-hi Macrophages
PAX8(+)	2.87072e-17	-0.0559078	0.419	0.495	1.04494e-14	HLA-hi Macrophages
GABPA(+)	2.89283e-17	-0.0138467	1	1	1.05299e-14	HLA-hi Macrophages
REL(+)	5.74314e-17	0.0423821	1	1	2.0905e-14	HLA-hi Macrophages
HIVEP2(+)	7.05323e-17	0.0266131	0.374	0.275	2.56738e-14	HLA-hi Macrophages
ZBTB2(+)	1.44214e-16	-0.0687602	0.076	0.141	5.24937e-14	HLA-hi Macrophages
RARA(+)	1.70988e-16	-0.242747	0.996	0.863	6.22396e-14	HLA-hi Macrophages
NFE2(+)	2.38044e-15	-0.0906507	0.94	0.728	8.6648e-13	HLA-hi Macrophages
RCOR1(+)	2.90639e-15	-0.0179136	1	1	1.05793e-12	HLA-hi Macrophages
PAX5(+)	3.06678e-15	-0.0490242	0.928	0.953	1.11631e-12	HLA-hi Macrophages
FOXP3(+)	1.83543e-14	-0.0191203	1	1	6.68096e-12	HLA-hi Macrophages
ZNF524(+)	2.18339e-14	-0.032069	0.999	0.997	7.94754e-12	HLA-hi Macrophages
TFCP2(+)	2.67884e-14	-0.0502653	0.26	0.325	9.75097e-12	HLA-hi Macrophages
CUX1(+)	2.91553e-14	-0.107782	1	1	1.06125e-11	HLA-hi Macrophages
RAB7A(+)	8.63814e-14	0.042728	0.559	0.459	3.14428e-11	HLA-hi Macrophages
TP53(+)	1.24524e-13	-0.0223048	0.999	0.999	4.53267e-11	HLA-hi Macrophages
NFATC1(+)	1.62509e-13	0.0687674	0.575	0.481	5.91533e-11	HLA-hi Macrophages
BRF1(+)	3.46462e-13	0.0204398	1	0.999	1.26112e-10	HLA-hi Macrophages
TAF7(+)	5.38721e-13	-0.0176534	1	1	1.96094e-10	HLA-hi Macrophages
HOXC4(+)	5.77038e-13	-0.0345581	0.107	0.166	2.10042e-10	HLA-hi Macrophages
ZBTB7B(+)	1.08468e-12	-0.0401306	1	1	3.94822e-10	HLA-hi Macrophages
ZNF658(+)	1.25399e-12	-0.042543	0.272	0.335	4.56453e-10	HLA-hi Macrophages
ZNF304(+)	1.98246e-12	-0.100917	0.1	0.155	7.21616e-10	HLA-hi Macrophages
ZNF274(+)	2.96655e-12	-0.0424782	0.868	0.86	1.07982e-09	HLA-hi Macrophages
ZNF284(+)	1.44617e-11	-0.0795281	0.117	0.172	5.26405e-09	HLA-hi Macrophages
ZBTB7A(+)	3.36e-11	-0.0715604	1	1	1.22304e-08	HLA-hi Macrophages
FOXK1(+)	4.1981e-11	0.0166287	0.712	0.626	1.52811e-08	HLA-hi Macrophages
ZMIZ1(+)	7.31922e-11	0.0114176	1	1	2.6642e-08	HLA-hi Macrophages
ATF6(+)	1.40123e-10	-0.0154789	1	1	5.10048e-08	HLA-hi Macrophages
NFIC(+)	2.49905e-10	-0.0401939	0.295	0.349	9.09654e-08	HLA-hi Macrophages
BCL11A(+)	6.123e-10	0.0220967	1	1	2.22877e-07	HLA-hi Macrophages
FOXN2(+)	1.45969e-09	-0.0150847	0.929	0.964	5.31328e-07	HLA-hi Macrophages
HOXA10(+)	1.94938e-09	-0.0306138	0.931	0.915	7.09575e-07	HLA-hi Macrophages
EOMES(+)	3.10351e-09	-0.0102556	0.999	0.997	1.12968e-06	HLA-hi Macrophages
POU2F2(+)	8.97964e-09	-0.122028	0.986	0.975	3.26859e-06	HLA-hi Macrophages
SP4(+)	1.83912e-08	-0.017324	0.999	0.996	6.69441e-06	HLA-hi Macrophages
ZNF281(+)	4.77743e-08	-0.0361776	0.979	0.961	1.73898e-05	HLA-hi Macrophages
ZNF84(+)	5.70852e-08	-0.0370509	0.988	0.977	2.0779e-05	HLA-hi Macrophages
RXRA(+)	1.15008e-07	-0.221837	1	1	4.1863e-05	HLA-hi Macrophages
FOXP1(+)	1.29104e-07	-0.0119771	1	1	4.69939e-05	HLA-hi Macrophages
SETBP1(+)	1.88536e-07	-0.127069	0.398	0.42	6.86271e-05	HLA-hi Macrophages
SOX2(+)	2.11144e-07	0.0245862	0.973	0.96	7.68563e-05	HLA-hi Macrophages
CREB1(+)	2.68033e-07	-0.0209151	1	1	9.75641e-05	HLA-hi Macrophages
KLF13(+)	3.46034e-07	-0.0546112	1	1	0.000125957	HLA-hi Macrophages
KLF16(+)	4.0521e-07	-0.013467	0.994	0.992	0.000147497	HLA-hi Macrophages
GMEB2(+)	8.06754e-07	-0.0332162	0.789	0.795	0.000293658	HLA-hi Macrophages
ZNF675(+)	1.36313e-06	-0.0133778	0.501	0.587	0.000496178	HLA-hi Macrophages
ZHX1(+)	2.49109e-06	-0.0234099	0.609	0.672	0.000906757	HLA-hi Macrophages
E2F6(+)	7.56136e-06	0.0176763	1	1	0.00275233	HLA-hi Macrophages
ZNF773(+)	9.24745e-06	-0.0352456	0.081	0.113	0.00336607	HLA-hi Macrophages
LEF1(+)	1.1014e-05	-0.0402797	0.984	0.971	0.0040091	HLA-hi Macrophages
THAP1(+)	1.22783e-05	-0.0113044	1	1	0.00446931	HLA-hi Macrophages
RBPJ(+)	1.6624e-05	-0.132445	0.3	0.33	0.00605113	HLA-hi Macrophages
ZNF384(+)	2.0625e-05	0.0136693	0.995	0.997	0.00750748	HLA-hi Macrophages
ING3(+)	3.63117e-05	-0.0272654	0.105	0.135	0.0132175	HLA-hi Macrophages
GMEB1(+)	5.11079e-05	-0.0222465	0.798	0.76	0.0186033	HLA-hi Macrophages
NR2F6(+)	0.000135548	-0.0262779	0.465	0.489	0.0493395	HLA-hi Macrophages
TFDP1(+)	0	0.220129	1	1	0	Proliferating Macrophages
IKZF1(+)	0	-0.117518	1	1	0	Proliferating Macrophages
FLI1(+)	0	-0.125772	1	1	0	Proliferating Macrophages
NR3C1(+)	0	-0.135837	1	1	0	Proliferating Macrophages
FOXO3(+)	0	-0.212364	1	1	0	Proliferating Macrophages
NFKB2(+)	2.5619e-282	-0.193526	1	1	9.32532e-280	Proliferating Macrophages
IRF2(+)	1.41551e-270	-0.108259	1	1	5.15246e-268	Proliferating Macrophages
BACH1(+)	9.44829e-264	-0.152068	1	1	3.43918e-261	Proliferating Macrophages
STAT2(+)	4.41621e-258	-0.102025	1	1	1.6075e-255	Proliferating Macrophages
TAF1(+)	3.64455e-254	-0.133642	1	1	1.32662e-251	Proliferating Macrophages
KLF3(+)	3.01317e-250	-0.114896	1	1	1.09679e-247	Proliferating Macrophages
CREB3(+)	1.28782e-241	0.093946	1	1	4.68765e-239	Proliferating Macrophages
SF1(+)	3.70729e-240	-0.133264	1	1	1.34945e-237	Proliferating Macrophages
E2F1(+)	1.44244e-239	0.115467	1	1	5.25049e-237	Proliferating Macrophages
NFE2L2(+)	6.70973e-238	-0.119134	1	1	2.44234e-235	Proliferating Macrophages
MAX(+)	2.16997e-228	-0.0947899	1	1	7.89868e-226	Proliferating Macrophages
ATF5(+)	1.62764e-221	0.498204	1	0.997	5.9246e-219	Proliferating Macrophages
RELB(+)	1.8132e-221	-0.133034	1	1	6.60005e-219	Proliferating Macrophages
HMGN3(+)	7.10702e-220	0.839145	0.975	0.804	2.58696e-217	Proliferating Macrophages
SMARCC2(+)	3.79484e-218	-0.138774	1	1	1.38132e-215	Proliferating Macrophages
REL(+)	1.76245e-215	-0.237481	1	1	6.41532e-213	Proliferating Macrophages
CHD2(+)	2.72627e-213	-0.128844	1	1	9.92363e-211	Proliferating Macrophages
KDM5A(+)	3.06521e-211	-0.0882417	1	1	1.11574e-208	Proliferating Macrophages
PLAGL2(+)	2.77501e-207	-0.295608	0.946	0.995	1.0101e-204	Proliferating Macrophages
MAZ(+)	1.44308e-205	0.120843	1	1	5.25282e-203	Proliferating Macrophages
ELF1(+)	3.07612e-203	-0.105704	1	1	1.11971e-200	Proliferating Macrophages
TAF7(+)	2.23993e-202	-0.0974538	1	1	8.15334e-200	Proliferating Macrophages
POU2F2(+)	2.28367e-202	-0.553765	0.877	0.979	8.31257e-200	Proliferating Macrophages
EP300(+)	2.25683e-201	-0.109807	1	1	8.21487e-199	Proliferating Macrophages
PHF8(+)	6.74675e-199	-0.10861	1	1	2.45582e-196	Proliferating Macrophages
NELFE(+)	4.6988e-198	0.0830481	1	1	1.71036e-195	Proliferating Macrophages
FOXN3(+)	1.489e-197	-0.155436	1	1	5.41995e-195	Proliferating Macrophages
PRDM1(+)	6.66279e-197	-0.13044	1	1	2.42525e-194	Proliferating Macrophages
ETS1(+)	5.13614e-196	-0.0764903	1	1	1.86956e-193	Proliferating Macrophages
KLF7(+)	1.15472e-193	-0.15595	1	1	4.20318e-191	Proliferating Macrophages
ARNT(+)	1.00107e-190	-0.0982507	0.957	0.999	3.6439e-188	Proliferating Macrophages
IRF7(+)	1.19692e-186	-0.0625068	1	1	4.35678e-184	Proliferating Macrophages
HDAC2(+)	1.94819e-186	0.0678376	1	1	7.0914e-184	Proliferating Macrophages
LEF1(+)	1.84785e-183	-0.173134	0.88	0.976	6.72618e-181	Proliferating Macrophages
FOXN2(+)	3.31486e-181	-0.367868	0.81	0.966	1.20661e-178	Proliferating Macrophages
ZNF524(+)	1.59491e-180	-0.17032	0.975	0.998	5.80546e-178	Proliferating Macrophages
IRF5(+)	4.36474e-180	-0.111042	1	1	1.58876e-177	Proliferating Macrophages
BRCA1(+)	9.74436e-179	0.0871292	1	1	3.54695e-176	Proliferating Macrophages
SPI1(+)	4.506e-177	0.062165	1	1	1.64019e-174	Proliferating Macrophages
REST(+)	9.539e-177	-0.0887618	1	1	3.4722e-174	Proliferating Macrophages
IRF9(+)	2.98834e-176	-0.0839492	1	1	1.08776e-173	Proliferating Macrophages
KLF9(+)	1.013e-174	-0.203467	0.999	1	3.68733e-172	Proliferating Macrophages
SAP30(+)	1.75921e-174	0.151524	1	1	6.40353e-172	Proliferating Macrophages
STAT1(+)	3.38815e-174	-0.067901	1	1	1.23329e-171	Proliferating Macrophages
POLR2A(+)	2.80558e-170	-0.0803219	1	1	1.02123e-167	Proliferating Macrophages
PAX5(+)	1.41599e-168	-0.221714	0.781	0.957	5.15419e-166	Proliferating Macrophages
NFKB1(+)	7.26167e-162	-0.162025	1	1	2.64325e-159	Proliferating Macrophages
FOXP1(+)	7.34787e-161	-0.0888248	1	1	2.67462e-158	Proliferating Macrophages
ZNF362(+)	5.42047e-158	-0.0831249	0.999	1	1.97305e-155	Proliferating Macrophages
KLF10(+)	8.07851e-158	-0.500398	0.996	0.998	2.94058e-155	Proliferating Macrophages
MAFF(+)	8.5115e-158	-0.134058	1	1	3.09819e-155	Proliferating Macrophages
TFEC(+)	5.10368e-155	-0.0681646	1	1	1.85774e-152	Proliferating Macrophages
STAT3(+)	1.23968e-149	-0.295704	0.848	0.965	4.51245e-147	Proliferating Macrophages
POLE3(+)	1.43546e-147	0.0712603	1	1	5.22507e-145	Proliferating Macrophages
BDP1(+)	1.54678e-147	-0.112207	1	1	5.63027e-145	Proliferating Macrophages
JUN(+)	4.14942e-145	-0.0950384	1	1	1.51039e-142	Proliferating Macrophages
RORA(+)	4.08901e-144	-0.0979772	0.863	0.979	1.4884e-141	Proliferating Macrophages
KLF11(+)	1.08276e-143	-0.0776401	1	1	3.94124e-141	Proliferating Macrophages
ELK4(+)	3.46319e-141	-0.0774724	1	1	1.2606e-138	Proliferating Macrophages
ELF2(+)	1.50564e-139	-0.11075	1	1	5.48054e-137	Proliferating Macrophages
CEBPB(+)	5.80971e-139	0.0941037	1	1	2.11473e-136	Proliferating Macrophages
HCFC1(+)	4.13315e-131	-0.0616163	1	1	1.50447e-128	Proliferating Macrophages
IRF4(+)	8.75575e-130	-0.062875	1	1	3.18709e-127	Proliferating Macrophages
FOS(+)	4.63793e-129	-0.0709298	1	1	1.68821e-126	Proliferating Macrophages
JUND(+)	2.34172e-128	-0.0639637	1	1	8.52387e-126	Proliferating Macrophages
CREB5(+)	8.62242e-127	-0.121518	1	1	3.13856e-124	Proliferating Macrophages
ZNF91(+)	9.07621e-126	-0.105771	0.862	0.968	3.30374e-123	Proliferating Macrophages
SP3(+)	6.39359e-124	-0.116336	0.797	0.938	2.32727e-121	Proliferating Macrophages
IRF1(+)	1.30798e-118	-0.0929986	1	1	4.76104e-116	Proliferating Macrophages
FOXP2(+)	5.07756e-117	-0.207741	0.705	0.895	1.84823e-114	Proliferating Macrophages
CUX1(+)	1.18553e-116	-0.259842	1	1	4.31533e-114	Proliferating Macrophages
SOX2(+)	7.29264e-116	-0.114027	0.833	0.965	2.65452e-113	Proliferating Macrophages
YY2(+)	1.08688e-115	-0.167864	0.798	0.937	3.95624e-113	Proliferating Macrophages
RUNX3(+)	3.98636e-113	-0.0648283	1	1	1.45103e-110	Proliferating Macrophages
STAT6(+)	1.64824e-112	-0.128431	0.546	0.81	5.99961e-110	Proliferating Macrophages
ZNF148(+)	3.89657e-111	-0.0568449	0.858	0.971	1.41835e-108	Proliferating Macrophages
CREB3L2(+)	1.13299e-110	-0.0664052	1	1	4.12408e-108	Proliferating Macrophages
FOSB(+)	6.5901e-110	-0.0543654	1	1	2.3988e-107	Proliferating Macrophages
ATF6(+)	2.17531e-108	-0.121392	1	1	7.91813e-106	Proliferating Macrophages
NR2C1(+)	1.94778e-107	-0.0967793	0.561	0.824	7.08991e-105	Proliferating Macrophages
ZEB1(+)	2.09738e-107	-0.0927707	0.86	0.969	7.63445e-105	Proliferating Macrophages
NFIL3(+)	6.5397e-106	-0.113189	1	1	2.38045e-103	Proliferating Macrophages
KLF12(+)	1.11806e-103	-0.0610454	0.989	0.996	4.06975e-101	Proliferating Macrophages
HES4(+)	8.43493e-103	-0.187479	0.639	0.835	3.07032e-100	Proliferating Macrophages
E2F3(+)	2.99235e-101	-0.0896121	1	1	1.08922e-98	Proliferating Macrophages
DBP(+)	3.46655e-101	-0.08752	1	1	1.26182e-98	Proliferating Macrophages
KMT2A(+)	4.14344e-101	-0.0890754	1	1	1.50821e-98	Proliferating Macrophages
GMEB2(+)	4.55895e-101	-0.149196	0.548	0.803	1.65946e-98	Proliferating Macrophages
ATF3(+)	8.58802e-101	-0.0717911	1	1	3.12604e-98	Proliferating Macrophages
ATF2(+)	1.11326e-100	-0.0688046	0.999	1	4.05228e-98	Proliferating Macrophages
ZBTB40(+)	1.47524e-100	-0.133681	0.492	0.803	5.36988e-98	Proliferating Macrophages
GTF2B(+)	1.68037e-99	-0.156134	1	1	6.11656e-97	Proliferating Macrophages
NR2C2(+)	4.16617e-99	-0.0742011	0.527	0.815	1.51649e-96	Proliferating Macrophages
FOXP3(+)	5.86988e-99	-0.0743006	1	1	2.13664e-96	Proliferating Macrophages
MLX(+)	2.05056e-98	-0.0510622	1	1	7.46402e-96	Proliferating Macrophages
FOSL1(+)	2.8201e-97	-0.120033	1	1	1.02652e-94	Proliferating Macrophages
TGIF1(+)	9.59155e-97	-0.118313	1	1	3.49132e-94	Proliferating Macrophages
STAT5A(+)	4.37032e-95	-0.059575	1	1	1.5908e-92	Proliferating Macrophages
RUNX2(+)	1.20999e-93	-0.0654773	0.586	0.845	4.40437e-91	Proliferating Macrophages
ZNF84(+)	2.01167e-93	-0.195244	0.94	0.979	7.32248e-91	Proliferating Macrophages
ZNF143(+)	3.42636e-92	-0.0608489	1	1	1.24719e-89	Proliferating Macrophages
POU5F1(+)	6.66292e-91	-0.0877195	0.767	0.916	2.4253e-88	Proliferating Macrophages
EGR3(+)	7.42733e-91	-0.114244	1	1	2.70355e-88	Proliferating Macrophages
HMBOX1(+)	8.60483e-91	-0.11196	0.998	0.981	3.13216e-88	Proliferating Macrophages
NRF1(+)	1.34075e-90	-0.109121	0.819	0.948	4.88034e-88	Proliferating Macrophages
PML(+)	6.62562e-89	-0.0829614	1	1	2.41173e-86	Proliferating Macrophages
CREB3L4(+)	1.07909e-86	-0.172086	0.364	0.662	3.92789e-84	Proliferating Macrophages
HIC1(+)	4.09405e-86	-0.0649069	1	1	1.49024e-83	Proliferating Macrophages
TFE3(+)	7.15711e-85	-0.0631934	1	1	2.60519e-82	Proliferating Macrophages
TBP(+)	4.06271e-84	-0.0719663	0.828	0.952	1.47883e-81	Proliferating Macrophages
BRF1(+)	6.7457e-84	-0.0721491	1	0.999	2.45543e-81	Proliferating Macrophages
THRA(+)	8.23857e-84	0.0953448	1	0.986	2.99884e-81	Proliferating Macrophages
PATZ1(+)	6.56391e-83	-0.0954103	0.694	0.869	2.38926e-80	Proliferating Macrophages
SUZ12(+)	1.03048e-82	0.0699151	1	1	3.75094e-80	Proliferating Macrophages
ZNF596(+)	1.63665e-81	-0.170387	0.473	0.753	5.9574e-79	Proliferating Macrophages
TCF4(+)	2.02992e-81	-0.0865416	1	1	7.3889e-79	Proliferating Macrophages
ESRRA(+)	2.93162e-81	0.0663398	1	1	1.06711e-78	Proliferating Macrophages
H2AFY(+)	1.54706e-80	0.240498	1	0.996	5.63129e-78	Proliferating Macrophages
ZBTB3(+)	2.58924e-80	-0.329077	0.151	0.484	9.42483e-78	Proliferating Macrophages
ETV3(+)	3.18616e-79	-0.305749	1	0.998	1.15976e-76	Proliferating Macrophages
SP1(+)	1.1729e-78	-0.13902	1	1	4.26935e-76	Proliferating Macrophages
ZBTB43(+)	2.64184e-78	-0.223414	0.865	0.94	9.61631e-76	Proliferating Macrophages
ZMIZ1(+)	6.02594e-78	-0.0963618	1	1	2.19344e-75	Proliferating Macrophages
MAFG(+)	2.40407e-77	-0.145754	1	1	8.75082e-75	Proliferating Macrophages
CEBPG(+)	9.30554e-76	-0.101846	0.356	0.64	3.38722e-73	Proliferating Macrophages
ESRRG(+)	3.68369e-75	-0.161913	0.424	0.7	1.34086e-72	Proliferating Macrophages
ELF4(+)	2.02452e-74	-0.109678	0.994	0.999	7.36924e-72	Proliferating Macrophages
KLF2(+)	9.5086e-73	-0.0728383	1	1	3.46113e-70	Proliferating Macrophages
NR1H3(+)	9.80475e-73	0.0746024	1	1	3.56893e-70	Proliferating Macrophages
THRB(+)	1.03681e-72	-0.0984351	1	1	3.774e-70	Proliferating Macrophages
ZNF786(+)	2.52371e-69	-0.197825	0.511	0.748	9.18629e-67	Proliferating Macrophages
FOXO1(+)	5.47991e-69	-0.115455	0.61	0.766	1.99469e-66	Proliferating Macrophages
E2F8(+)	5.64454e-69	0.0642114	1	1	2.05461e-66	Proliferating Macrophages
ATF1(+)	4.27691e-68	-0.0562447	0.477	0.739	1.55679e-65	Proliferating Macrophages
BCL11A(+)	4.58082e-68	-0.069881	1	1	1.66742e-65	Proliferating Macrophages
SRF(+)	4.59363e-68	-0.0720117	0.968	0.988	1.67208e-65	Proliferating Macrophages
FOXO4(+)	5.94066e-68	-0.105548	0.926	0.953	2.1624e-65	Proliferating Macrophages
HOXA10(+)	3.52975e-67	-0.13541	0.901	0.917	1.28483e-64	Proliferating Macrophages
ETV6(+)	4.6645e-67	-0.113614	1	1	1.69788e-64	Proliferating Macrophages
ETV2(+)	5.67841e-67	-0.0767283	0.974	0.988	2.06694e-64	Proliferating Macrophages
MAFK(+)	6.38567e-67	-0.174386	0.263	0.543	2.32438e-64	Proliferating Macrophages
ZBTB7B(+)	1.78547e-65	0.0741844	1	1	6.4991e-63	Proliferating Macrophages
BHLHE41(+)	5.47388e-65	-0.132919	1	1	1.99249e-62	Proliferating Macrophages
IRF8(+)	3.71779e-64	-0.0721206	1	1	1.35328e-61	Proliferating Macrophages
OVOL1(+)	5.79456e-64	-0.109436	0.506	0.746	2.10922e-61	Proliferating Macrophages
RREB1(+)	9.16048e-64	-0.0509123	0.935	0.991	3.33442e-61	Proliferating Macrophages
PPARA(+)	2.51623e-63	-0.11864	0.224	0.512	9.15907e-61	Proliferating Macrophages
ZNF10(+)	7.14373e-63	-0.102064	0.994	0.993	2.60032e-60	Proliferating Macrophages
TFAP4(+)	6.82408e-61	-0.132492	0.62	0.791	2.48397e-58	Proliferating Macrophages
JDP2(+)	2.40974e-60	-0.171731	0.958	0.956	8.77147e-58	Proliferating Macrophages
NPDC1(+)	3.1182e-60	-0.0614754	0.908	0.964	1.13503e-57	Proliferating Macrophages
ZNF595(+)	7.21721e-60	-0.082218	0.277	0.551	2.62706e-57	Proliferating Macrophages
E2F2(+)	3.71539e-59	-0.0409735	1	1	1.3524e-56	Proliferating Macrophages
HOXB2(+)	7.08469e-59	-0.119517	0.691	0.829	2.57883e-56	Proliferating Macrophages
EGR1(+)	7.74751e-58	-0.109012	1	1	2.82009e-55	Proliferating Macrophages
JUNB(+)	5.27932e-57	-0.128229	1	1	1.92167e-54	Proliferating Macrophages
ZNF248(+)	1.04264e-56	-0.432275	0.429	0.637	3.7952e-54	Proliferating Macrophages
TRIM28(+)	1.17448e-56	0.0465172	1	1	4.27511e-54	Proliferating Macrophages
BCL6(+)	1.69345e-56	-0.275254	0.93	0.956	6.16414e-54	Proliferating Macrophages
CREBZF(+)	4.24638e-56	-0.0767057	0.984	0.996	1.54568e-53	Proliferating Macrophages
MEIS2(+)	3.28328e-55	-0.158103	0.25	0.503	1.19511e-52	Proliferating Macrophages
VEZF1(+)	3.46659e-55	-0.0592116	0.992	0.999	1.26184e-52	Proliferating Macrophages
PHTF1(+)	3.09316e-54	-0.109142	0.923	0.953	1.12591e-51	Proliferating Macrophages
GATA3(+)	5.26321e-54	-0.0919633	0.883	0.951	1.91581e-51	Proliferating Macrophages
AR(+)	6.07285e-54	-0.155779	0.77	0.867	2.21052e-51	Proliferating Macrophages
TBX21(+)	6.82401e-54	-0.0867757	0.239	0.489	2.48394e-51	Proliferating Macrophages
NFAT5(+)	5.09022e-53	-0.195086	0.985	0.989	1.85284e-50	Proliferating Macrophages
ZFP90(+)	8.17752e-53	-0.16085	0.09	0.339	2.97662e-50	Proliferating Macrophages
MITF(+)	1.71813e-52	-0.0758365	1	1	6.25399e-50	Proliferating Macrophages
ZNF778(+)	3.05332e-52	-0.18891	0.13	0.386	1.11141e-49	Proliferating Macrophages
RFX5(+)	2.79836e-51	-0.0827795	0.104	0.35	1.0186e-48	Proliferating Macrophages
TCF7(+)	3.41313e-50	-0.0746105	0.46	0.668	1.24238e-47	Proliferating Macrophages
ZNF281(+)	1.30817e-49	-0.105749	0.929	0.964	4.76174e-47	Proliferating Macrophages
XRCC4(+)	1.89837e-49	0.0392836	1	1	6.91005e-47	Proliferating Macrophages
PBX1(+)	2.71015e-49	-0.148574	0.988	0.971	9.86494e-47	Proliferating Macrophages
RCOR1(+)	8.61717e-49	-0.0578729	1	1	3.13665e-46	Proliferating Macrophages
ZBTB7A(+)	1.04074e-48	-0.115377	1	1	3.7883e-46	Proliferating Macrophages
MXD3(+)	2.77472e-47	0.0993635	1	1	1.01e-44	Proliferating Macrophages
TCF3(+)	1.22183e-46	-0.0566712	0.978	0.986	4.44747e-44	Proliferating Macrophages
ZBTB17(+)	1.65985e-46	-0.0526768	0.779	0.901	6.04186e-44	Proliferating Macrophages
MEF2D(+)	3.03958e-46	-0.532592	0.102	0.326	1.10641e-43	Proliferating Macrophages
HESX1(+)	1.90981e-45	-0.105543	0.627	0.822	6.95173e-43	Proliferating Macrophages
BNC2(+)	1.33352e-43	-0.152629	0.097	0.314	4.85403e-41	Proliferating Macrophages
ZNF831(+)	1.42389e-43	-0.0960969	1	1	5.18296e-41	Proliferating Macrophages
DDIT3(+)	1.42992e-42	-0.130561	1	1	5.20489e-40	Proliferating Macrophages
PPARD(+)	4.87832e-42	-0.222974	0.053	0.256	1.77571e-39	Proliferating Macrophages
ETS2(+)	4.28422e-41	-0.245515	0.97	0.985	1.55946e-38	Proliferating Macrophages
POU3F1(+)	7.91969e-41	-0.121511	0.779	0.876	2.88277e-38	Proliferating Macrophages
ZNF263(+)	1.07819e-40	-0.0932839	0.705	0.85	3.92462e-38	Proliferating Macrophages
NFE2L3(+)	3.958e-40	-0.107123	0.999	1	1.44071e-37	Proliferating Macrophages
ZBTB1(+)	1.08605e-39	-0.179545	0.11	0.316	3.95323e-37	Proliferating Macrophages
WRNIP1(+)	1.3601e-39	-0.379043	0.081	0.281	4.95076e-37	Proliferating Macrophages
BACH2(+)	5.90784e-38	-0.0721452	0.329	0.553	2.15045e-35	Proliferating Macrophages
BHLHE40(+)	7.5646e-38	-0.0472189	1	1	2.75352e-35	Proliferating Macrophages
BCL3(+)	8.77308e-37	-0.105012	1	1	3.1934e-34	Proliferating Macrophages
PPARG(+)	1.54909e-35	0.0630338	1	1	5.63869e-33	Proliferating Macrophages
BATF3(+)	4.43249e-35	-0.0744278	1	1	1.61343e-32	Proliferating Macrophages
ATF6B(+)	4.87735e-35	-0.413541	0.439	0.57	1.77535e-32	Proliferating Macrophages
MYC(+)	1.72746e-33	-0.0461653	1	1	6.28797e-31	Proliferating Macrophages
MXI1(+)	4.95341e-33	0.0314123	1	1	1.80304e-30	Proliferating Macrophages
ATF4(+)	7.89525e-33	-0.0223454	1	1	2.87387e-30	Proliferating Macrophages
ZFP64(+)	1.98929e-32	-0.175431	0.051	0.222	7.24102e-30	Proliferating Macrophages
SIRT6(+)	2.91178e-32	-0.0730332	0.753	0.836	1.05989e-29	Proliferating Macrophages
FOXJ2(+)	6.33155e-32	-0.108346	0.139	0.324	2.30469e-29	Proliferating Macrophages
HIF1A(+)	8.50509e-31	-0.0551272	1	1	3.09585e-28	Proliferating Macrophages
PROX1(+)	1.27733e-30	0.175804	0.852	0.735	4.64948e-28	Proliferating Macrophages
THAP1(+)	8.07754e-30	0.034517	1	1	2.94022e-27	Proliferating Macrophages
SIN3A(+)	1.12102e-29	-0.0361011	1	1	4.08051e-27	Proliferating Macrophages
ZNF329(+)	1.12738e-29	-0.211536	0.063	0.222	4.10365e-27	Proliferating Macrophages
KLF16(+)	2.12886e-29	-0.0441844	0.985	0.993	7.74904e-27	Proliferating Macrophages
BRF2(+)	1.99799e-28	0.0405629	1	1	7.27267e-26	Proliferating Macrophages
ZNF282(+)	2.18362e-28	-0.114632	0.529	0.674	7.94838e-26	Proliferating Macrophages
ZNF429(+)	2.45416e-28	-0.0909505	0.107	0.27	8.93313e-26	Proliferating Macrophages
RXRB(+)	1.08227e-27	-0.0686947	0.302	0.48	3.93946e-25	Proliferating Macrophages
HDAC1(+)	1.65161e-27	0.0533967	0.993	0.988	6.01184e-25	Proliferating Macrophages
SOX6(+)	1.58338e-26	-0.109714	0.909	0.928	5.76351e-24	Proliferating Macrophages
HIVEP1(+)	1.63382e-26	-0.0632659	0.049	0.194	5.94711e-24	Proliferating Macrophages
OSR2(+)	5.14143e-26	-0.16035	0.217	0.375	1.87148e-23	Proliferating Macrophages
SP4(+)	5.68371e-26	-0.0457419	0.995	0.997	2.06887e-23	Proliferating Macrophages
TP53(+)	8.81407e-26	0.0516588	0.998	0.999	3.20832e-23	Proliferating Macrophages
TFCP2(+)	3.74983e-25	-0.0756746	0.168	0.325	1.36494e-22	Proliferating Macrophages
HES6(+)	7.56944e-25	-0.032825	0.238	0.413	2.75528e-22	Proliferating Macrophages
SUPT20H(+)	2.14301e-24	-0.0635084	0.902	0.932	7.80057e-22	Proliferating Macrophages
POLR3G(+)	4.67501e-24	-0.0442171	1	1	1.7017e-21	Proliferating Macrophages
ARNTL(+)	5.70966e-24	-0.139218	0.433	0.583	2.07832e-21	Proliferating Macrophages
NR1D1(+)	6.42828e-24	-0.0989672	0.076	0.22	2.33989e-21	Proliferating Macrophages
CREB1(+)	1.34413e-23	-0.0450631	1	1	4.89265e-21	Proliferating Macrophages
ZHX1(+)	1.43687e-23	-0.0870992	0.523	0.672	5.23022e-21	Proliferating Macrophages
BCLAF1(+)	5.6655e-23	-0.0312579	1	1	2.06224e-20	Proliferating Macrophages
ZBTB14(+)	6.52413e-23	-0.0680636	0.504	0.612	2.37478e-20	Proliferating Macrophages
HSF2(+)	1.50056e-22	0.0531489	0.933	0.795	5.46205e-20	Proliferating Macrophages
ZHX3(+)	1.61097e-22	-0.232967	0.478	0.585	5.86392e-20	Proliferating Macrophages
ZNF675(+)	2.31925e-22	-0.0568573	0.418	0.586	8.44207e-20	Proliferating Macrophages
EZH2(+)	6.04607e-22	0.0439153	1	1	2.20077e-19	Proliferating Macrophages
ATF7(+)	1.40759e-21	0.0238202	0.999	1	5.12361e-19	Proliferating Macrophages
ZNF440(+)	2.04996e-21	-0.175228	0.218	0.371	7.46184e-19	Proliferating Macrophages
TEAD1(+)	2.35017e-21	-0.172141	0.354	0.481	8.55462e-19	Proliferating Macrophages
ZNF225(+)	2.92353e-21	-0.126887	0.092	0.231	1.06417e-18	Proliferating Macrophages
GTF2F1(+)	3.1242e-21	0.0172828	1	1	1.13721e-18	Proliferating Macrophages
IRF3(+)	1.1167e-20	0.0238077	1	1	4.06478e-18	Proliferating Macrophages
NFYB(+)	2.03897e-20	-0.0429559	1	1	7.42184e-18	Proliferating Macrophages
ARID3A(+)	2.3206e-20	-0.123507	0.882	0.869	8.44699e-18	Proliferating Macrophages
CBFB(+)	4.69384e-20	0.0274881	0.998	0.982	1.70856e-17	Proliferating Macrophages
E2F6(+)	8.52064e-20	-0.0449769	1	1	3.10151e-17	Proliferating Macrophages
ZNF333(+)	1.51014e-19	-0.0846816	0.459	0.555	5.49689e-17	Proliferating Macrophages
SETBP1(+)	2.53875e-19	-0.225724	0.3	0.423	9.24106e-17	Proliferating Macrophages
ETV1(+)	9.26452e-19	-0.0295273	1	1	3.37229e-16	Proliferating Macrophages
ELK1(+)	1.54948e-18	0.025112	1	1	5.64012e-16	Proliferating Macrophages
ESRRB(+)	3.60353e-18	-0.177785	0.462	0.554	1.31168e-15	Proliferating Macrophages
ZNF45(+)	4.44216e-18	-0.153296	0.042	0.147	1.61695e-15	Proliferating Macrophages
SREBF1(+)	9.52596e-18	-0.0278966	1	1	3.46745e-15	Proliferating Macrophages
MEX3C(+)	9.76358e-18	-0.209062	0.446	0.533	3.55394e-15	Proliferating Macrophages
SOX9(+)	1.90597e-17	-0.0812452	0.87	0.926	6.93775e-15	Proliferating Macrophages
RARG(+)	3.26754e-17	-0.0926693	0.302	0.422	1.18939e-14	Proliferating Macrophages
EGR2(+)	4.26747e-17	-0.145792	0.992	0.999	1.55336e-14	Proliferating Macrophages
EOMES(+)	5.44184e-17	-0.0227224	1	0.997	1.98083e-14	Proliferating Macrophages
NFE2(+)	1.85289e-16	-0.306788	0.804	0.742	6.74451e-14	Proliferating Macrophages
ZNF658(+)	2.7891e-16	-0.0589393	0.211	0.335	1.01523e-13	Proliferating Macrophages
ZNF121(+)	9.27857e-16	-0.0615041	0.315	0.45	3.3774e-13	Proliferating Macrophages
FOXP4(+)	1.47883e-15	0.0304259	0.901	0.872	5.38295e-13	Proliferating Macrophages
EPAS1(+)	4.07771e-15	0.0368514	1	1	1.48429e-12	Proliferating Macrophages
CEBPZ(+)	8.78967e-15	-0.0227729	1	1	3.19944e-12	Proliferating Macrophages
ZBTB2(+)	3.46626e-14	-0.083519	0.05	0.139	1.26172e-11	Proliferating Macrophages
ZNF304(+)	5.29962e-14	-0.122429	0.062	0.154	1.92906e-11	Proliferating Macrophages
ZNF444(+)	9.90066e-14	0.068344	0.433	0.316	3.60384e-11	Proliferating Macrophages
TRPS1(+)	1.11296e-13	0.0538149	0.992	0.987	4.05116e-11	Proliferating Macrophages
NFYC(+)	1.11427e-13	-0.0309712	0.965	0.927	4.05596e-11	Proliferating Macrophages
USF2(+)	1.7263e-13	0.0239996	1	1	6.28375e-11	Proliferating Macrophages
CERS2(+)	1.85854e-13	-0.0340983	0.203	0.314	6.76509e-11	Proliferating Macrophages
HOXA1(+)	2.96637e-13	0.0646265	0.952	0.902	1.07976e-10	Proliferating Macrophages
POU2F1(+)	4.59118e-13	-0.0442911	0.581	0.659	1.67119e-10	Proliferating Macrophages
TFEB(+)	7.11226e-13	0.0210961	1	1	2.58886e-10	Proliferating Macrophages
PAX8(+)	1.76288e-12	-0.0517575	0.369	0.494	6.4169e-10	Proliferating Macrophages
ZNF384(+)	3.6069e-12	-0.0350082	0.996	0.997	1.31291e-09	Proliferating Macrophages
ZKSCAN7(+)	3.92393e-12	0.0921262	0.412	0.326	1.42831e-09	Proliferating Macrophages
NFYA(+)	8.6842e-12	-0.0960559	0.573	0.588	3.16105e-09	Proliferating Macrophages
HOXC4(+)	2.14726e-11	-0.0400325	0.081	0.164	7.81603e-09	Proliferating Macrophages
GRHL1(+)	2.85452e-11	-0.0405658	0.158	0.26	1.03905e-08	Proliferating Macrophages
ZNF672(+)	5.95977e-11	-0.0793222	0.07	0.148	2.16936e-08	Proliferating Macrophages
RAD21(+)	8.20383e-11	0.0178855	1	1	2.98619e-08	Proliferating Macrophages
ZNF140(+)	9.5842e-11	-0.111271	0.165	0.256	3.48865e-08	Proliferating Macrophages
NFIC(+)	1.12189e-10	-0.0496664	0.253	0.348	4.08368e-08	Proliferating Macrophages
NNT(+)	1.65079e-10	0.0405289	0.368	0.276	6.00889e-08	Proliferating Macrophages
CEBPA(+)	4.71741e-10	-0.0704005	1	1	1.71714e-07	Proliferating Macrophages
HOXA9(+)	8.69957e-10	-0.0832823	0.748	0.774	3.16664e-07	Proliferating Macrophages
NFE2L1(+)	1.01329e-09	0.0274547	0.995	0.999	3.68837e-07	Proliferating Macrophages
SREBF2(+)	1.51878e-09	0.0179562	1	1	5.52834e-07	Proliferating Macrophages
CREM(+)	3.40588e-09	-0.0276171	1	1	1.23974e-06	Proliferating Macrophages
GABPB1(+)	1.07255e-08	0.0221589	1	1	3.90408e-06	Proliferating Macrophages
TCF12(+)	1.12882e-08	-0.0472969	1	1	4.10892e-06	Proliferating Macrophages
XBP1(+)	1.32189e-08	-0.0179427	1	1	4.81169e-06	Proliferating Macrophages
RXRA(+)	1.53796e-08	-0.223832	1	1	5.59817e-06	Proliferating Macrophages
MLXIPL(+)	3.61884e-08	-0.28195	0.774	0.684	1.31726e-05	Proliferating Macrophages
ZNF597(+)	8.80039e-08	-0.0394085	0.999	0.998	3.20334e-05	Proliferating Macrophages
ZNF274(+)	1.01503e-07	0.0327126	0.944	0.857	3.6947e-05	Proliferating Macrophages
ZNF768(+)	1.29076e-07	-0.0503408	0.811	0.795	4.69836e-05	Proliferating Macrophages
FOXK2(+)	1.64245e-07	-0.0382722	0.301	0.374	5.97851e-05	Proliferating Macrophages
MAFB(+)	1.14654e-06	-0.0744088	0.998	1	0.000417341	Proliferating Macrophages
FOXK1(+)	1.25863e-06	-0.025703	0.575	0.635	0.000458141	Proliferating Macrophages
ZSCAN25(+)	2.45343e-06	-0.0238989	0.2	0.265	0.000893048	Proliferating Macrophages
HIVEP2(+)	4.52372e-06	-0.057246	0.222	0.285	0.00164663	Proliferating Macrophages
RARA(+)	1.72732e-05	-0.468664	0.958	0.871	0.00628743	Proliferating Macrophages
ZNF773(+)	2.1002e-05	-0.0525301	0.068	0.113	0.00764472	Proliferating Macrophages
RFX2(+)	2.87382e-05	0.0118737	0.769	0.648	0.0104607	Proliferating Macrophages
FOSL2(+)	3.00841e-05	-0.0259184	1	1	0.0109506	Proliferating Macrophages
NR2F6(+)	5.02773e-05	-0.0316013	0.443	0.488	0.0183009	Proliferating Macrophages
BBX(+)	5.34488e-05	-0.0813843	0.188	0.241	0.0194554	Proliferating Macrophages
ELK3(+)	7.81318e-05	-0.0169409	1	1	0.02844	Proliferating Macrophages
ZNF284(+)	0.00012243	-0.0593714	0.123	0.169	0.0445645	Proliferating Macrophages
NFIB(+)	0.000124399	-0.0347203	0.228	0.275	0.0452814	Proliferating Macrophages
MEF2D(+)	0	1.26782	0.835	0.294	0	CD83+C1Q-lo Microglia
WRNIP1(+)	0	1.10414	0.861	0.246	0	CD83+C1Q-lo Microglia
PPARD(+)	0	0.761557	0.824	0.221	0	CD83+C1Q-lo Microglia
ZFP64(+)	0	0.633544	0.761	0.189	0	CD83+C1Q-lo Microglia
ZBTB1(+)	0	0.589103	0.852	0.283	0	CD83+C1Q-lo Microglia
NR1D1(+)	0	0.48387	0.771	0.188	0	CD83+C1Q-lo Microglia
BNC2(+)	0	0.473837	0.86	0.28	0	CD83+C1Q-lo Microglia
ZFP90(+)	0	0.446878	0.859	0.305	0	CD83+C1Q-lo Microglia
MAFK(+)	0	0.398668	0.902	0.516	0	CD83+C1Q-lo Microglia
NRF1(+)	0	0.301711	0.998	0.941	0	CD83+C1Q-lo Microglia
CEBPG(+)	0	0.248685	0.961	0.614	0	CD83+C1Q-lo Microglia
RFX5(+)	0	0.242516	0.802	0.319	0	CD83+C1Q-lo Microglia
PATZ1(+)	0	0.240152	0.982	0.857	0	CD83+C1Q-lo Microglia
ZNF595(+)	0	0.234051	0.947	0.522	0	CD83+C1Q-lo Microglia
GRHL1(+)	0	0.225581	0.714	0.235	0	CD83+C1Q-lo Microglia
HIVEP1(+)	0	0.221899	0.7	0.164	0	CD83+C1Q-lo Microglia
POU2F1(+)	0	0.218701	0.953	0.642	0	CD83+C1Q-lo Microglia
NR2C1(+)	0	0.211176	0.985	0.807	0	CD83+C1Q-lo Microglia
NR2C2(+)	0	0.20807	0.991	0.796	0	CD83+C1Q-lo Microglia
ZNF76(+)	0	0.202644	0.993	0.93	0	CD83+C1Q-lo Microglia
TBP(+)	0	0.193295	0.999	0.945	0	CD83+C1Q-lo Microglia
NPDC1(+)	0	0.165372	0.997	0.961	0	CD83+C1Q-lo Microglia
ETV1(+)	0	0.14972	1	1	0	CD83+C1Q-lo Microglia
ARNT(+)	0	0.132303	1	0.998	0	CD83+C1Q-lo Microglia
E2F8(+)	0	0.128955	1	1	0	CD83+C1Q-lo Microglia
RREB1(+)	0	0.127097	1	0.989	0	CD83+C1Q-lo Microglia
ATF7(+)	0	0.124696	1	1	0	CD83+C1Q-lo Microglia
KLF12(+)	0	0.122061	1	0.996	0	CD83+C1Q-lo Microglia
EZH2(+)	0	0.0849126	1	1	0	CD83+C1Q-lo Microglia
YY1(+)	0	-0.0999061	1	1	0	CD83+C1Q-lo Microglia
NELFE(+)	0	-0.146317	1	1	0	CD83+C1Q-lo Microglia
ESRRA(+)	0	-0.153526	1	1	0	CD83+C1Q-lo Microglia
IRF1(+)	0	-0.163117	1	1	0	CD83+C1Q-lo Microglia
TFDP1(+)	0	-0.166905	1	1	0	CD83+C1Q-lo Microglia
USF2(+)	0	-0.187835	1	1	0	CD83+C1Q-lo Microglia
ZBTB7B(+)	0	-0.190208	0.999	1	0	CD83+C1Q-lo Microglia
ETV7(+)	0	-0.190638	1	1	0	CD83+C1Q-lo Microglia
SPI1(+)	0	-0.192703	1	1	0	CD83+C1Q-lo Microglia
CEBPD(+)	0	-0.200014	1	1	0	CD83+C1Q-lo Microglia
MAZ(+)	0	-0.205063	1	1	0	CD83+C1Q-lo Microglia
SAP30(+)	0	-0.224108	1	1	0	CD83+C1Q-lo Microglia
NR1H3(+)	0	-0.255276	1	1	0	CD83+C1Q-lo Microglia
BCL3(+)	0	-0.257777	1	1	0	CD83+C1Q-lo Microglia
CEBPB(+)	0	-0.272693	1	1	0	CD83+C1Q-lo Microglia
KLF13(+)	0	-0.324482	1	1	0	CD83+C1Q-lo Microglia
MYCL(+)	0	-0.377636	1	1	0	CD83+C1Q-lo Microglia
H2AFY(+)	0	-0.567147	0.982	0.996	0	CD83+C1Q-lo Microglia
ATF5(+)	0	-0.70974	0.987	0.997	0	CD83+C1Q-lo Microglia
RBM3(+)	0	-0.922904	0.999	1	0	CD83+C1Q-lo Microglia
ZNF467(+)	0	-1.09339	0.426	0.892	0	CD83+C1Q-lo Microglia
PHTF1(+)	2.02568e-306	0.236842	0.998	0.949	7.37347e-304	CD83+C1Q-lo Microglia
PHF8(+)	2.54207e-306	0.129712	1	1	9.25313e-304	CD83+C1Q-lo Microglia
RORA(+)	1.47287e-304	0.149334	0.998	0.973	5.36125e-302	CD83+C1Q-lo Microglia
RUNX2(+)	1.97795e-301	0.139524	0.989	0.829	7.19973e-299	CD83+C1Q-lo Microglia
CTCF(+)	5.49981e-300	0.0863947	1	1	2.00193e-297	CD83+C1Q-lo Microglia
TCF3(+)	2.92792e-291	0.140494	0.998	0.985	1.06576e-288	CD83+C1Q-lo Microglia
PPARA(+)	4.89404e-284	0.236244	0.896	0.483	1.78143e-281	CD83+C1Q-lo Microglia
RARA(+)	7.9852e-276	-0.921764	0.49	0.892	2.90661e-273	CD83+C1Q-lo Microglia
ZEB1(+)	1.23239e-275	0.141222	1	0.964	4.4859e-273	CD83+C1Q-lo Microglia
HCFC1(+)	1.05148e-269	0.082729	1	1	3.82739e-267	CD83+C1Q-lo Microglia
TFAP4(+)	1.80326e-268	0.300025	0.942	0.778	6.56386e-266	CD83+C1Q-lo Microglia
ATF1(+)	2.97333e-268	0.122835	0.966	0.719	1.08229e-265	CD83+C1Q-lo Microglia
NFE2(+)	6.19628e-267	-0.651686	0.229	0.769	2.25544e-264	CD83+C1Q-lo Microglia
E2F7(+)	1.1423e-264	0.109689	1	1	4.15799e-262	CD83+C1Q-lo Microglia
MYB(+)	7.92228e-261	0.137262	0.982	0.849	2.88371e-258	CD83+C1Q-lo Microglia
IRF9(+)	7.93391e-261	0.0930573	1	1	2.88794e-258	CD83+C1Q-lo Microglia
CBFB(+)	1.38842e-249	0.168805	0.995	0.982	5.05386e-247	CD83+C1Q-lo Microglia
FOSL2(+)	1.90038e-248	-0.130597	1	1	6.91738e-246	CD83+C1Q-lo Microglia
BRCA1(+)	2.43335e-243	0.0709041	1	1	8.85741e-241	CD83+C1Q-lo Microglia
YY2(+)	5.77917e-242	0.23342	0.989	0.929	2.10362e-239	CD83+C1Q-lo Microglia
EPAS1(+)	1.4688e-241	-0.186315	1	1	5.34643e-239	CD83+C1Q-lo Microglia
ZBTB3(+)	4.06932e-238	0.442216	0.881	0.453	1.48123e-235	CD83+C1Q-lo Microglia
POU3F1(+)	8.47054e-237	0.254936	0.983	0.867	3.08328e-234	CD83+C1Q-lo Microglia
MXI1(+)	2.99015e-234	-0.125043	1	1	1.08841e-231	CD83+C1Q-lo Microglia
STAT1(+)	5.01832e-233	-0.0691257	1	1	1.82667e-230	CD83+C1Q-lo Microglia
ZNF362(+)	9.49139e-232	0.0889015	1	1	3.45486e-229	CD83+C1Q-lo Microglia
THAP1(+)	1.87881e-226	-0.113257	1	1	6.83887e-224	CD83+C1Q-lo Microglia
CNOT3(+)	5.99732e-225	0.187926	0.898	0.629	2.18302e-222	CD83+C1Q-lo Microglia
RXRB(+)	1.32523e-222	0.194127	0.834	0.456	4.82383e-220	CD83+C1Q-lo Microglia
SIRT6(+)	6.39908e-216	0.174112	0.968	0.827	2.32926e-213	CD83+C1Q-lo Microglia
THRB(+)	1.51017e-209	0.165165	1	1	5.49703e-207	CD83+C1Q-lo Microglia
ATF4(+)	9.68824e-208	-0.097412	1	1	3.52652e-205	CD83+C1Q-lo Microglia
NFAT5(+)	1.33753e-204	0.315924	1	0.988	4.8686e-202	CD83+C1Q-lo Microglia
STAT5A(+)	2.25947e-204	-0.0831715	1	1	8.22447e-202	CD83+C1Q-lo Microglia
ZNF225(+)	5.10856e-201	0.201075	0.616	0.207	1.85952e-198	CD83+C1Q-lo Microglia
HOXB2(+)	4.65564e-199	0.196112	0.969	0.817	1.69465e-196	CD83+C1Q-lo Microglia
IRF7(+)	3.38201e-198	-0.0552876	1	1	1.23105e-195	CD83+C1Q-lo Microglia
CREB3L4(+)	6.33597e-196	0.231276	0.918	0.639	2.30629e-193	CD83+C1Q-lo Microglia
CHD2(+)	4.99823e-194	0.153428	1	1	1.81936e-191	CD83+C1Q-lo Microglia
ZBTB17(+)	1.28514e-191	0.104028	0.988	0.893	4.67791e-189	CD83+C1Q-lo Microglia
ZNF778(+)	1.88309e-191	0.25778	0.798	0.357	6.85444e-189	CD83+C1Q-lo Microglia
FOXP2(+)	1.91171e-183	0.229924	1	0.883	6.95863e-181	CD83+C1Q-lo Microglia
ZBTB40(+)	7.62206e-177	0.198398	0.975	0.783	2.77443e-174	CD83+C1Q-lo Microglia
CREB5(+)	2.79551e-172	-0.133253	1	1	1.01757e-169	CD83+C1Q-lo Microglia
ZNF675(+)	3.0189e-172	0.147842	0.933	0.563	1.09888e-169	CD83+C1Q-lo Microglia
AR(+)	1.58342e-170	0.278768	0.986	0.858	5.76366e-168	CD83+C1Q-lo Microglia
MEIS2(+)	6.42274e-167	0.211268	0.849	0.477	2.33788e-164	CD83+C1Q-lo Microglia
OVOL1(+)	1.0796e-160	0.149076	0.971	0.727	3.92975e-158	CD83+C1Q-lo Microglia
ZNF148(+)	7.71656e-158	0.0701991	0.999	0.965	2.80883e-155	CD83+C1Q-lo Microglia
TFEC(+)	3.76334e-154	0.0563855	1	1	1.36986e-151	CD83+C1Q-lo Microglia
SIN3A(+)	4.53093e-150	0.08619	1	1	1.64926e-147	CD83+C1Q-lo Microglia
RXRA(+)	5.40355e-148	-0.350598	1	1	1.96689e-145	CD83+C1Q-lo Microglia
ZNF440(+)	9.65962e-142	0.163233	0.778	0.346	3.5161e-139	CD83+C1Q-lo Microglia
TCF7(+)	2.83357e-141	0.116659	0.93	0.648	1.03142e-138	CD83+C1Q-lo Microglia
BRF1(+)	4.81844e-141	0.0800932	1	0.999	1.75391e-138	CD83+C1Q-lo Microglia
HMGN3(+)	1.51745e-140	-0.647195	0.454	0.827	5.52352e-138	CD83+C1Q-lo Microglia
FLI1(+)	2.48488e-140	-0.0703628	1	1	9.04496e-138	CD83+C1Q-lo Microglia
THRA(+)	3.53117e-140	-0.143517	0.985	0.987	1.28535e-137	CD83+C1Q-lo Microglia
BATF3(+)	1.32587e-139	-0.13015	0.999	1	4.82615e-137	CD83+C1Q-lo Microglia
SP2(+)	1.10913e-135	0.068497	1	1	4.03725e-133	CD83+C1Q-lo Microglia
NFKB2(+)	3.34971e-135	0.11824	1	1	1.2193e-132	CD83+C1Q-lo Microglia
ATF2(+)	6.8165e-135	0.0739873	1	1	2.48121e-132	CD83+C1Q-lo Microglia
CEBPZ(+)	9.89244e-135	0.066387	1	1	3.60085e-132	CD83+C1Q-lo Microglia
TFEB(+)	5.40482e-130	-0.0715216	1	1	1.96735e-127	CD83+C1Q-lo Microglia
ELK1(+)	4.04429e-129	-0.0606962	1	1	1.47212e-126	CD83+C1Q-lo Microglia
POU5F1(+)	3.943e-126	0.104369	0.996	0.907	1.43525e-123	CD83+C1Q-lo Microglia
XRCC4(+)	5.77839e-124	-0.0537386	1	1	2.10333e-121	CD83+C1Q-lo Microglia
GABPB1(+)	6.68339e-119	-0.0911425	1	1	2.43275e-116	CD83+C1Q-lo Microglia
SOX9(+)	6.95815e-119	0.173017	0.989	0.921	2.53277e-116	CD83+C1Q-lo Microglia
KLF16(+)	8.23981e-119	0.086314	1	0.992	2.99929e-116	CD83+C1Q-lo Microglia
PPARG(+)	1.72395e-118	-0.145711	1	1	6.27517e-116	CD83+C1Q-lo Microglia
HDAC2(+)	7.61544e-114	0.0364307	1	1	2.77202e-111	CD83+C1Q-lo Microglia
POLR3G(+)	1.10337e-113	0.0995687	1	1	4.01628e-111	CD83+C1Q-lo Microglia
ARNTL(+)	1.73472e-113	0.249454	0.831	0.565	6.31438e-111	CD83+C1Q-lo Microglia
UBTF(+)	2.2075e-113	-0.0565397	1	1	8.0353e-111	CD83+C1Q-lo Microglia
ETV5(+)	7.97048e-113	-0.0554102	1	1	2.90125e-110	CD83+C1Q-lo Microglia
SMARCA4(+)	1.36247e-110	0.0396814	1	1	4.95938e-108	CD83+C1Q-lo Microglia
NFATC1(+)	1.48526e-109	0.293137	0.672	0.479	5.40633e-107	CD83+C1Q-lo Microglia
PRDM1(+)	1.74274e-109	0.0844954	1	1	6.34358e-107	CD83+C1Q-lo Microglia
ETS1(+)	4.22445e-109	-0.055448	1	1	1.5377e-106	CD83+C1Q-lo Microglia
CUX1(+)	7.63812e-108	-0.223322	0.999	1	2.78028e-105	CD83+C1Q-lo Microglia
MAFB(+)	3.06821e-107	-0.270633	1	0.999	1.11683e-104	CD83+C1Q-lo Microglia
ZNF263(+)	7.65286e-103	0.146716	0.977	0.838	2.78564e-100	CD83+C1Q-lo Microglia
REL(+)	1.56865e-102	0.21746	1	1	5.7099e-100	CD83+C1Q-lo Microglia
ELK4(+)	5.69976e-101	0.0541687	1	1	2.07471e-98	CD83+C1Q-lo Microglia
BCL11A(+)	7.19264e-98	-0.0746638	1	1	2.61812e-95	CD83+C1Q-lo Microglia
IRF2(+)	1.17022e-97	0.0440263	1	1	4.25961e-95	CD83+C1Q-lo Microglia
GTF3C2(+)	1.52969e-97	0.109704	0.945	0.695	5.56808e-95	CD83+C1Q-lo Microglia
KLF11(+)	1.48823e-96	0.0549574	1	1	5.41715e-94	CD83+C1Q-lo Microglia
E2F3(+)	8.565e-95	0.0621369	1	1	3.11766e-92	CD83+C1Q-lo Microglia
MEX3C(+)	2.02144e-91	-0.298386	0.198	0.546	7.35805e-89	CD83+C1Q-lo Microglia
ZNF596(+)	2.93929e-87	0.159684	0.949	0.733	1.0699e-84	CD83+C1Q-lo Microglia
BCL6(+)	4.41064e-87	-0.276376	0.968	0.954	1.60547e-84	CD83+C1Q-lo Microglia
JUN(+)	5.19702e-87	0.0689545	1	1	1.89171e-84	CD83+C1Q-lo Microglia
BACH2(+)	6.52208e-87	0.0814764	0.831	0.531	2.37404e-84	CD83+C1Q-lo Microglia
VEZF1(+)	6.51039e-86	0.0714464	1	0.999	2.36978e-83	CD83+C1Q-lo Microglia
ZNF69(+)	1.18135e-84	0.0796708	0.808	0.473	4.30012e-82	CD83+C1Q-lo Microglia
ZNF121(+)	2.50282e-83	0.105237	0.784	0.429	9.11028e-81	CD83+C1Q-lo Microglia
FOXP1(+)	2.51669e-82	0.0632364	1	1	9.16074e-80	CD83+C1Q-lo Microglia
FOSL1(+)	3.40028e-81	0.0754723	1	1	1.2377e-78	CD83+C1Q-lo Microglia
KLF10(+)	4.26243e-80	0.183216	1	0.998	1.55152e-77	CD83+C1Q-lo Microglia
TRPS1(+)	7.55341e-80	-0.147932	0.96	0.988	2.74944e-77	CD83+C1Q-lo Microglia
SRF(+)	2.28019e-79	0.0613001	1	0.987	8.29988e-77	CD83+C1Q-lo Microglia
NFIL3(+)	6.27506e-79	-0.0860868	1	1	2.28412e-76	CD83+C1Q-lo Microglia
ZHX1(+)	1.39131e-78	0.136536	0.932	0.654	5.06435e-76	CD83+C1Q-lo Microglia
EGR3(+)	2.07269e-78	0.0855926	1	1	7.54459e-76	CD83+C1Q-lo Microglia
ZBTB7A(+)	2.34595e-76	-0.11992	1	1	8.53925e-74	CD83+C1Q-lo Microglia
E2F6(+)	9.75593e-76	0.0757189	1	1	3.55116e-73	CD83+C1Q-lo Microglia
ELK3(+)	2.28883e-75	0.0670666	1	1	8.33133e-73	CD83+C1Q-lo Microglia
SMARCC2(+)	2.59148e-75	0.0882853	1	1	9.433e-73	CD83+C1Q-lo Microglia
ETV6(+)	3.10202e-75	-0.109408	1	1	1.12913e-72	CD83+C1Q-lo Microglia
IRF4(+)	1.06095e-74	-0.0488258	1	1	3.86185e-72	CD83+C1Q-lo Microglia
ZNF597(+)	6.98335e-74	-0.0933736	0.996	0.998	2.54194e-71	CD83+C1Q-lo Microglia
ZNF84(+)	4.86464e-73	0.161271	0.998	0.977	1.77073e-70	CD83+C1Q-lo Microglia
FOXN2(+)	8.64061e-72	0.174254	0.999	0.959	3.14518e-69	CD83+C1Q-lo Microglia
SREBF2(+)	6.76391e-71	0.0432848	1	1	2.46206e-68	CD83+C1Q-lo Microglia
RELA(+)	1.21192e-70	0.0415411	1	1	4.41138e-68	CD83+C1Q-lo Microglia
POU2F2(+)	7.03325e-69	-0.281868	0.987	0.975	2.5601e-66	CD83+C1Q-lo Microglia
MXD3(+)	1.1214e-68	0.038439	1	1	4.08189e-66	CD83+C1Q-lo Microglia
ZMIZ1(+)	1.22211e-67	-0.074746	1	1	4.44848e-65	CD83+C1Q-lo Microglia
CREM(+)	2.44736e-67	-0.0657202	1	1	8.90838e-65	CD83+C1Q-lo Microglia
HES6(+)	3.12315e-67	0.0296759	0.718	0.392	1.13683e-64	CD83+C1Q-lo Microglia
SOX2(+)	4.79762e-66	0.0639402	0.995	0.959	1.74633e-63	CD83+C1Q-lo Microglia
PBX1(+)	4.91428e-66	-0.173989	0.898	0.975	1.7888e-63	CD83+C1Q-lo Microglia
MYC(+)	4.46988e-65	0.0451138	1	1	1.62704e-62	CD83+C1Q-lo Microglia
RUNX3(+)	6.64731e-64	-0.0453872	1	1	2.41962e-61	CD83+C1Q-lo Microglia
RCOR1(+)	1.45174e-63	0.0544078	1	1	5.28435e-61	CD83+C1Q-lo Microglia
ZBTB14(+)	3.00314e-63	-0.074374	0.321	0.622	1.09314e-60	CD83+C1Q-lo Microglia
MLX(+)	2.01609e-61	-0.0368057	1	1	7.33858e-59	CD83+C1Q-lo Microglia
GMEB1(+)	1.33543e-59	-0.0877953	0.56	0.773	4.86097e-57	CD83+C1Q-lo Microglia
RBBP5(+)	9.39504e-58	-0.0429358	1	1	3.4198e-55	CD83+C1Q-lo Microglia
KLF3(+)	1.5462e-57	-0.0457274	1	1	5.62816e-55	CD83+C1Q-lo Microglia
ZNF358(+)	2.35887e-56	0.0538088	0.999	0.996	8.58627e-54	CD83+C1Q-lo Microglia
GABPA(+)	2.28606e-55	0.0335795	1	1	8.32127e-53	CD83+C1Q-lo Microglia
GATA3(+)	2.66245e-55	0.0925939	0.996	0.946	9.69131e-53	CD83+C1Q-lo Microglia
CREB3L2(+)	8.19493e-53	0.0504838	1	1	2.98295e-50	CD83+C1Q-lo Microglia
E2F2(+)	3.16394e-52	0.0338396	1	1	1.15167e-49	CD83+C1Q-lo Microglia
FOXP3(+)	9.44579e-52	-0.05194	1	1	3.43827e-49	CD83+C1Q-lo Microglia
SP3(+)	9.49361e-52	0.0627478	0.989	0.931	3.45567e-49	CD83+C1Q-lo Microglia
FOXO4(+)	1.29017e-51	-0.0838126	0.919	0.954	4.6962e-49	CD83+C1Q-lo Microglia
TAF1(+)	5.64571e-51	0.0472785	1	1	2.05504e-48	CD83+C1Q-lo Microglia
POLE3(+)	6.77493e-51	-0.0282897	1	1	2.46608e-48	CD83+C1Q-lo Microglia
REST(+)	9.31255e-50	0.0451433	1	1	3.38977e-47	CD83+C1Q-lo Microglia
ESRRB(+)	5.9373e-49	-0.174401	0.292	0.563	2.16118e-46	CD83+C1Q-lo Microglia
EP300(+)	6.41597e-47	0.0585985	1	1	2.33541e-44	CD83+C1Q-lo Microglia
ZNF140(+)	1.80414e-46	0.0146609	0.483	0.242	6.56706e-44	CD83+C1Q-lo Microglia
ZNF831(+)	2.35427e-45	-0.107413	0.999	1	8.56956e-43	CD83+C1Q-lo Microglia
ZNF274(+)	3.46638e-45	-0.0954773	0.603	0.873	1.26176e-42	CD83+C1Q-lo Microglia
BDP1(+)	3.6194e-45	0.076799	1	1	1.31746e-42	CD83+C1Q-lo Microglia
CREBZF(+)	6.46878e-45	0.0547383	1	0.995	2.35463e-42	CD83+C1Q-lo Microglia
GTF2B(+)	2.00824e-44	0.131569	1	1	7.31e-42	CD83+C1Q-lo Microglia
HDAC1(+)	6.75968e-44	-0.060282	0.992	0.988	2.46052e-41	CD83+C1Q-lo Microglia
EGR2(+)	5.68795e-43	0.15982	1	0.999	2.07041e-40	CD83+C1Q-lo Microglia
POLR2A(+)	1.56949e-41	0.0591371	1	1	5.71296e-39	CD83+C1Q-lo Microglia
ZNF384(+)	3.35433e-41	-0.0548442	0.996	0.997	1.22098e-38	CD83+C1Q-lo Microglia
ZNF524(+)	7.42813e-41	-0.0650984	0.997	0.997	2.70384e-38	CD83+C1Q-lo Microglia
ZBTB43(+)	7.29326e-39	0.0748823	0.996	0.935	2.65475e-36	CD83+C1Q-lo Microglia
JUNB(+)	1.17431e-38	-0.0741361	1	1	4.27449e-36	CD83+C1Q-lo Microglia
SREBF1(+)	1.32445e-37	0.0322084	1	1	4.82099e-35	CD83+C1Q-lo Microglia
FOSB(+)	3.56837e-37	-0.0320665	1	1	1.29889e-34	CD83+C1Q-lo Microglia
TRIM28(+)	4.79738e-37	0.025235	1	1	1.74625e-34	CD83+C1Q-lo Microglia
NFE2L2(+)	6.56908e-37	-0.0344663	1	1	2.39114e-34	CD83+C1Q-lo Microglia
TFE3(+)	6.46536e-35	0.0425108	1	1	2.35339e-32	CD83+C1Q-lo Microglia
PAX8(+)	2.0634e-34	0.049524	0.754	0.477	7.51078e-32	CD83+C1Q-lo Microglia
RELB(+)	2.46737e-33	0.0381093	1	1	8.98121e-31	CD83+C1Q-lo Microglia
FOXN3(+)	8.81978e-33	0.0347162	1	1	3.2104e-30	CD83+C1Q-lo Microglia
JDP2(+)	1.68453e-32	0.0938402	0.97	0.955	6.13169e-30	CD83+C1Q-lo Microglia
ATF6B(+)	3.20161e-32	-0.277671	0.309	0.578	1.16539e-29	CD83+C1Q-lo Microglia
PLAGL2(+)	4.62709e-32	-0.108825	1	0.993	1.68426e-29	CD83+C1Q-lo Microglia
JUND(+)	5.67825e-31	-0.0270105	1	1	2.06688e-28	CD83+C1Q-lo Microglia
BRF2(+)	1.09949e-30	0.0376178	1	1	4.00216e-28	CD83+C1Q-lo Microglia
HES4(+)	6.89831e-30	0.0406513	0.904	0.824	2.51098e-27	CD83+C1Q-lo Microglia
E2F4(+)	1.54532e-29	0.0191711	1	1	5.62496e-27	CD83+C1Q-lo Microglia
KDM5A(+)	8.35337e-29	0.0438271	1	1	3.04063e-26	CD83+C1Q-lo Microglia
ZNF333(+)	8.83644e-29	-0.0441153	0.327	0.563	3.21646e-26	CD83+C1Q-lo Microglia
ZKSCAN7(+)	8.99012e-29	0.0131449	0.541	0.318	3.2724e-26	CD83+C1Q-lo Microglia
TAF7(+)	4.34699e-28	0.0478081	1	1	1.58231e-25	CD83+C1Q-lo Microglia
TCF12(+)	4.37671e-28	0.0685116	1	1	1.59312e-25	CD83+C1Q-lo Microglia
CREB3(+)	8.17263e-28	-0.0261383	1	1	2.97484e-25	CD83+C1Q-lo Microglia
ESRRG(+)	1.49909e-26	0.034713	0.923	0.679	5.4567e-24	CD83+C1Q-lo Microglia
ARID3A(+)	3.5924e-26	-0.166726	0.736	0.876	1.30763e-23	CD83+C1Q-lo Microglia
HES1(+)	5.03899e-26	0.0642588	0.999	0.985	1.83419e-23	CD83+C1Q-lo Microglia
DDIT3(+)	9.71614e-26	0.114579	1	1	3.53667e-23	CD83+C1Q-lo Microglia
RARG(+)	1.16063e-25	-0.0474887	0.227	0.427	4.22469e-23	CD83+C1Q-lo Microglia
BBX(+)	3.77524e-25	-0.072825	0.099	0.246	1.37419e-22	CD83+C1Q-lo Microglia
HMBOX1(+)	1.02289e-24	-0.0458652	0.854	0.987	3.72331e-22	CD83+C1Q-lo Microglia
NFE2L3(+)	1.29896e-24	0.0630252	1	1	4.72823e-22	CD83+C1Q-lo Microglia
FOS(+)	2.24984e-24	0.0461356	1	1	8.18941e-22	CD83+C1Q-lo Microglia
ZNF232(+)	1.53079e-23	0.0563093	1	0.995	5.57206e-21	CD83+C1Q-lo Microglia
ZNF281(+)	1.55518e-23	0.0435242	0.993	0.961	5.66086e-21	CD83+C1Q-lo Microglia
CREB1(+)	3.93232e-23	-0.0328303	1	1	1.43136e-20	CD83+C1Q-lo Microglia
ZNF768(+)	2.57557e-22	-0.0779714	0.732	0.798	9.37509e-20	CD83+C1Q-lo Microglia
TP53(+)	8.10556e-22	-0.0321442	0.998	0.999	2.95042e-19	CD83+C1Q-lo Microglia
IRF3(+)	1.43586e-21	0.0194685	1	1	5.22653e-19	CD83+C1Q-lo Microglia
ETV2(+)	1.46867e-21	-0.0418144	0.99	0.988	5.34595e-19	CD83+C1Q-lo Microglia
GTF2F1(+)	7.83312e-21	-0.0118773	1	1	2.85126e-18	CD83+C1Q-lo Microglia
SUZ12(+)	2.71021e-20	0.0227763	1	1	9.86518e-18	CD83+C1Q-lo Microglia
RAB7A(+)	5.49395e-20	-0.0423406	0.281	0.476	1.9998e-17	CD83+C1Q-lo Microglia
ETS2(+)	1.66122e-19	-0.115317	0.994	0.984	6.04684e-17	CD83+C1Q-lo Microglia
BHLHE40(+)	2.08775e-19	-0.0134988	1	1	7.59939e-17	CD83+C1Q-lo Microglia
TBL1XR1(+)	2.12953e-19	-0.0791709	0.518	0.782	7.75148e-17	CD83+C1Q-lo Microglia
RFX2(+)	3.03908e-18	-0.130176	0.461	0.662	1.10623e-15	CD83+C1Q-lo Microglia
KLF7(+)	4.35419e-18	0.0356015	1	1	1.58493e-15	CD83+C1Q-lo Microglia
ZNF143(+)	8.0878e-18	0.0316003	1	1	2.94396e-15	CD83+C1Q-lo Microglia
LEF1(+)	2.22093e-17	0.0417784	0.99	0.972	8.08417e-15	CD83+C1Q-lo Microglia
DBP(+)	1.157e-16	-0.0322615	1	1	4.21148e-14	CD83+C1Q-lo Microglia
EOMES(+)	3.95255e-16	-0.022479	0.998	0.997	1.43873e-13	CD83+C1Q-lo Microglia
NFYC(+)	7.72836e-16	-0.0235268	0.7	0.939	2.81312e-13	CD83+C1Q-lo Microglia
CEBPA(+)	1.1349e-15	-0.0627236	1	1	4.13103e-13	CD83+C1Q-lo Microglia
NFKB1(+)	1.17702e-15	0.0500022	1	1	4.28436e-13	CD83+C1Q-lo Microglia
SP4(+)	3.5149e-15	-0.0179566	0.999	0.996	1.27942e-12	CD83+C1Q-lo Microglia
OSR2(+)	1.12423e-14	0.157362	0.418	0.368	4.09219e-12	CD83+C1Q-lo Microglia
ZNF45(+)	1.00668e-13	-0.0721465	0.065	0.147	3.66432e-11	CD83+C1Q-lo Microglia
RBPJ(+)	2.10176e-13	-0.0711182	0.205	0.334	7.6504e-11	CD83+C1Q-lo Microglia
TBX21(+)	4.38204e-13	-0.0160129	0.32	0.488	1.59506e-10	CD83+C1Q-lo Microglia
FOXO1(+)	5.39084e-13	-0.0139375	0.515	0.773	1.96227e-10	CD83+C1Q-lo Microglia
IKZF1(+)	7.27372e-13	0.0218294	1	1	2.64764e-10	CD83+C1Q-lo Microglia
MLXIPL(+)	9.52164e-13	0.130826	0.691	0.687	3.46588e-10	CD83+C1Q-lo Microglia
ELF1(+)	8.50233e-12	0.0468344	1	1	3.09485e-09	CD83+C1Q-lo Microglia
ZNF91(+)	1.38982e-11	0.0349721	0.998	0.963	5.05894e-09	CD83+C1Q-lo Microglia
TEAD1(+)	2.75198e-11	-0.0316904	0.329	0.484	1.00172e-08	CD83+C1Q-lo Microglia
HIC1(+)	5.36952e-11	-0.0178929	1	1	1.9545e-08	CD83+C1Q-lo Microglia
ZNF304(+)	9.16846e-11	-0.0201104	0.076	0.155	3.33732e-08	CD83+C1Q-lo Microglia
ELF2(+)	1.78368e-10	0.0599861	1	1	6.49259e-08	CD83+C1Q-lo Microglia
SOX6(+)	2.68341e-10	0.0468109	0.99	0.924	9.76761e-08	CD83+C1Q-lo Microglia
HOXA9(+)	5.73569e-10	-0.0860521	0.867	0.769	2.08779e-07	CD83+C1Q-lo Microglia
PAX5(+)	6.00411e-10	0.0412995	0.999	0.949	2.1855e-07	CD83+C1Q-lo Microglia
BHLHE41(+)	6.15599e-10	-0.0375554	1	1	2.24078e-07	CD83+C1Q-lo Microglia
ATF6(+)	9.11675e-10	0.0169905	1	1	3.3185e-07	CD83+C1Q-lo Microglia
ZNF10(+)	5.22746e-09	0.0891543	0.996	0.993	1.9028e-06	CD83+C1Q-lo Microglia
PROX1(+)	5.34616e-09	-0.112195	0.814	0.735	1.946e-06	CD83+C1Q-lo Microglia
HOXA10(+)	4.83554e-08	0.0526548	0.837	0.92	1.76014e-05	CD83+C1Q-lo Microglia
ZNF284(+)	5.39168e-08	-0.0167356	0.102	0.171	1.96257e-05	CD83+C1Q-lo Microglia
ZNF773(+)	8.28309e-08	-0.0153183	0.06	0.113	3.01505e-05	CD83+C1Q-lo Microglia
SF1(+)	8.63946e-08	0.0506001	1	1	3.14476e-05	CD83+C1Q-lo Microglia
HESX1(+)	1.62577e-07	-0.0577393	0.88	0.812	5.91779e-05	CD83+C1Q-lo Microglia
MAF(+)	4.17798e-07	0.0245234	1	0.999	0.000152078	CD83+C1Q-lo Microglia
RAD21(+)	4.89926e-07	0.0156422	1	1	0.000178333	CD83+C1Q-lo Microglia
TGIF1(+)	8.7789e-07	-0.0117602	1	1	0.000319552	CD83+C1Q-lo Microglia
ELF4(+)	2.00785e-06	-0.0264143	1	0.999	0.000730857	CD83+C1Q-lo Microglia
STAT6(+)	2.35114e-06	-0.0410418	0.889	0.797	0.000855815	CD83+C1Q-lo Microglia
SETBP1(+)	4.88379e-06	0.0341446	0.29	0.425	0.0017777	CD83+C1Q-lo Microglia
SUPT20H(+)	5.90489e-06	-0.012161	0.926	0.932	0.00214938	CD83+C1Q-lo Microglia
FOXJ2(+)	5.79012e-05	0.0184188	0.23	0.322	0.0210761	CD83+C1Q-lo Microglia
ZNF444(+)	6.31176e-05	0.0354235	0.229	0.324	0.0229748	CD83+C1Q-lo Microglia
BACH1(+)	0.000109244	0.0274099	1	1	0.0397647	CD83+C1Q-lo Microglia
KMT2A(+)	0.000137208	-0.0174695	1	1	0.0499436	CD83+C1Q-lo Microglia
MAF(+)	0	0.227256	1	0.998	0	CD83-C1Q-hi Microglia
HDAC2(+)	0	0.0403513	1	1	0	CD83-C1Q-hi Microglia
IKZF1(+)	0	-0.0630066	1	1	0	CD83-C1Q-hi Microglia
ATF4(+)	0	-0.0645147	1	1	0	CD83-C1Q-hi Microglia
FOSB(+)	0	-0.0716713	1	1	0	CD83-C1Q-hi Microglia
JUND(+)	0	-0.0725551	1	1	0	CD83-C1Q-hi Microglia
NR3C1(+)	0	-0.0739395	1	1	0	CD83-C1Q-hi Microglia
TAF7(+)	0	-0.0743527	1	1	0	CD83-C1Q-hi Microglia
NFE2L2(+)	0	-0.088297	1	1	0	CD83-C1Q-hi Microglia
EP300(+)	0	-0.0884946	1	1	0	CD83-C1Q-hi Microglia
CHD2(+)	0	-0.0931794	1	1	0	CD83-C1Q-hi Microglia
KLF3(+)	0	-0.0942262	1	1	0	CD83-C1Q-hi Microglia
BHLHE40(+)	0	-0.0954718	1	1	0	CD83-C1Q-hi Microglia
IRF1(+)	0	-0.103982	1	1	0	CD83-C1Q-hi Microglia
RELB(+)	0	-0.110096	1	1	0	CD83-C1Q-hi Microglia
BACH1(+)	0	-0.110499	1	1	0	CD83-C1Q-hi Microglia
FOSL2(+)	0	-0.123292	1	1	0	CD83-C1Q-hi Microglia
MAFF(+)	0	-0.131746	1	1	0	CD83-C1Q-hi Microglia
NFKB2(+)	0	-0.135691	1	1	0	CD83-C1Q-hi Microglia
NFIL3(+)	0	-0.137532	1	1	0	CD83-C1Q-hi Microglia
ZMIZ1(+)	0	-0.140603	1	1	0	CD83-C1Q-hi Microglia
CREB5(+)	0	-0.150274	1	1	0	CD83-C1Q-hi Microglia
FOSL1(+)	0	-0.151057	1	1	0	CD83-C1Q-hi Microglia
ELF4(+)	0	-0.1615	0.994	1	0	CD83-C1Q-hi Microglia
ZBTB7A(+)	0	-0.163571	1	1	0	CD83-C1Q-hi Microglia
FOXO3(+)	0	-0.163778	1	1	0	CD83-C1Q-hi Microglia
BCL3(+)	0	-0.16534	1	1	0	CD83-C1Q-hi Microglia
NFKB1(+)	0	-0.169359	1	1	0	CD83-C1Q-hi Microglia
KLF9(+)	0	-0.177103	1	1	0	CD83-C1Q-hi Microglia
ETV6(+)	0	-0.178032	1	1	0	CD83-C1Q-hi Microglia
MAFG(+)	0	-0.205375	1	1	0	CD83-C1Q-hi Microglia
PLAGL2(+)	0	-0.226806	0.988	0.994	0	CD83-C1Q-hi Microglia
ZBTB43(+)	0	-0.258398	0.882	0.947	0	CD83-C1Q-hi Microglia
CUX1(+)	0	-0.280874	0.999	1	0	CD83-C1Q-hi Microglia
BCL6(+)	0	-0.350922	0.888	0.965	0	CD83-C1Q-hi Microglia
KLF10(+)	0	-0.439567	0.997	0.998	0	CD83-C1Q-hi Microglia
RCOR1(+)	7.2555e-304	-0.074407	1	1	2.641e-301	CD83-C1Q-hi Microglia
SF1(+)	6.12533e-302	-0.07709	1	1	2.22962e-299	CD83-C1Q-hi Microglia
TGIF1(+)	4.45412e-300	-0.115354	1	1	1.6213e-297	CD83-C1Q-hi Microglia
RXRA(+)	5.97795e-293	-0.347369	1	1	2.17597e-290	CD83-C1Q-hi Microglia
REL(+)	2.2493e-287	-0.163536	1	1	8.18745e-285	CD83-C1Q-hi Microglia
KLF11(+)	8.28263e-279	-0.0596355	1	1	3.01488e-276	CD83-C1Q-hi Microglia
PAX5(+)	1.7184e-273	-0.152938	0.891	0.961	6.25496e-271	CD83-C1Q-hi Microglia
FLI1(+)	1.02024e-268	-0.0592889	1	1	3.71368e-266	CD83-C1Q-hi Microglia
STAT6(+)	1.28674e-260	-0.111266	0.663	0.823	4.68372e-258	CD83-C1Q-hi Microglia
RARA(+)	2.13305e-260	-0.729881	0.835	0.88	7.76429e-258	CD83-C1Q-hi Microglia
ZNF281(+)	6.56711e-251	-0.129066	0.925	0.969	2.39043e-248	CD83-C1Q-hi Microglia
MXI1(+)	2.31588e-250	-0.0787633	1	1	8.42979e-248	CD83-C1Q-hi Microglia
GMEB2(+)	5.0168e-250	-0.131228	0.645	0.819	1.82612e-247	CD83-C1Q-hi Microglia
KLF13(+)	2.77874e-249	-0.15835	1	1	1.01146e-246	CD83-C1Q-hi Microglia
ZNF786(+)	2.83215e-245	-0.199299	0.549	0.771	1.0309e-242	CD83-C1Q-hi Microglia
ZNF84(+)	5.88233e-241	-0.185486	0.922	0.987	2.14117e-238	CD83-C1Q-hi Microglia
POU2F2(+)	1.7252e-236	-0.326478	0.968	0.977	6.27973e-234	CD83-C1Q-hi Microglia
BCL11A(+)	7.90241e-234	-0.0718447	1	1	2.87648e-231	CD83-C1Q-hi Microglia
NFE2(+)	7.13512e-233	-0.455293	0.629	0.763	2.59718e-230	CD83-C1Q-hi Microglia
GTF3C2(+)	9.74657e-224	0.12057	0.884	0.678	3.54775e-221	CD83-C1Q-hi Microglia
ARID3A(+)	6.40585e-222	-0.260567	0.671	0.901	2.33173e-219	CD83-C1Q-hi Microglia
POLR2A(+)	3.46878e-218	-0.0494683	1	1	1.26264e-215	CD83-C1Q-hi Microglia
RFX2(+)	7.05232e-218	-0.492885	0.443	0.686	2.56705e-215	CD83-C1Q-hi Microglia
CREBZF(+)	3.37346e-217	-0.0826585	0.989	0.996	1.22794e-214	CD83-C1Q-hi Microglia
TAF1(+)	3.43167e-215	-0.0616908	1	1	1.24913e-212	CD83-C1Q-hi Microglia
SP3(+)	9.31737e-212	-0.0835638	0.861	0.945	3.39152e-209	CD83-C1Q-hi Microglia
FOXN2(+)	2.16709e-211	-0.214453	0.919	0.968	7.88821e-209	CD83-C1Q-hi Microglia
FOXP1(+)	2.12843e-210	-0.0527012	1	1	7.74749e-208	CD83-C1Q-hi Microglia
DDIT3(+)	1.07984e-208	-0.154052	1	1	3.9306e-206	CD83-C1Q-hi Microglia
ATF3(+)	1.61545e-208	-0.0606762	1	1	5.88025e-206	CD83-C1Q-hi Microglia
ELF2(+)	1.51273e-205	-0.0727963	1	1	5.50633e-203	CD83-C1Q-hi Microglia
ETV5(+)	1.18874e-203	0.0403653	1	1	4.32702e-201	CD83-C1Q-hi Microglia
ZNF597(+)	3.38938e-201	-0.0998223	0.993	0.998	1.23373e-198	CD83-C1Q-hi Microglia
MEX3C(+)	2.4881e-198	-0.315995	0.313	0.564	9.05667e-196	CD83-C1Q-hi Microglia
HOXA9(+)	4.35842e-190	-0.175609	0.661	0.791	1.58647e-187	CD83-C1Q-hi Microglia
GTF2B(+)	9.19802e-190	-0.131723	1	1	3.34808e-187	CD83-C1Q-hi Microglia
SP1(+)	1.09629e-189	-0.128593	1	1	3.9905e-187	CD83-C1Q-hi Microglia
PRDM1(+)	1.69511e-189	-0.066798	1	1	6.17021e-187	CD83-C1Q-hi Microglia
SOX6(+)	8.03613e-188	-0.151696	0.888	0.934	2.92515e-185	CD83-C1Q-hi Microglia
BCLAF1(+)	6.33221e-187	-0.0472204	1	1	2.30493e-184	CD83-C1Q-hi Microglia
ELK4(+)	4.27893e-183	-0.0466256	1	1	1.55753e-180	CD83-C1Q-hi Microglia
ETV2(+)	1.3671e-182	-0.0702053	0.984	0.989	4.97624e-180	CD83-C1Q-hi Microglia
VEZF1(+)	2.34429e-179	-0.0595273	0.996	0.999	8.53321e-177	CD83-C1Q-hi Microglia
IRF4(+)	1.44402e-174	-0.0385488	1	1	5.25622e-172	CD83-C1Q-hi Microglia
ZNF831(+)	1.35923e-172	-0.103981	1	1	4.94759e-170	CD83-C1Q-hi Microglia
STAT5A(+)	2.17198e-172	-0.0432138	1	1	7.90599e-170	CD83-C1Q-hi Microglia
E2F3(+)	2.75092e-169	-0.0629973	1	1	1.00133e-166	CD83-C1Q-hi Microglia
USF2(+)	2.0046e-165	0.0425429	1	1	7.29675e-163	CD83-C1Q-hi Microglia
NFE2L3(+)	1.59353e-160	0.0961755	1	1	5.80045e-158	CD83-C1Q-hi Microglia
ZNF467(+)	2.25635e-159	-0.740501	0.85	0.873	8.21312e-157	CD83-C1Q-hi Microglia
ZBTB7B(+)	1.0611e-157	-0.0883869	1	1	3.86239e-155	CD83-C1Q-hi Microglia
H2AFY(+)	1.27071e-150	-0.239943	0.998	0.995	4.6254e-148	CD83-C1Q-hi Microglia
KDM5A(+)	5.66394e-144	-0.0356792	1	1	2.06167e-141	CD83-C1Q-hi Microglia
BRCA1(+)	1.25252e-141	0.0291699	1	1	4.55917e-139	CD83-C1Q-hi Microglia
E2F6(+)	2.96731e-138	-0.063771	1	1	1.0801e-135	CD83-C1Q-hi Microglia
JDP2(+)	8.48171e-136	-0.14224	0.896	0.966	3.08734e-133	CD83-C1Q-hi Microglia
ELF1(+)	1.0392e-135	-0.055657	1	1	3.78269e-133	CD83-C1Q-hi Microglia
EGR1(+)	1.82283e-131	-0.0951394	1	1	6.6351e-129	CD83-C1Q-hi Microglia
STAT3(+)	1.52604e-130	-0.152533	0.919	0.967	5.55478e-128	CD83-C1Q-hi Microglia
E2F1(+)	7.59681e-129	0.0257329	1	1	2.76524e-126	CD83-C1Q-hi Microglia
NFAT5(+)	2.57361e-128	-0.163302	0.977	0.991	9.36795e-126	CD83-C1Q-hi Microglia
TFE3(+)	8.22362e-125	-0.0382487	1	1	2.9934e-122	CD83-C1Q-hi Microglia
JUNB(+)	1.16403e-122	-0.106572	1	1	4.23708e-120	CD83-C1Q-hi Microglia
ZNF10(+)	3.72822e-120	-0.0810216	0.988	0.994	1.35707e-117	CD83-C1Q-hi Microglia
HES4(+)	4.40425e-117	-0.125809	0.775	0.836	1.60315e-114	CD83-C1Q-hi Microglia
ZNF248(+)	1.96029e-116	-0.308095	0.473	0.654	7.13545e-114	CD83-C1Q-hi Microglia
SRF(+)	5.60304e-116	-0.0530261	0.981	0.989	2.03951e-113	CD83-C1Q-hi Microglia
PPARD(+)	1.4717e-111	0.131565	0.411	0.223	5.35699e-109	CD83-C1Q-hi Microglia
WRNIP1(+)	3.11752e-111	0.217104	0.44	0.247	1.13478e-108	CD83-C1Q-hi Microglia
BNC2(+)	4.94711e-111	0.102564	0.477	0.279	1.80075e-108	CD83-C1Q-hi Microglia
HIF1A(+)	2.12716e-110	-0.0600684	1	1	7.74288e-108	CD83-C1Q-hi Microglia
TBX21(+)	2.7441e-107	-0.0627285	0.313	0.507	9.98853e-105	CD83-C1Q-hi Microglia
ZNF524(+)	5.92218e-107	-0.0676453	0.996	0.997	2.15567e-104	CD83-C1Q-hi Microglia
FOXO1(+)	1.04841e-106	-0.0736586	0.621	0.783	3.81623e-104	CD83-C1Q-hi Microglia
MXD3(+)	9.88333e-105	-0.0334323	1	1	3.59753e-102	CD83-C1Q-hi Microglia
SETBP1(+)	2.78805e-103	-0.226252	0.246	0.446	1.01485e-100	CD83-C1Q-hi Microglia
FOXP3(+)	9.25049e-102	-0.0428841	1	1	3.36718e-99	CD83-C1Q-hi Microglia
XRCC4(+)	4.69341e-101	-0.0297526	1	1	1.7084e-98	CD83-C1Q-hi Microglia
IRF8(+)	4.97597e-101	0.0264879	1	1	1.81125e-98	CD83-C1Q-hi Microglia
THAP1(+)	2.74345e-100	-0.0405881	1	1	9.98616e-98	CD83-C1Q-hi Microglia
RARG(+)	2.04892e-99	-0.102077	0.255	0.444	7.45806e-97	CD83-C1Q-hi Microglia
TEAD1(+)	2.35938e-97	-0.170246	0.315	0.502	8.58815e-95	CD83-C1Q-hi Microglia
CEBPA(+)	2.33983e-96	0.0372903	1	1	8.51698e-94	CD83-C1Q-hi Microglia
MAFB(+)	2.47692e-95	-0.151574	1	0.999	9.01601e-93	CD83-C1Q-hi Microglia
IRF5(+)	1.03801e-90	-0.0411982	1	1	3.77837e-88	CD83-C1Q-hi Microglia
IRF9(+)	1.02519e-86	-0.0331205	1	1	3.73168e-84	CD83-C1Q-hi Microglia
LEF1(+)	4.75843e-86	-0.0684765	0.957	0.975	1.73207e-83	CD83-C1Q-hi Microglia
HCFC1(+)	6.82944e-86	-0.0260649	1	1	2.48591e-83	CD83-C1Q-hi Microglia
BDP1(+)	1.78867e-84	-0.0471776	1	1	6.51077e-82	CD83-C1Q-hi Microglia
ZHX3(+)	1.49387e-79	-0.199701	0.432	0.606	5.43768e-77	CD83-C1Q-hi Microglia
CBFB(+)	3.31171e-79	0.038406	0.996	0.981	1.20546e-76	CD83-C1Q-hi Microglia
HMBOX1(+)	4.24211e-78	-0.0580922	0.979	0.981	1.54413e-75	CD83-C1Q-hi Microglia
OSR2(+)	1.6717e-77	-0.125839	0.229	0.393	6.08498e-75	CD83-C1Q-hi Microglia
CREB3L2(+)	3.32975e-76	-0.0284516	1	1	1.21203e-73	CD83-C1Q-hi Microglia
SP4(+)	7.56377e-74	-0.0416757	0.986	0.998	2.75321e-71	CD83-C1Q-hi Microglia
GATA3(+)	3.0817e-72	-0.0558064	0.924	0.952	1.12174e-69	CD83-C1Q-hi Microglia
MYC(+)	6.78102e-69	0.028156	1	1	2.46829e-66	CD83-C1Q-hi Microglia
EGR2(+)	1.02077e-68	-0.135502	0.998	0.999	3.7156e-66	CD83-C1Q-hi Microglia
GMEB1(+)	1.04381e-68	-0.0551001	0.637	0.783	3.79945e-66	CD83-C1Q-hi Microglia
ATF7(+)	4.00838e-65	0.0219004	1	1	1.45905e-62	CD83-C1Q-hi Microglia
BRF2(+)	9.52817e-64	0.0350727	1	1	3.46825e-61	CD83-C1Q-hi Microglia
ZBTB1(+)	1.23653e-63	0.0702941	0.444	0.287	4.50096e-61	CD83-C1Q-hi Microglia
CREB3(+)	3.25841e-61	0.013394	1	1	1.18606e-58	CD83-C1Q-hi Microglia
SMARCC2(+)	1.48293e-60	-0.0423109	1	1	5.39788e-58	CD83-C1Q-hi Microglia
ZNF263(+)	1.9649e-60	-0.0675445	0.801	0.852	7.15225e-58	CD83-C1Q-hi Microglia
BATF3(+)	6.67755e-60	-0.05817	1	1	2.43063e-57	CD83-C1Q-hi Microglia
ZNF333(+)	7.32321e-60	-0.0686042	0.436	0.571	2.66565e-57	CD83-C1Q-hi Microglia
MLXIPL(+)	1.07469e-59	0.0362769	0.845	0.662	3.91187e-57	CD83-C1Q-hi Microglia
POLR3G(+)	1.98574e-59	-0.0384924	1	1	7.22809e-57	CD83-C1Q-hi Microglia
ZNF429(+)	6.09756e-57	-0.0583854	0.151	0.283	2.21951e-54	CD83-C1Q-hi Microglia
ZNF143(+)	8.62723e-56	-0.0266759	1	1	3.14031e-53	CD83-C1Q-hi Microglia
YY1(+)	1.82865e-55	-0.0212011	1	1	6.65629e-53	CD83-C1Q-hi Microglia
PROX1(+)	3.14413e-55	-0.135429	0.623	0.757	1.14446e-52	CD83-C1Q-hi Microglia
ETV1(+)	3.85897e-51	0.0234944	1	1	1.40467e-48	CD83-C1Q-hi Microglia
TRPS1(+)	4.03896e-51	0.0528278	0.986	0.987	1.47018e-48	CD83-C1Q-hi Microglia
SIN3A(+)	2.17754e-48	-0.0271693	1	1	7.92625e-46	CD83-C1Q-hi Microglia
HES1(+)	2.78759e-48	0.0674102	0.994	0.985	1.01468e-45	CD83-C1Q-hi Microglia
FOXJ2(+)	7.05091e-47	-0.0614528	0.208	0.335	2.56653e-44	CD83-C1Q-hi Microglia
RBBP5(+)	1.34059e-45	0.0208857	1	1	4.87974e-43	CD83-C1Q-hi Microglia
DBP(+)	1.58872e-45	-0.0349816	1	1	5.78293e-43	CD83-C1Q-hi Microglia
PHF8(+)	1.62731e-45	-0.0288462	1	1	5.9234e-43	CD83-C1Q-hi Microglia
TFCP2(+)	3.56082e-45	-0.0477036	0.215	0.336	1.29614e-42	CD83-C1Q-hi Microglia
ELK1(+)	2.1376e-44	-0.0238074	1	1	7.78087e-42	CD83-C1Q-hi Microglia
PML(+)	2.1648e-44	0.0183634	1	1	7.87986e-42	CD83-C1Q-hi Microglia
RELA(+)	2.23569e-44	-0.0245633	1	1	8.13792e-42	CD83-C1Q-hi Microglia
ZNF329(+)	1.80026e-43	-0.127842	0.127	0.231	6.55294e-41	CD83-C1Q-hi Microglia
NR1D1(+)	3.4668e-43	0.0262711	0.318	0.199	1.26191e-40	CD83-C1Q-hi Microglia
ARNT(+)	4.46049e-43	-0.0272333	0.998	0.998	1.62362e-40	CD83-C1Q-hi Microglia
SUPT20H(+)	8.27277e-43	-0.0422491	0.867	0.942	3.01129e-40	CD83-C1Q-hi Microglia
MEF2D(+)	4.29418e-42	0.162532	0.422	0.302	1.56308e-39	CD83-C1Q-hi Microglia
GABPB1(+)	2.25074e-41	-0.0352072	1	1	8.19268e-39	CD83-C1Q-hi Microglia
CEBPZ(+)	1.42872e-40	-0.0241707	1	1	5.20052e-38	CD83-C1Q-hi Microglia
ZNF768(+)	4.5888e-40	0.0578164	0.839	0.788	1.67032e-37	CD83-C1Q-hi Microglia
CEBPG(+)	5.39077e-39	0.0383171	0.732	0.614	1.96224e-36	CD83-C1Q-hi Microglia
ARNTL(+)	1.37241e-38	-0.114655	0.521	0.586	4.99556e-36	CD83-C1Q-hi Microglia
ZHX1(+)	8.09631e-38	-0.0619774	0.606	0.677	2.94706e-35	CD83-C1Q-hi Microglia
ETS1(+)	8.97236e-38	-0.0153668	1	1	3.26594e-35	CD83-C1Q-hi Microglia
ZFP90(+)	1.62286e-37	0.0407909	0.442	0.312	5.90719e-35	CD83-C1Q-hi Microglia
ZNF672(+)	1.77376e-37	-0.0714652	0.073	0.157	6.4565e-35	CD83-C1Q-hi Microglia
SREBF2(+)	3.26081e-37	-0.0199966	1	1	1.18694e-34	CD83-C1Q-hi Microglia
KLF2(+)	4.11745e-37	-0.039712	1	1	1.49875e-34	CD83-C1Q-hi Microglia
HIVEP2(+)	3.79629e-36	-0.073597	0.199	0.296	1.38185e-33	CD83-C1Q-hi Microglia
SREBF1(+)	1.16687e-35	-0.0238213	1	1	4.2474e-33	CD83-C1Q-hi Microglia
STAT2(+)	2.18002e-35	-0.0210346	1	1	7.93526e-33	CD83-C1Q-hi Microglia
ZNF274(+)	2.90757e-35	-0.054914	0.797	0.87	1.05836e-32	CD83-C1Q-hi Microglia
TCF12(+)	1.43267e-34	0.0180359	1	1	5.21493e-32	CD83-C1Q-hi Microglia
ZNF658(+)	5.08416e-34	-0.0364739	0.236	0.346	1.85063e-31	CD83-C1Q-hi Microglia
NR2F6(+)	5.48813e-34	-0.0405378	0.391	0.502	1.99768e-31	CD83-C1Q-hi Microglia
TFDP1(+)	6.53487e-34	0.0221052	1	1	2.37869e-31	CD83-C1Q-hi Microglia
IRF7(+)	2.76995e-33	-0.015529	1	1	1.00826e-30	CD83-C1Q-hi Microglia
ZBTB2(+)	4.3808e-33	-0.0637176	0.071	0.146	1.59461e-30	CD83-C1Q-hi Microglia
TFAP4(+)	1.01453e-32	-0.046382	0.719	0.796	3.69288e-30	CD83-C1Q-hi Microglia
FOXK2(+)	1.06551e-31	-0.0366059	0.282	0.386	3.87844e-29	CD83-C1Q-hi Microglia
RBM3(+)	9.38277e-31	-0.0597738	1	1	3.41533e-28	CD83-C1Q-hi Microglia
NFYB(+)	1.91269e-30	-0.0316917	1	1	6.96219e-28	CD83-C1Q-hi Microglia
ZNF232(+)	3.14303e-30	-0.0474846	0.992	0.995	1.14406e-27	CD83-C1Q-hi Microglia
BHLHE41(+)	1.28654e-29	0.010035	1	1	4.683e-27	CD83-C1Q-hi Microglia
ZNF76(+)	3.57181e-29	0.028225	0.952	0.93	1.30014e-26	CD83-C1Q-hi Microglia
CNOT3(+)	6.33822e-29	0.0305165	0.708	0.63	2.30711e-26	CD83-C1Q-hi Microglia
ETS2(+)	4.06138e-28	-0.121944	0.975	0.986	1.47834e-25	CD83-C1Q-hi Microglia
ZBTB14(+)	1.44489e-26	0.0379245	0.666	0.599	5.25941e-24	CD83-C1Q-hi Microglia
MLX(+)	3.60258e-26	-0.0169284	1	1	1.31134e-23	CD83-C1Q-hi Microglia
REST(+)	6.14139e-25	-0.0190328	1	1	2.23547e-22	CD83-C1Q-hi Microglia
ZNF595(+)	2.75359e-24	0.0130338	0.647	0.525	1.00231e-21	CD83-C1Q-hi Microglia
RUNX2(+)	1.04727e-23	0.0152179	0.889	0.828	3.81206e-21	CD83-C1Q-hi Microglia
ZNF121(+)	1.37513e-23	-0.040706	0.369	0.457	5.00548e-21	CD83-C1Q-hi Microglia
KLF7(+)	1.73759e-23	-0.0493986	1	1	6.32485e-21	CD83-C1Q-hi Microglia
RORA(+)	2.39128e-23	-0.0241033	0.963	0.977	8.70425e-21	CD83-C1Q-hi Microglia
MITF(+)	3.26232e-23	0.0113852	1	1	1.18749e-20	CD83-C1Q-hi Microglia
NR2C1(+)	4.80791e-23	0.014631	0.872	0.806	1.75008e-20	CD83-C1Q-hi Microglia
PHTF1(+)	5.21248e-23	-0.0373639	0.933	0.955	1.89734e-20	CD83-C1Q-hi Microglia
ZBTB40(+)	8.6968e-23	-0.0438522	0.776	0.795	3.16564e-20	CD83-C1Q-hi Microglia
THRB(+)	2.03332e-22	-0.0328168	1	1	7.40129e-20	CD83-C1Q-hi Microglia
HSF2(+)	2.54023e-22	0.0319253	0.824	0.796	9.24644e-20	CD83-C1Q-hi Microglia
BRF1(+)	5.9953e-22	0.017096	1	0.999	2.18229e-19	CD83-C1Q-hi Microglia
EZH2(+)	7.12017e-22	-0.011649	1	1	2.59174e-19	CD83-C1Q-hi Microglia
CREB3L4(+)	7.63275e-21	-0.0612072	0.643	0.653	2.77832e-18	CD83-C1Q-hi Microglia
ZNF440(+)	1.0584e-20	0.0365869	0.448	0.352	3.85257e-18	CD83-C1Q-hi Microglia
NELFE(+)	4.39118e-20	0.015201	1	1	1.59839e-17	CD83-C1Q-hi Microglia
FOS(+)	8.17575e-20	-0.0239283	1	1	2.97597e-17	CD83-C1Q-hi Microglia
HOXA10(+)	1.20533e-19	-0.0420761	0.879	0.923	4.3874e-17	CD83-C1Q-hi Microglia
NFYC(+)	1.27253e-19	-0.0205421	0.895	0.933	4.63199e-17	CD83-C1Q-hi Microglia
ETV7(+)	2.87945e-19	-0.0233746	1	1	1.04812e-16	CD83-C1Q-hi Microglia
NRF1(+)	9.37976e-19	0.0209217	0.962	0.941	3.41423e-16	CD83-C1Q-hi Microglia
ZNF596(+)	2.44396e-18	-0.0547661	0.743	0.743	8.89601e-16	CD83-C1Q-hi Microglia
CERS2(+)	5.36425e-18	-0.0174287	0.244	0.321	1.95259e-15	CD83-C1Q-hi Microglia
SP2(+)	8.39358e-18	0.0115123	1	1	3.05526e-15	CD83-C1Q-hi Microglia
ZNF304(+)	8.60783e-18	-0.0473204	0.1	0.159	3.13325e-15	CD83-C1Q-hi Microglia
HESX1(+)	1.97717e-17	-0.0393442	0.779	0.821	7.1969e-15	CD83-C1Q-hi Microglia
ELK3(+)	4.6763e-17	-0.0193132	1	1	1.70217e-14	CD83-C1Q-hi Microglia
BACH2(+)	1.46845e-16	-0.0416611	0.523	0.548	5.34515e-14	CD83-C1Q-hi Microglia
NFATC1(+)	1.48336e-15	0.0673774	0.529	0.481	5.39942e-13	CD83-C1Q-hi Microglia
ZNF282(+)	1.55739e-15	-0.0398019	0.614	0.678	5.6689e-13	CD83-C1Q-hi Microglia
UBTF(+)	9.39068e-15	-0.0111138	1	1	3.41821e-12	CD83-C1Q-hi Microglia
BBX(+)	1.02779e-14	-0.0456115	0.183	0.248	3.74116e-12	CD83-C1Q-hi Microglia
JUN(+)	2.56302e-14	-0.0274951	1	1	9.32939e-12	CD83-C1Q-hi Microglia
FOXO4(+)	1.08359e-13	-0.0250466	0.906	0.96	3.94428e-11	CD83-C1Q-hi Microglia
ZEB1(+)	1.31375e-13	0.0121672	0.983	0.963	4.78205e-11	CD83-C1Q-hi Microglia
SOX2(+)	1.5463e-13	-0.0206886	0.961	0.961	5.62853e-11	CD83-C1Q-hi Microglia
ZNF45(+)	5.33846e-13	-0.0480634	0.102	0.15	1.9432e-10	CD83-C1Q-hi Microglia
KMT2A(+)	8.16414e-13	-0.0211871	1	1	2.97175e-10	CD83-C1Q-hi Microglia
RUNX3(+)	8.89019e-13	-0.0133086	1	1	3.23603e-10	CD83-C1Q-hi Microglia
PATZ1(+)	1.15563e-12	0.0155402	0.882	0.86	4.20651e-10	CD83-C1Q-hi Microglia
ZNF444(+)	1.39202e-12	-0.0335902	0.269	0.328	5.06694e-10	CD83-C1Q-hi Microglia
NFIB(+)	1.62345e-12	-0.0243991	0.223	0.282	5.90935e-10	CD83-C1Q-hi Microglia
HDAC1(+)	2.55966e-12	-0.0223803	0.994	0.987	9.31716e-10	CD83-C1Q-hi Microglia
MAZ(+)	2.85025e-12	0.0154719	1	1	1.03749e-09	CD83-C1Q-hi Microglia
HES6(+)	5.38737e-12	-0.0113933	0.352	0.415	1.961e-09	CD83-C1Q-hi Microglia
NR2C2(+)	2.57923e-11	0.0107148	0.837	0.8	9.3884e-09	CD83-C1Q-hi Microglia
ATF6(+)	7.82399e-11	-0.0149485	1	1	2.84793e-08	CD83-C1Q-hi Microglia
TBL1XR1(+)	2.67123e-10	0.0560454	0.773	0.769	9.72329e-08	CD83-C1Q-hi Microglia
MYCL(+)	4.99892e-10	-0.0133622	1	1	1.81961e-07	CD83-C1Q-hi Microglia
E2F2(+)	6.97042e-10	-0.0111847	1	1	2.53723e-07	CD83-C1Q-hi Microglia
PAX8(+)	8.45733e-10	-0.0193823	0.428	0.499	3.07847e-07	CD83-C1Q-hi Microglia
CEBPB(+)	1.02304e-09	0.0109733	1	1	3.72387e-07	CD83-C1Q-hi Microglia
ZBTB17(+)	5.67724e-09	-0.0154785	0.897	0.897	2.06651e-06	CD83-C1Q-hi Microglia
FOXN3(+)	7.02248e-09	-0.0166052	1	1	2.55618e-06	CD83-C1Q-hi Microglia
RREB1(+)	1.11255e-08	-0.0122027	0.987	0.99	4.04968e-06	CD83-C1Q-hi Microglia
ETV3(+)	3.19516e-08	-0.0932297	0.999	0.998	1.16304e-05	CD83-C1Q-hi Microglia
ZFP64(+)	1.18483e-07	-0.0246078	0.265	0.208	4.31278e-05	CD83-C1Q-hi Microglia
FOXP4(+)	2.63788e-07	-0.0195226	0.817	0.882	9.60189e-05	CD83-C1Q-hi Microglia
ZBTB3(+)	3.1131e-07	-0.0115433	0.544	0.461	0.000113317	CD83-C1Q-hi Microglia
ZNF778(+)	3.39138e-07	-0.0642124	0.362	0.38	0.000123446	CD83-C1Q-hi Microglia
TCF3(+)	7.36301e-07	-0.0125428	0.984	0.986	0.000268014	CD83-C1Q-hi Microglia
NNT(+)	7.54841e-07	-0.0124139	0.244	0.285	0.000274762	CD83-C1Q-hi Microglia
HOXB2(+)	1.04976e-06	-0.0309327	0.833	0.823	0.000382112	CD83-C1Q-hi Microglia
TP53(+)	1.10132e-06	-0.0104334	0.999	0.999	0.000400882	CD83-C1Q-hi Microglia
RBPJ(+)	1.87103e-06	-0.0903861	0.296	0.333	0.000681054	CD83-C1Q-hi Microglia
ZKSCAN7(+)	3.10003e-06	0.0419066	0.35	0.325	0.00112841	CD83-C1Q-hi Microglia
PBX1(+)	4.31149e-06	0.0230764	0.98	0.97	0.00156938	CD83-C1Q-hi Microglia
KLF16(+)	7.91468e-06	-0.0125168	0.993	0.992	0.00288094	CD83-C1Q-hi Microglia
CREB1(+)	1.85674e-05	-0.0146534	1	1	0.00675854	CD83-C1Q-hi Microglia
EGR3(+)	4.70414e-05	-0.0127461	1	1	0.0171231	CD83-C1Q-hi Microglia
SAP30(+)	9.70583e-05	-0.0121611	1	1	0.0353292	CD83-C1Q-hi Microglia
MLXIPL(+)	0	0.634135	0.988	0.641	0	CD83+C1Q-hi Microglia
EGR2(+)	0	0.466031	1	0.999	0	CD83+C1Q-hi Microglia
ETS2(+)	0	0.465159	1	0.982	0	CD83+C1Q-hi Microglia
ETV3(+)	0	0.401322	1	0.998	0	CD83+C1Q-hi Microglia
NFATC1(+)	0	0.380288	0.777	0.443	0	CD83+C1Q-hi Microglia
GTF2B(+)	0	0.32914	1	1	0	CD83+C1Q-hi Microglia
MAF(+)	0	0.317715	1	0.998	0	CD83+C1Q-hi Microglia
REL(+)	0	0.316818	1	1	0	CD83+C1Q-hi Microglia
AR(+)	0	0.299643	0.988	0.845	0	CD83+C1Q-hi Microglia
DDIT3(+)	0	0.28841	1	1	0	CD83+C1Q-hi Microglia
HOXA1(+)	0	0.282676	0.979	0.893	0	CD83+C1Q-hi Microglia
NFAT5(+)	0	0.260357	0.999	0.987	0	CD83+C1Q-hi Microglia
BHLHE41(+)	0	0.256815	1	1	0	CD83+C1Q-hi Microglia
EGR3(+)	0	0.247529	1	1	0	CD83+C1Q-hi Microglia
FOXP2(+)	0	0.238779	0.991	0.872	0	CD83+C1Q-hi Microglia
EGR1(+)	0	0.205563	1	1	0	CD83+C1Q-hi Microglia
JUNB(+)	0	0.205159	1	1	0	CD83+C1Q-hi Microglia
NFYA(+)	0	0.202424	0.855	0.547	0	CD83+C1Q-hi Microglia
JDP2(+)	0	0.20002	0.998	0.95	0	CD83+C1Q-hi Microglia
TCF12(+)	0	0.182185	1	1	0	CD83+C1Q-hi Microglia
HIF1A(+)	0	0.180639	1	1	0	CD83+C1Q-hi Microglia
KLF2(+)	0	0.179789	1	1	0	CD83+C1Q-hi Microglia
ZNF232(+)	0	0.17714	1	0.994	0	CD83+C1Q-hi Microglia
KLF7(+)	0	0.176117	1	1	0	CD83+C1Q-hi Microglia
CREM(+)	0	0.17118	1	1	0	CD83+C1Q-hi Microglia
CEBPA(+)	0	0.170602	1	1	0	CD83+C1Q-hi Microglia
TCF7(+)	0	0.167839	0.878	0.627	0	CD83+C1Q-hi Microglia
ELF1(+)	0	0.160156	1	1	0	CD83+C1Q-hi Microglia
FOXN3(+)	0	0.153319	1	1	0	CD83+C1Q-hi Microglia
IRF8(+)	0	0.150728	1	1	0	CD83+C1Q-hi Microglia
MITF(+)	0	0.144972	1	1	0	CD83+C1Q-hi Microglia
GATA3(+)	0	0.144869	0.986	0.943	0	CD83+C1Q-hi Microglia
ATF6(+)	0	0.141192	1	1	0	CD83+C1Q-hi Microglia
THRB(+)	0	0.13672	1	1	0	CD83+C1Q-hi Microglia
JUN(+)	0	0.13006	1	1	0	CD83+C1Q-hi Microglia
TCF4(+)	0	0.129635	1	1	0	CD83+C1Q-hi Microglia
TGIF1(+)	0	0.126056	1	1	0	CD83+C1Q-hi Microglia
CHD2(+)	0	0.125385	1	1	0	CD83+C1Q-hi Microglia
ATF3(+)	0	0.12538	1	1	0	CD83+C1Q-hi Microglia
FOS(+)	0	0.123707	1	1	0	CD83+C1Q-hi Microglia
PML(+)	0	0.119428	1	1	0	CD83+C1Q-hi Microglia
BCLAF1(+)	0	0.112976	1	1	0	CD83+C1Q-hi Microglia
XBP1(+)	0	0.105531	1	1	0	CD83+C1Q-hi Microglia
IRF5(+)	0	0.103904	1	1	0	CD83+C1Q-hi Microglia
SF1(+)	0	0.102843	1	1	0	CD83+C1Q-hi Microglia
SMARCC2(+)	0	0.102729	1	1	0	CD83+C1Q-hi Microglia
PRDM1(+)	0	0.102446	1	1	0	CD83+C1Q-hi Microglia
NFE2L2(+)	0	0.0922243	1	1	0	CD83+C1Q-hi Microglia
ETV5(+)	0	0.0848809	1	1	0	CD83+C1Q-hi Microglia
MYC(+)	0	0.0835056	1	1	0	CD83+C1Q-hi Microglia
NR3C1(+)	0	0.0790557	1	1	0	CD83+C1Q-hi Microglia
FOSB(+)	0	0.0782873	1	1	0	CD83+C1Q-hi Microglia
ETS1(+)	0	0.0782457	1	1	0	CD83+C1Q-hi Microglia
MAX(+)	0	0.073081	1	1	0	CD83+C1Q-hi Microglia
POLR2A(+)	0	0.0720474	1	1	0	CD83+C1Q-hi Microglia
IRF2(+)	0	0.0703467	1	1	0	CD83+C1Q-hi Microglia
CEBPZ(+)	0	0.0679926	1	1	0	CD83+C1Q-hi Microglia
TAF7(+)	0	0.0676588	1	1	0	CD83+C1Q-hi Microglia
MLX(+)	0	0.06286	1	1	0	CD83+C1Q-hi Microglia
IKZF1(+)	0	0.058419	1	1	0	CD83+C1Q-hi Microglia
JUND(+)	0	0.0539221	1	1	0	CD83+C1Q-hi Microglia
E2F1(+)	0	-0.0459207	1	1	0	CD83+C1Q-hi Microglia
E2F4(+)	0	-0.0486437	1	1	0	CD83+C1Q-hi Microglia
TRIM28(+)	0	-0.0631347	1	1	0	CD83+C1Q-hi Microglia
YY1(+)	0	-0.0695108	1	1	0	CD83+C1Q-hi Microglia
CBFB(+)	0	-0.0934847	0.955	0.987	0	CD83+C1Q-hi Microglia
ETV2(+)	0	-0.0995196	0.968	0.991	0	CD83+C1Q-hi Microglia
TFDP1(+)	0	-0.10652	1	1	0	CD83+C1Q-hi Microglia
ZBTB7B(+)	0	-0.120834	1	1	0	CD83+C1Q-hi Microglia
KLF9(+)	0	-0.168076	1	1	0	CD83+C1Q-hi Microglia
SP1(+)	0	-0.178886	1	1	0	CD83+C1Q-hi Microglia
KLF13(+)	0	-0.191364	1	1	0	CD83+C1Q-hi Microglia
CREB3L4(+)	0	-0.21856	0.316	0.703	0	CD83+C1Q-hi Microglia
HOXA9(+)	0	-0.235456	0.598	0.8	0	CD83+C1Q-hi Microglia
H2AFY(+)	0	-0.411551	0.991	0.996	0	CD83+C1Q-hi Microglia
RXRA(+)	0	-0.415264	1	1	0	CD83+C1Q-hi Microglia
NFE2(+)	0	-0.603962	0.558	0.773	0	CD83+C1Q-hi Microglia
RARA(+)	0	-0.884592	0.791	0.886	0	CD83+C1Q-hi Microglia
ZNF467(+)	0	-1.06188	0.755	0.888	0	CD83+C1Q-hi Microglia
MYB(+)	1.75294e-304	-0.0752911	0.695	0.88	6.38069e-302	CD83+C1Q-hi Microglia
STAT3(+)	6.91662e-296	0.226387	0.992	0.956	2.51765e-293	CD83+C1Q-hi Microglia
NFE2L1(+)	1.02857e-295	0.103839	1	0.999	3.74399e-293	CD83+C1Q-hi Microglia
BHLHE40(+)	2.43404e-291	0.0777537	1	1	8.8599e-289	CD83+C1Q-hi Microglia
XRCC4(+)	2.39064e-277	-0.0477893	1	1	8.70193e-275	CD83+C1Q-hi Microglia
ATF6B(+)	2.35741e-275	0.440762	0.826	0.525	8.58098e-273	CD83+C1Q-hi Microglia
ZNF281(+)	2.40102e-273	-0.134855	0.926	0.968	8.73972e-271	CD83+C1Q-hi Microglia
E2F2(+)	6.11098e-272	-0.058249	1	1	2.2244e-269	CD83+C1Q-hi Microglia
ATF7(+)	3.25823e-265	-0.0562137	1	1	1.186e-262	CD83+C1Q-hi Microglia
CREB1(+)	2.21711e-264	0.085868	1	1	8.07028e-262	CD83+C1Q-hi Microglia
MAFF(+)	2.94902e-261	0.0828603	1	1	1.07344e-258	CD83+C1Q-hi Microglia
BCL6(+)	5.27879e-260	-0.306662	0.933	0.958	1.92148e-257	CD83+C1Q-hi Microglia
ZNF10(+)	1.20672e-255	0.117736	1	0.992	4.39248e-253	CD83+C1Q-hi Microglia
YY2(+)	4.90706e-244	-0.139455	0.87	0.942	1.78617e-241	CD83+C1Q-hi Microglia
ZBTB7A(+)	1.77025e-243	-0.13326	1	1	6.44372e-241	CD83+C1Q-hi Microglia
ESRRA(+)	6.83056e-229	-0.0607413	1	1	2.48632e-226	CD83+C1Q-hi Microglia
MAZ(+)	6.17945e-215	-0.0638099	1	1	2.24932e-212	CD83+C1Q-hi Microglia
HOXA10(+)	1.07298e-207	0.147003	0.968	0.909	3.90565e-205	CD83+C1Q-hi Microglia
BCL11A(+)	1.45093e-205	-0.0696699	1	1	5.28138e-203	CD83+C1Q-hi Microglia
HES4(+)	2.51768e-204	-0.156402	0.74	0.841	9.16437e-202	CD83+C1Q-hi Microglia
ZNF219(+)	1.77619e-202	0.183796	0.816	0.597	6.46533e-200	CD83+C1Q-hi Microglia
ELK1(+)	1.13378e-198	-0.0460402	1	1	4.12695e-196	CD83+C1Q-hi Microglia
RAD21(+)	1.19628e-198	0.0334146	1	1	4.35448e-196	CD83+C1Q-hi Microglia
THRA(+)	2.83867e-197	-0.112998	0.982	0.988	1.03328e-194	CD83+C1Q-hi Microglia
GTF2F1(+)	2.36328e-194	0.0328097	1	1	8.60233e-192	CD83+C1Q-hi Microglia
ZNF248(+)	5.28821e-194	0.349073	0.846	0.596	1.92491e-191	CD83+C1Q-hi Microglia
IRF3(+)	5.45158e-193	-0.043279	1	1	1.98438e-190	CD83+C1Q-hi Microglia
RELA(+)	3.43726e-189	0.0364895	1	1	1.25116e-186	CD83+C1Q-hi Microglia
MAFG(+)	3.24791e-186	-0.127917	1	1	1.18224e-183	CD83+C1Q-hi Microglia
ZBTB17(+)	3.41299e-179	-0.0582671	0.807	0.911	1.24233e-176	CD83+C1Q-hi Microglia
CNOT3(+)	2.35857e-177	-0.0919514	0.455	0.67	8.58521e-175	CD83+C1Q-hi Microglia
KLF3(+)	1.78131e-173	0.0460015	1	1	6.48398e-171	CD83+C1Q-hi Microglia
SIN3A(+)	2.49464e-171	0.0507207	1	1	9.0805e-169	CD83+C1Q-hi Microglia
ZHX3(+)	1.15684e-170	0.245444	0.806	0.547	4.21091e-168	CD83+C1Q-hi Microglia
ZBTB1(+)	7.42239e-165	-0.194422	0.109	0.34	2.70175e-162	CD83+C1Q-hi Microglia
WRNIP1(+)	1.4032e-164	-0.424917	0.083	0.304	5.10763e-162	CD83+C1Q-hi Microglia
ELK3(+)	2.4869e-164	0.0541094	1	1	9.0523e-162	CD83+C1Q-hi Microglia
PPARG(+)	5.70544e-164	0.0868627	1	1	2.07678e-161	CD83+C1Q-hi Microglia
TCF3(+)	3.23807e-162	-0.0593325	0.973	0.987	1.17866e-159	CD83+C1Q-hi Microglia
SMARCA4(+)	3.54834e-161	-0.0295012	1	1	1.2916e-158	CD83+C1Q-hi Microglia
KLF10(+)	3.99208e-161	0.232207	1	0.998	1.45312e-158	CD83+C1Q-hi Microglia
PPARD(+)	8.524e-161	-0.244232	0.063	0.277	3.10274e-158	CD83+C1Q-hi Microglia
TP53(+)	7.8497e-159	-0.0556322	0.998	0.999	2.85729e-156	CD83+C1Q-hi Microglia
BDP1(+)	2.78456e-158	0.06992	1	1	1.01358e-155	CD83+C1Q-hi Microglia
NELFE(+)	3.851e-157	-0.03793	1	1	1.40176e-154	CD83+C1Q-hi Microglia
ETV7(+)	3.35773e-155	-0.0608228	1	1	1.22221e-152	CD83+C1Q-hi Microglia
IRF9(+)	3.33513e-153	-0.0431439	1	1	1.21399e-150	CD83+C1Q-hi Microglia
PBX1(+)	2.30157e-152	0.132851	0.999	0.967	8.37773e-150	CD83+C1Q-hi Microglia
KLF16(+)	8.46261e-152	0.0610754	0.998	0.991	3.08039e-149	CD83+C1Q-hi Microglia
HMBOX1(+)	1.18486e-146	0.0746151	0.999	0.978	4.31289e-144	CD83+C1Q-hi Microglia
POU2F1(+)	2.07491e-146	-0.0732848	0.497	0.681	7.55266e-144	CD83+C1Q-hi Microglia
EOMES(+)	7.56836e-144	-0.0370204	0.988	0.999	2.75488e-141	CD83+C1Q-hi Microglia
PROX1(+)	1.48407e-142	-0.226892	0.586	0.762	5.40202e-140	CD83+C1Q-hi Microglia
NPDC1(+)	2.51831e-142	-0.0544435	0.921	0.969	9.16666e-140	CD83+C1Q-hi Microglia
NFKB2(+)	1.60458e-140	0.068573	1	1	5.84066e-138	CD83+C1Q-hi Microglia
SOX9(+)	1.39535e-139	0.143753	0.954	0.92	5.07907e-137	CD83+C1Q-hi Microglia
ZNF76(+)	5.29098e-139	-0.0686503	0.879	0.941	1.92592e-136	CD83+C1Q-hi Microglia
POLR3G(+)	1.52704e-135	0.0575099	1	1	5.55844e-133	CD83+C1Q-hi Microglia
GTF3C2(+)	1.07958e-133	0.080459	0.829	0.688	3.92966e-131	CD83+C1Q-hi Microglia
FOSL2(+)	1.09056e-132	-0.058321	1	1	3.96964e-130	CD83+C1Q-hi Microglia
SAP30(+)	1.60022e-129	-0.0684934	1	1	5.82479e-127	CD83+C1Q-hi Microglia
TRPS1(+)	2.87984e-127	0.0890208	0.998	0.985	1.04826e-124	CD83+C1Q-hi Microglia
MEF2D(+)	1.61042e-126	-0.513487	0.152	0.344	5.86194e-124	CD83+C1Q-hi Microglia
STAT6(+)	2.6533e-126	-0.0855382	0.706	0.816	9.65803e-124	CD83+C1Q-hi Microglia
FOSL1(+)	1.08358e-122	0.0958678	1	1	3.94421e-120	CD83+C1Q-hi Microglia
ZBTB14(+)	7.77563e-122	0.0840112	0.759	0.585	2.83033e-119	CD83+C1Q-hi Microglia
OSR2(+)	2.72699e-118	0.162594	0.531	0.345	9.92625e-116	CD83+C1Q-hi Microglia
PHF8(+)	2.77838e-118	0.0458499	1	1	1.01133e-115	CD83+C1Q-hi Microglia
NR1D1(+)	7.76133e-116	-0.121875	0.063	0.239	2.82512e-113	CD83+C1Q-hi Microglia
NFKB1(+)	1.56718e-115	0.0836291	1	1	5.70452e-113	CD83+C1Q-hi Microglia
GMEB2(+)	2.82526e-115	-0.099747	0.696	0.81	1.02839e-112	CD83+C1Q-hi Microglia
POLE3(+)	7.05257e-112	-0.0276566	1	1	2.56714e-109	CD83+C1Q-hi Microglia
CTCF(+)	8.55452e-112	-0.0300325	1	1	3.11385e-109	CD83+C1Q-hi Microglia
PATZ1(+)	1.50143e-110	-0.0692775	0.802	0.873	5.46522e-108	CD83+C1Q-hi Microglia
SPI1(+)	4.37695e-108	-0.0143216	1	1	1.59321e-105	CD83+C1Q-hi Microglia
ZFP90(+)	7.50245e-105	-0.126591	0.17	0.355	2.73089e-102	CD83+C1Q-hi Microglia
ELK4(+)	1.41129e-104	-0.034378	1	1	5.1371e-102	CD83+C1Q-hi Microglia
REST(+)	5.05608e-104	0.034815	1	1	1.84041e-101	CD83+C1Q-hi Microglia
MXD3(+)	3.04037e-102	-0.0333929	1	1	1.1067e-99	CD83+C1Q-hi Microglia
BRF1(+)	1.09789e-101	-0.0427753	0.997	1	3.99633e-99	CD83+C1Q-hi Microglia
LEF1(+)	6.62966e-100	0.149899	0.984	0.971	2.4132e-97	CD83+C1Q-hi Microglia
ETV1(+)	2.59654e-95	0.0399589	1	1	9.45142e-93	CD83+C1Q-hi Microglia
RELB(+)	8.91055e-95	0.0467056	1	1	3.24344e-92	CD83+C1Q-hi Microglia
SETBP1(+)	1.02451e-93	0.200499	0.584	0.393	3.72922e-91	CD83+C1Q-hi Microglia
MEIS2(+)	2.19347e-91	-0.106007	0.335	0.519	7.98422e-89	CD83+C1Q-hi Microglia
ELF2(+)	7.17934e-87	0.0479842	1	1	2.61328e-84	CD83+C1Q-hi Microglia
ZNF225(+)	3.36169e-86	-0.135389	0.091	0.247	1.22365e-83	CD83+C1Q-hi Microglia
MXI1(+)	5.20607e-85	-0.0538508	1	1	1.89501e-82	CD83+C1Q-hi Microglia
BNC2(+)	3.53353e-83	-0.113204	0.167	0.328	1.28621e-80	CD83+C1Q-hi Microglia
EZH2(+)	1.26797e-82	0.0150514	1	1	4.61541e-80	CD83+C1Q-hi Microglia
TBL1XR1(+)	2.58611e-82	0.12209	0.911	0.748	9.41343e-80	CD83+C1Q-hi Microglia
ZNF831(+)	1.97723e-80	0.0719604	1	1	7.19711e-78	CD83+C1Q-hi Microglia
MEX3C(+)	7.62463e-80	-0.243513	0.431	0.545	2.77537e-77	CD83+C1Q-hi Microglia
GABPA(+)	1.50062e-78	-0.0252374	1	1	5.46226e-76	CD83+C1Q-hi Microglia
PPARA(+)	4.88325e-77	-0.0733113	0.367	0.523	1.7775e-74	CD83+C1Q-hi Microglia
TFAP4(+)	6.79847e-77	-0.0884451	0.72	0.795	2.47464e-74	CD83+C1Q-hi Microglia
ZNF768(+)	1.53613e-76	0.0803259	0.893	0.78	5.59151e-74	CD83+C1Q-hi Microglia
TEAD1(+)	2.40013e-76	0.16341	0.614	0.455	8.73648e-74	CD83+C1Q-hi Microglia
ZNF524(+)	3.2414e-75	-0.0583736	0.998	0.997	1.17987e-72	CD83+C1Q-hi Microglia
SALL1(+)	1.28975e-73	0.119707	0.17	0.077	4.6947e-71	CD83+C1Q-hi Microglia
NFE2L3(+)	2.59669e-73	0.0653686	1	1	9.45197e-71	CD83+C1Q-hi Microglia
ELF4(+)	1.94457e-72	-0.0613387	1	0.999	7.07825e-70	CD83+C1Q-hi Microglia
POU2F2(+)	1.087e-70	-0.207019	0.967	0.977	3.95669e-68	CD83+C1Q-hi Microglia
BRCA1(+)	1.21315e-67	-0.0230918	1	1	4.41587e-65	CD83+C1Q-hi Microglia
NR2C1(+)	9.1705e-66	0.0308734	0.92	0.799	3.33806e-63	CD83+C1Q-hi Microglia
STAT5A(+)	1.06484e-65	-0.0259069	1	1	3.87603e-63	CD83+C1Q-hi Microglia
BACH2(+)	1.76593e-65	-0.0521984	0.394	0.568	6.428e-63	CD83+C1Q-hi Microglia
CREB3L2(+)	7.38276e-65	0.0299022	1	1	2.68732e-62	CD83+C1Q-hi Microglia
ZNF274(+)	3.65989e-63	0.0630367	0.935	0.849	1.3322e-60	CD83+C1Q-hi Microglia
UBTF(+)	1.42843e-62	-0.0255331	1	1	5.1995e-60	CD83+C1Q-hi Microglia
TFEC(+)	3.46205e-62	0.0221118	1	1	1.26019e-59	CD83+C1Q-hi Microglia
SREBF2(+)	6.64755e-62	-0.0257703	1	1	2.41971e-59	CD83+C1Q-hi Microglia
DBP(+)	1.17221e-60	-0.0376964	1	1	4.26684e-58	CD83+C1Q-hi Microglia
BCL3(+)	4.82357e-60	-0.0807893	1	1	1.75578e-57	CD83+C1Q-hi Microglia
E2F8(+)	3.00481e-58	-0.0244863	1	1	1.09375e-55	CD83+C1Q-hi Microglia
SREBF1(+)	4.97625e-57	0.0236767	1	1	1.81135e-54	CD83+C1Q-hi Microglia
HES1(+)	1.05903e-56	0.0669023	0.992	0.985	3.85487e-54	CD83+C1Q-hi Microglia
SRF(+)	5.98844e-56	-0.0377765	0.981	0.989	2.17979e-53	CD83+C1Q-hi Microglia
ZNF595(+)	2.97311e-54	-0.0448885	0.433	0.558	1.08221e-51	CD83+C1Q-hi Microglia
NFIC(+)	4.97288e-54	0.0375293	0.478	0.324	1.81013e-51	CD83+C1Q-hi Microglia
ARNT(+)	2.94858e-53	-0.026622	0.999	0.997	1.07328e-50	CD83+C1Q-hi Microglia
ZNF121(+)	6.55199e-53	0.0735286	0.543	0.43	2.38492e-50	CD83+C1Q-hi Microglia
PAX5(+)	1.36967e-52	0.0457179	0.981	0.946	4.98558e-50	CD83+C1Q-hi Microglia
CUX1(+)	1.48832e-52	-0.13721	1	1	5.41749e-50	CD83+C1Q-hi Microglia
CREB3(+)	3.50784e-52	-0.0234732	1	1	1.27685e-49	CD83+C1Q-hi Microglia
RCOR1(+)	2.24657e-50	-0.0254165	1	1	8.17752e-48	CD83+C1Q-hi Microglia
HIVEP1(+)	5.9064e-50	-0.0397605	0.093	0.204	2.14993e-47	CD83+C1Q-hi Microglia
ZSCAN25(+)	1.7065e-49	0.028192	0.372	0.246	6.21165e-47	CD83+C1Q-hi Microglia
FOXN2(+)	2.83934e-49	0.072493	0.989	0.956	1.03352e-46	CD83+C1Q-hi Microglia
SP3(+)	3.38983e-49	-0.0434425	0.911	0.937	1.2339e-46	CD83+C1Q-hi Microglia
GRHL1(+)	5.01841e-49	-0.0540853	0.152	0.273	1.8267e-46	CD83+C1Q-hi Microglia
E2F3(+)	2.81942e-48	-0.0360108	1	1	1.02627e-45	CD83+C1Q-hi Microglia
ATF1(+)	3.91135e-48	-0.0257122	0.644	0.743	1.42373e-45	CD83+C1Q-hi Microglia
STAT2(+)	1.14235e-47	-0.0222188	1	1	4.15817e-45	CD83+C1Q-hi Microglia
MAFK(+)	1.84606e-47	-0.0921769	0.441	0.548	6.71968e-45	CD83+C1Q-hi Microglia
ATF2(+)	1.23787e-46	-0.0250894	0.999	1	4.50585e-44	CD83+C1Q-hi Microglia
ATF5(+)	1.32016e-42	-0.163021	0.996	0.997	4.80537e-40	CD83+C1Q-hi Microglia
ZNF358(+)	2.48542e-40	-0.0286584	0.995	0.997	9.04693e-38	CD83+C1Q-hi Microglia
RBPJ(+)	3.3888e-40	0.113018	0.433	0.312	1.23352e-37	CD83+C1Q-hi Microglia
ZNF596(+)	1.2258e-37	-0.0641979	0.668	0.755	4.46191e-35	CD83+C1Q-hi Microglia
FOXJ2(+)	2.41572e-37	0.0584768	0.413	0.303	8.79321e-35	CD83+C1Q-hi Microglia
HDAC1(+)	4.57407e-37	-0.0298293	0.968	0.991	1.66496e-34	CD83+C1Q-hi Microglia
E2F6(+)	1.90644e-32	0.0302196	1	1	6.93946e-30	CD83+C1Q-hi Microglia
FOXO3(+)	4.45225e-31	-0.0401213	1	1	1.62062e-28	CD83+C1Q-hi Microglia
ETV6(+)	8.85678e-30	0.0189331	1	1	3.22387e-27	CD83+C1Q-hi Microglia
ZBTB43(+)	1.71331e-29	-0.0631022	0.915	0.941	6.23645e-27	CD83+C1Q-hi Microglia
ZNF304(+)	2.0767e-29	0.0610197	0.219	0.14	7.55918e-27	CD83+C1Q-hi Microglia
RREB1(+)	2.77343e-29	-0.0189438	0.986	0.99	1.00953e-26	CD83+C1Q-hi Microglia
HSF2(+)	4.34227e-29	0.0275432	0.898	0.784	1.58058e-26	CD83+C1Q-hi Microglia
TAF1(+)	5.40032e-29	-0.0238122	1	1	1.96572e-26	CD83+C1Q-hi Microglia
ZNF140(+)	4.13235e-28	0.0935085	0.322	0.242	1.50417e-25	CD83+C1Q-hi Microglia
RFX5(+)	9.44398e-28	-0.0348364	0.263	0.353	3.43761e-25	CD83+C1Q-hi Microglia
NFIL3(+)	7.93389e-27	-0.0434522	1	1	2.88794e-24	CD83+C1Q-hi Microglia
TFEB(+)	2.28916e-26	0.0209204	1	1	8.33253e-24	CD83+C1Q-hi Microglia
FOXP3(+)	2.93055e-26	0.023481	1	1	1.06672e-23	CD83+C1Q-hi Microglia
CREBZF(+)	2.97449e-26	-0.0276648	0.998	0.995	1.08271e-23	CD83+C1Q-hi Microglia
RARG(+)	4.03619e-26	-0.0675887	0.357	0.428	1.46917e-23	CD83+C1Q-hi Microglia
NR1H3(+)	9.66535e-26	-0.0189831	1	1	3.51819e-23	CD83+C1Q-hi Microglia
ZNF778(+)	2.4024e-25	-0.05771	0.287	0.391	8.74472e-23	CD83+C1Q-hi Microglia
ESRRG(+)	3.77656e-25	0.0493395	0.731	0.684	1.37467e-22	CD83+C1Q-hi Microglia
GABPB1(+)	2.37452e-24	-0.0212417	1	1	8.64326e-22	CD83+C1Q-hi Microglia
ATF4(+)	3.72223e-24	0.0157639	1	1	1.35489e-21	CD83+C1Q-hi Microglia
IRF4(+)	5.38728e-24	0.0113865	1	1	1.96097e-21	CD83+C1Q-hi Microglia
RORA(+)	2.34489e-23	-0.0246427	0.974	0.975	8.5354e-21	CD83+C1Q-hi Microglia
ZNF675(+)	3.46602e-21	-0.0275465	0.49	0.594	1.26163e-18	CD83+C1Q-hi Microglia
HDAC2(+)	1.35029e-20	-0.011014	1	1	4.91507e-18	CD83+C1Q-hi Microglia
RBBP5(+)	1.60433e-20	0.0153442	1	1	5.83975e-18	CD83+C1Q-hi Microglia
SOX6(+)	2.1076e-19	-0.0576446	0.898	0.932	7.67165e-17	CD83+C1Q-hi Microglia
NR2F6(+)	8.82664e-19	-0.0397749	0.439	0.494	3.2129e-16	CD83+C1Q-hi Microglia
HMGN3(+)	2.51713e-18	0.100279	0.867	0.801	9.16237e-16	CD83+C1Q-hi Microglia
BACH1(+)	3.75456e-18	0.0174316	1	1	1.36666e-15	CD83+C1Q-hi Microglia
ZNF444(+)	4.23778e-18	0.0381381	0.386	0.31	1.54255e-15	CD83+C1Q-hi Microglia
E2F7(+)	8.28635e-18	0.0142554	1	1	3.01623e-15	CD83+C1Q-hi Microglia
STAT1(+)	8.61806e-18	0.0112336	1	1	3.13697e-15	CD83+C1Q-hi Microglia
ZBTB3(+)	1.03034e-17	-0.0737677	0.401	0.483	3.75045e-15	CD83+C1Q-hi Microglia
ZFP64(+)	1.12953e-17	-0.042078	0.154	0.225	4.1115e-15	CD83+C1Q-hi Microglia
ZNF333(+)	1.13782e-17	-0.0428981	0.518	0.557	4.14166e-15	CD83+C1Q-hi Microglia
OVOL1(+)	1.50041e-17	-0.0309346	0.69	0.745	5.46149e-15	CD83+C1Q-hi Microglia
POU5F1(+)	2.28782e-17	0.0203239	0.929	0.908	8.32765e-15	CD83+C1Q-hi Microglia
BATF3(+)	4.40483e-17	-0.0389882	1	1	1.60336e-14	CD83+C1Q-hi Microglia
ZNF384(+)	1.72764e-16	-0.0248425	0.995	0.997	6.28863e-14	CD83+C1Q-hi Microglia
ZNF91(+)	8.79343e-16	0.0191229	0.961	0.965	3.20081e-13	CD83+C1Q-hi Microglia
NFYB(+)	8.364e-15	0.0131663	1	1	3.0445e-12	CD83+C1Q-hi Microglia
ZBTB2(+)	1.05406e-14	-0.0536058	0.095	0.142	3.83679e-12	CD83+C1Q-hi Microglia
EP300(+)	1.10706e-14	0.0173645	1	1	4.02971e-12	CD83+C1Q-hi Microglia
CEBPG(+)	5.31808e-14	-0.025983	0.586	0.637	1.93578e-11	CD83+C1Q-hi Microglia
ZNF282(+)	7.13089e-14	-0.0426228	0.62	0.676	2.59565e-11	CD83+C1Q-hi Microglia
SOX2(+)	8.36655e-14	-0.0214034	0.962	0.961	3.04543e-11	CD83+C1Q-hi Microglia
HOXC4(+)	1.32473e-13	-0.029799	0.121	0.167	4.822e-11	CD83+C1Q-hi Microglia
SP4(+)	1.41928e-13	-0.0162097	0.999	0.996	5.16616e-11	CD83+C1Q-hi Microglia
ZNF786(+)	1.48643e-13	-0.0468128	0.716	0.744	5.4106e-11	CD83+C1Q-hi Microglia
CEBPD(+)	3.15399e-13	0.0401185	1	1	1.14805e-10	CD83+C1Q-hi Microglia
NR2C2(+)	4.67633e-13	-0.0259584	0.805	0.805	1.70218e-10	CD83+C1Q-hi Microglia
THAP1(+)	1.77509e-12	-0.0148088	1	1	6.46131e-10	CD83+C1Q-hi Microglia
SUZ12(+)	2.34105e-12	-0.0131381	1	1	8.52141e-10	CD83+C1Q-hi Microglia
ZNF263(+)	1.25407e-11	-0.024553	0.803	0.851	4.56481e-09	CD83+C1Q-hi Microglia
RAB7A(+)	1.38955e-11	0.0352673	0.526	0.458	5.05794e-09	CD83+C1Q-hi Microglia
BRF2(+)	4.55298e-11	-0.0133462	1	1	1.65729e-08	CD83+C1Q-hi Microglia
FOXP4(+)	5.34594e-11	0.0125228	0.912	0.867	1.94592e-08	CD83+C1Q-hi Microglia
KLF11(+)	5.65941e-11	0.0155929	1	1	2.06003e-08	CD83+C1Q-hi Microglia
TBX21(+)	6.06202e-11	-0.0118031	0.453	0.485	2.20657e-08	CD83+C1Q-hi Microglia
POU3F1(+)	1.37966e-10	-0.0372361	0.861	0.874	5.02195e-08	CD83+C1Q-hi Microglia
ZNF284(+)	2.5074e-10	-0.0491955	0.131	0.173	9.12692e-08	CD83+C1Q-hi Microglia
HESX1(+)	7.26048e-10	-0.0296033	0.8	0.817	2.64281e-07	CD83+C1Q-hi Microglia
ZNF597(+)	2.92144e-09	-0.0250276	1	0.997	1.0634e-06	CD83+C1Q-hi Microglia
ZNF440(+)	4.22992e-09	0.0611897	0.398	0.36	1.53969e-06	CD83+C1Q-hi Microglia
MAFB(+)	7.93679e-09	0.0423984	1	0.999	2.88899e-06	CD83+C1Q-hi Microglia
TBP(+)	1.75293e-08	0.0119072	0.955	0.947	6.38066e-06	CD83+C1Q-hi Microglia
SUPT20H(+)	1.96509e-08	0.0211256	0.956	0.928	7.15292e-06	CD83+C1Q-hi Microglia
ZNF329(+)	1.23349e-07	-0.0747069	0.186	0.222	4.4899e-05	CD83+C1Q-hi Microglia
HIC1(+)	4.93779e-07	0.0171539	1	1	0.000179736	CD83+C1Q-hi Microglia
IRF1(+)	5.12327e-07	-0.0343465	1	1	0.000186487	CD83+C1Q-hi Microglia
HOXB2(+)	7.07369e-07	0.0302092	0.826	0.824	0.000257482	CD83+C1Q-hi Microglia
CERS2(+)	3.57913e-06	-0.0154049	0.283	0.314	0.0013028	CD83+C1Q-hi Microglia
RUNX2(+)	9.56701e-06	0.0129015	0.852	0.834	0.00348239	CD83+C1Q-hi Microglia
CREB5(+)	1.52759e-05	-0.019806	1	1	0.00556041	CD83+C1Q-hi Microglia
ZMIZ1(+)	4.70695e-05	-0.027057	1	1	0.0171333	CD83+C1Q-hi Microglia
ARID3A(+)	8.02885e-05	-0.014438	0.898	0.865	0.029225	CD83+C1Q-hi Microglia
MLXIPL(+)	0	0.885322	0.995	0.637	0	HSP+ Microglia
ATF6B(+)	0	0.748296	0.863	0.517	0	HSP+ Microglia
ZNF440(+)	0	0.583315	0.698	0.311	0	HSP+ Microglia
ZHX3(+)	0	0.42339	0.816	0.544	0	HSP+ Microglia
MAF(+)	0	0.416722	1	0.998	0	HSP+ Microglia
TBL1XR1(+)	0	0.388949	0.955	0.74	0	HSP+ Microglia
FOXP2(+)	0	0.364482	0.997	0.87	0	HSP+ Microglia
ESRRG(+)	0	0.362182	0.923	0.652	0	HSP+ Microglia
HOXA1(+)	0	0.343942	0.971	0.893	0	HSP+ Microglia
NFYA(+)	0	0.316887	0.908	0.536	0	HSP+ Microglia
PBX1(+)	0	0.290325	0.999	0.967	0	HSP+ Microglia
ATF6(+)	0	0.288805	1	1	0	HSP+ Microglia
CEBPA(+)	0	0.286914	1	1	0	HSP+ Microglia
BHLHE41(+)	0	0.286549	1	1	0	HSP+ Microglia
HSF2(+)	0	0.269385	0.961	0.773	0	HSP+ Microglia
FOXN3(+)	0	0.266734	1	1	0	HSP+ Microglia
KLF7(+)	0	0.247805	1	1	0	HSP+ Microglia
STAT3(+)	0	0.223401	0.996	0.955	0	HSP+ Microglia
TCF12(+)	0	0.209228	1	1	0	HSP+ Microglia
TCF4(+)	0	0.190485	1	1	0	HSP+ Microglia
EGR1(+)	0	0.1903	1	1	0	HSP+ Microglia
EGR3(+)	0	0.162652	1	1	0	HSP+ Microglia
HMBOX1(+)	0	0.160249	0.999	0.978	0	HSP+ Microglia
IRF8(+)	0	0.156509	1	1	0	HSP+ Microglia
JUN(+)	0	0.152257	1	1	0	HSP+ Microglia
NFYB(+)	0	0.152225	1	1	0	HSP+ Microglia
CREB1(+)	0	0.148601	1	1	0	HSP+ Microglia
ZNF232(+)	0	0.145896	0.999	0.994	0	HSP+ Microglia
MITF(+)	0	0.145688	1	1	0	HSP+ Microglia
PML(+)	0	0.141705	1	1	0	HSP+ Microglia
CEBPD(+)	0	0.140747	1	1	0	HSP+ Microglia
MYC(+)	0	0.136853	1	1	0	HSP+ Microglia
KLF2(+)	0	0.133542	1	1	0	HSP+ Microglia
SMARCC2(+)	0	0.131474	1	1	0	HSP+ Microglia
GTF2B(+)	0	0.127527	1	1	0	HSP+ Microglia
FOXO4(+)	0	0.125159	0.992	0.946	0	HSP+ Microglia
IRF5(+)	0	0.124553	1	1	0	HSP+ Microglia
ZNF91(+)	0	0.114988	0.992	0.96	0	HSP+ Microglia
IRF2(+)	0	0.108973	1	1	0	HSP+ Microglia
MAX(+)	0	0.108399	1	1	0	HSP+ Microglia
FOS(+)	0	0.104988	1	1	0	HSP+ Microglia
SF1(+)	0	0.104249	1	1	0	HSP+ Microglia
ETV5(+)	0	0.100827	1	1	0	HSP+ Microglia
CREM(+)	0	0.0990997	1	1	0	HSP+ Microglia
ELF2(+)	0	0.0977155	1	1	0	HSP+ Microglia
ELF1(+)	0	0.0954252	1	1	0	HSP+ Microglia
REST(+)	0	0.080923	1	1	0	HSP+ Microglia
ELK3(+)	0	0.079945	1	1	0	HSP+ Microglia
RBBP5(+)	0	0.0778394	1	1	0	HSP+ Microglia
ZNF143(+)	0	0.0766003	1	1	0	HSP+ Microglia
TAF7(+)	0	0.0734676	1	1	0	HSP+ Microglia
TFEC(+)	0	0.0725324	1	1	0	HSP+ Microglia
MLX(+)	0	0.0722913	1	1	0	HSP+ Microglia
XBP1(+)	0	0.0703984	1	1	0	HSP+ Microglia
KDM5A(+)	0	0.0700613	1	1	0	HSP+ Microglia
CREB3L2(+)	0	0.0688964	1	1	0	HSP+ Microglia
POLR2A(+)	0	0.0630209	1	1	0	HSP+ Microglia
CTCF(+)	0	0.048807	1	1	0	HSP+ Microglia
HDAC2(+)	0	0.048704	1	1	0	HSP+ Microglia
RAD21(+)	0	0.037456	1	1	0	HSP+ Microglia
RUNX3(+)	0	-0.0653558	1	1	0	HSP+ Microglia
MXI1(+)	0	-0.0810455	1	1	0	HSP+ Microglia
FOSL2(+)	0	-0.090829	1	1	0	HSP+ Microglia
IRF1(+)	0	-0.103253	1	1	0	HSP+ Microglia
ZBTB7B(+)	0	-0.11667	1	1	0	HSP+ Microglia
ZMIZ1(+)	0	-0.127198	1	1	0	HSP+ Microglia
NFIL3(+)	0	-0.134472	1	1	0	HSP+ Microglia
ETV6(+)	0	-0.137158	1	1	0	HSP+ Microglia
MAFG(+)	0	-0.157606	1	1	0	HSP+ Microglia
SP1(+)	0	-0.159744	1	1	0	HSP+ Microglia
THRA(+)	0	-0.163443	0.944	0.994	0	HSP+ Microglia
ZBTB7A(+)	0	-0.164664	1	1	0	HSP+ Microglia
KLF9(+)	0	-0.175645	1	1	0	HSP+ Microglia
CREB3L4(+)	0	-0.181519	0.43	0.688	0	HSP+ Microglia
BCL3(+)	0	-0.195192	1	1	0	HSP+ Microglia
KLF13(+)	0	-0.199496	1	1	0	HSP+ Microglia
HOXA9(+)	0	-0.241056	0.59	0.803	0	HSP+ Microglia
BCL6(+)	0	-0.388641	0.904	0.963	0	HSP+ Microglia
PROX1(+)	0	-0.397283	0.473	0.782	0	HSP+ Microglia
RXRA(+)	0	-0.42801	1	1	0	HSP+ Microglia
H2AFY(+)	0	-0.547262	0.986	0.997	0	HSP+ Microglia
NFE2(+)	0	-0.618568	0.531	0.779	0	HSP+ Microglia
RFX2(+)	0	-0.68067	0.342	0.703	0	HSP+ Microglia
RARA(+)	0	-0.995939	0.689	0.904	0	HSP+ Microglia
ZNF467(+)	0	-1.14208	0.701	0.898	0	HSP+ Microglia
ARID3A(+)	1.20777e-303	0.274836	0.954	0.856	4.39628e-301	HSP+ Microglia
RELB(+)	5.01657e-298	-0.0791994	1	1	1.82603e-295	HSP+ Microglia
ZNF140(+)	2.78073e-284	0.321083	0.472	0.217	1.01218e-281	HSP+ Microglia
ZNF786(+)	4.23928e-282	0.259436	0.877	0.718	1.5431e-279	HSP+ Microglia
DBP(+)	7.01964e-280	0.0849514	1	1	2.55515e-277	HSP+ Microglia
ATF5(+)	2.30672e-276	-0.360892	0.989	0.998	8.39648e-274	HSP+ Microglia
CREB5(+)	2.58835e-276	-0.0951307	1	1	9.4216e-274	HSP+ Microglia
DDIT3(+)	2.84622e-270	0.160706	1	1	1.03602e-267	HSP+ Microglia
ETV2(+)	1.72378e-267	-0.0829416	0.981	0.989	6.27455e-265	HSP+ Microglia
CREB3(+)	5.05118e-263	-0.0458627	1	1	1.83863e-260	HSP+ Microglia
CUX1(+)	1.61467e-261	-0.224934	1	1	5.87742e-259	HSP+ Microglia
AR(+)	3.75135e-259	0.153785	0.971	0.847	1.36549e-256	HSP+ Microglia
FOSL1(+)	1.34536e-257	-0.0981987	1	1	4.8971e-255	HSP+ Microglia
ETS2(+)	3.59749e-257	0.257612	0.998	0.983	1.30949e-254	HSP+ Microglia
HES1(+)	5.18979e-257	0.152724	0.995	0.985	1.88908e-254	HSP+ Microglia
THAP1(+)	1.15645e-253	-0.0620313	1	1	4.20949e-251	HSP+ Microglia
ZNF362(+)	3.94139e-252	0.0575761	1	1	1.43466e-249	HSP+ Microglia
SIN3A(+)	4.34879e-245	0.0528153	1	1	1.58296e-242	HSP+ Microglia
ETV1(+)	4.34577e-244	0.0615912	1	1	1.58186e-241	HSP+ Microglia
NFKB1(+)	6.90967e-241	-0.103022	1	1	2.51512e-238	HSP+ Microglia
NR2C1(+)	1.45703e-234	0.0753694	0.949	0.794	5.3036e-232	HSP+ Microglia
SREBF1(+)	2.53457e-233	0.0453378	1	1	9.22584e-231	HSP+ Microglia
ZNF282(+)	4.45225e-233	0.171555	0.812	0.646	1.62062e-230	HSP+ Microglia
MAFF(+)	7.43123e-223	-0.0858691	1	1	2.70497e-220	HSP+ Microglia
REL(+)	8.25553e-220	0.0986883	1	1	3.00501e-217	HSP+ Microglia
KLF11(+)	3.51178e-218	0.0541073	1	1	1.27829e-215	HSP+ Microglia
POU5F1(+)	4.19261e-218	0.086087	0.961	0.903	1.52611e-215	HSP+ Microglia
ZNF10(+)	5.64643e-218	0.10407	1	0.992	2.0553e-215	HSP+ Microglia
ZBTB14(+)	6.72714e-217	0.105042	0.805	0.576	2.44868e-214	HSP+ Microglia
ELK1(+)	9.24578e-216	-0.0470916	1	1	3.36546e-213	HSP+ Microglia
ELK4(+)	4.09523e-210	0.0455625	1	1	1.49067e-207	HSP+ Microglia
ELF4(+)	9.06582e-209	-0.0991819	0.999	0.999	3.29996e-206	HSP+ Microglia
ESRRB(+)	2.67234e-204	0.298465	0.736	0.521	9.72732e-202	HSP+ Microglia
NR3C1(+)	2.10475e-202	0.0463775	1	1	7.66131e-200	HSP+ Microglia
FOXK1(+)	1.17369e-201	0.0930546	0.792	0.607	4.27224e-199	HSP+ Microglia
RBM3(+)	5.37359e-201	-0.206061	1	1	1.95599e-198	HSP+ Microglia
SRF(+)	1.27701e-195	-0.0666514	0.975	0.99	4.64833e-193	HSP+ Microglia
PHF8(+)	1.38001e-193	0.0514441	1	1	5.02324e-191	HSP+ Microglia
RELA(+)	2.37463e-192	0.0317015	1	1	8.64366e-190	HSP+ Microglia
CEBPZ(+)	4.61281e-191	0.0413829	1	1	1.67906e-188	HSP+ Microglia
EGR2(+)	3.55576e-190	0.185329	1	0.999	1.2943e-187	HSP+ Microglia
ZNF148(+)	5.79626e-188	0.0456032	0.993	0.963	2.10984e-185	HSP+ Microglia
HOXB2(+)	1.02645e-176	-0.109325	0.71	0.843	3.73629e-174	HSP+ Microglia
ZBTB43(+)	1.17167e-175	-0.180393	0.89	0.945	4.26487e-173	HSP+ Microglia
BATF3(+)	6.88587e-174	-0.0913837	1	1	2.50646e-171	HSP+ Microglia
ZBTB3(+)	8.1224e-174	0.334386	0.637	0.446	2.95655e-171	HSP+ Microglia
JUNB(+)	5.43063e-165	0.113488	1	1	1.97675e-162	HSP+ Microglia
HIF1A(+)	1.00181e-164	0.0451363	1	1	3.64657e-162	HSP+ Microglia
ZNF597(+)	1.91162e-161	-0.0883358	0.998	0.998	6.95831e-159	HSP+ Microglia
RCOR1(+)	2.66382e-160	-0.0543371	1	1	9.69631e-158	HSP+ Microglia
TFDP1(+)	5.09009e-158	-0.0628595	1	1	1.85279e-155	HSP+ Microglia
KLF10(+)	6.63058e-158	-0.272971	0.993	0.999	2.41353e-155	HSP+ Microglia
SP2(+)	5.02077e-153	0.039257	1	1	1.82756e-150	HSP+ Microglia
HES4(+)	2.40318e-148	-0.134556	0.745	0.841	8.74756e-146	HSP+ Microglia
NELFE(+)	5.19852e-145	-0.0286405	1	1	1.89226e-142	HSP+ Microglia
PLAGL2(+)	5.793e-143	-0.146766	0.993	0.993	2.10865e-140	HSP+ Microglia
FOXP1(+)	5.41303e-141	0.0408906	1	1	1.97034e-138	HSP+ Microglia
SREBF2(+)	2.79952e-134	-0.0384845	1	1	1.01902e-131	HSP+ Microglia
GTF3C2(+)	5.86592e-134	0.0892538	0.843	0.685	2.13519e-131	HSP+ Microglia
NFE2L2(+)	2.19567e-129	0.0301095	1	1	7.99223e-127	HSP+ Microglia
EZH2(+)	1.55276e-126	0.0199253	1	1	5.65204e-124	HSP+ Microglia
BCL11A(+)	4.32027e-126	-0.055158	1	1	1.57258e-123	HSP+ Microglia
PAX8(+)	7.27276e-126	0.127312	0.615	0.469	2.64729e-123	HSP+ Microglia
HIC1(+)	2.72136e-125	0.0373802	1	1	9.90575e-123	HSP+ Microglia
TRPS1(+)	1.73496e-124	0.0770664	0.993	0.986	6.31526e-122	HSP+ Microglia
MEX3C(+)	4.25086e-124	-0.273484	0.385	0.553	1.54731e-121	HSP+ Microglia
ZNF524(+)	1.61747e-121	-0.0719814	0.995	0.997	5.88759e-119	HSP+ Microglia
NFIC(+)	1.84e-121	0.0849599	0.51	0.318	6.69761e-119	HSP+ Microglia
BDP1(+)	7.48024e-120	0.055268	1	1	2.72281e-117	HSP+ Microglia
ZNF281(+)	2.71234e-119	-0.0897551	0.943	0.966	9.87293e-117	HSP+ Microglia
ETS1(+)	6.2534e-117	0.0237585	1	1	2.27624e-114	HSP+ Microglia
NPDC1(+)	2.64685e-116	-0.0516064	0.945	0.965	9.63454e-114	HSP+ Microglia
GMEB2(+)	2.60662e-114	-0.0990516	0.708	0.809	9.4881e-112	HSP+ Microglia
SPI1(+)	1.74292e-113	-0.0124358	1	1	6.34423e-111	HSP+ Microglia
SP4(+)	8.01195e-112	0.0490692	0.999	0.996	2.91635e-109	HSP+ Microglia
SOX6(+)	2.45382e-109	-0.121063	0.86	0.938	8.93192e-107	HSP+ Microglia
HDAC1(+)	4.65049e-109	-0.0646408	0.974	0.99	1.69278e-106	HSP+ Microglia
NFAT5(+)	1.30669e-106	-0.136121	0.972	0.992	4.75635e-104	HSP+ Microglia
HCFC1(+)	2.82146e-106	0.0285483	1	1	1.02701e-103	HSP+ Microglia
CHD2(+)	2.54923e-105	0.038609	1	1	9.2792e-103	HSP+ Microglia
MEF2D(+)	1.74905e-102	-0.439327	0.17	0.343	6.36656e-100	HSP+ Microglia
USF2(+)	3.07055e-95	0.0307225	1	1	1.11768e-92	HSP+ Microglia
TBP(+)	1.34988e-94	0.0441746	0.978	0.943	4.91356e-92	HSP+ Microglia
ZSCAN25(+)	1.37576e-92	0.0527097	0.393	0.242	5.00775e-90	HSP+ Microglia
FOXN2(+)	1.02841e-91	-0.145507	0.944	0.964	3.7434e-89	HSP+ Microglia
PPARD(+)	4.59009e-91	-0.203417	0.119	0.269	1.67079e-88	HSP+ Microglia
POU3F1(+)	2.34102e-88	0.100058	0.918	0.865	8.52132e-86	HSP+ Microglia
HES6(+)	5.79164e-87	0.0439781	0.527	0.387	2.10816e-84	HSP+ Microglia
ESRRA(+)	3.38013e-85	-0.0372204	1	1	1.23037e-82	HSP+ Microglia
CEBPB(+)	6.23925e-84	0.0445423	1	1	2.27109e-81	HSP+ Microglia
XRCC4(+)	6.61304e-84	-0.0273633	1	1	2.40715e-81	HSP+ Microglia
NFE2L1(+)	2.95071e-81	0.0432462	1	0.999	1.07406e-78	HSP+ Microglia
MXD3(+)	6.34101e-79	0.0226734	1	1	2.30813e-76	HSP+ Microglia
SUPT20H(+)	1.10786e-76	0.0623188	0.969	0.925	4.03263e-74	HSP+ Microglia
RXRB(+)	1.52805e-76	0.0796659	0.574	0.457	5.5621e-74	HSP+ Microglia
GTF2F1(+)	3.06264e-73	0.0192264	1	1	1.1148e-70	HSP+ Microglia
NFIA(+)	1.46645e-71	0.0474521	0.116	0.043	5.33789e-69	HSP+ Microglia
POLE3(+)	3.81875e-67	0.0176809	1	1	1.39002e-64	HSP+ Microglia
TRIM28(+)	1.29415e-65	-0.0241598	1	1	4.71071e-63	HSP+ Microglia
TCF7(+)	2.74284e-65	0.0398778	0.73	0.65	9.98395e-63	HSP+ Microglia
WRNIP1(+)	8.5187e-65	-0.305275	0.166	0.292	3.10081e-62	HSP+ Microglia
BHLHE40(+)	7.6168e-64	-0.0282272	1	1	2.77252e-61	HSP+ Microglia
NR1D1(+)	2.47414e-63	-0.091325	0.108	0.233	9.00585e-61	HSP+ Microglia
STAT6(+)	5.45572e-61	-0.0646257	0.736	0.812	1.98588e-58	HSP+ Microglia
JDP2(+)	1.22076e-60	-0.0902371	0.961	0.955	4.44357e-58	HSP+ Microglia
IRF4(+)	2.44114e-59	-0.0236094	1	1	8.88575e-57	HSP+ Microglia
IRF7(+)	4.89986e-58	-0.0204858	1	1	1.78355e-55	HSP+ Microglia
ZNF831(+)	1.35695e-57	-0.0521483	1	1	4.9393e-55	HSP+ Microglia
ZBTB1(+)	1.39724e-57	-0.13231	0.205	0.326	5.08595e-55	HSP+ Microglia
TBX21(+)	2.17518e-57	-0.057949	0.379	0.497	7.91766e-55	HSP+ Microglia
ETV7(+)	5.82208e-57	-0.0381606	1	1	2.11924e-54	HSP+ Microglia
ATF3(+)	1.2163e-55	0.0230993	1	1	4.42734e-53	HSP+ Microglia
MYB(+)	6.43887e-54	-0.0375677	0.83	0.859	2.34375e-51	HSP+ Microglia
E2F6(+)	4.57229e-51	-0.0387619	1	1	1.66431e-48	HSP+ Microglia
TFCP2(+)	8.47963e-50	0.0495169	0.428	0.302	3.08658e-47	HSP+ Microglia
POLR3G(+)	5.13026e-49	-0.03163	0.999	1	1.86742e-46	HSP+ Microglia
SETBP1(+)	1.15696e-48	0.147707	0.531	0.4	4.21135e-46	HSP+ Microglia
MAFK(+)	2.08039e-48	-0.0966764	0.45	0.547	7.57261e-46	HSP+ Microglia
ZNF263(+)	4.79107e-46	0.0647084	0.862	0.842	1.74395e-43	HSP+ Microglia
BRCA1(+)	1.77694e-45	0.0141222	1	1	6.46806e-43	HSP+ Microglia
THRB(+)	2.68684e-45	0.0468751	1	1	9.78011e-43	HSP+ Microglia
ZNF121(+)	1.06726e-44	0.074106	0.522	0.433	3.88482e-42	HSP+ Microglia
ZNF358(+)	6.26199e-44	0.028969	0.998	0.996	2.27937e-41	HSP+ Microglia
CNOT3(+)	3.58517e-43	-0.0508707	0.573	0.652	1.305e-40	HSP+ Microglia
FLI1(+)	6.96817e-42	0.0152475	1	1	2.53641e-39	HSP+ Microglia
TGIF1(+)	1.09383e-41	-0.0455751	1	1	3.98155e-39	HSP+ Microglia
ZNF384(+)	1.77535e-40	-0.0354424	0.994	0.998	6.46229e-38	HSP+ Microglia
EOMES(+)	2.41046e-40	-0.029126	0.995	0.998	8.77406e-38	HSP+ Microglia
ZBTB40(+)	6.35109e-39	0.0573713	0.841	0.784	2.3118e-36	HSP+ Microglia
ATF4(+)	1.6895e-38	-0.0137078	1	1	6.14977e-36	HSP+ Microglia
BACH1(+)	1.77778e-38	-0.0292219	1	1	6.47112e-36	HSP+ Microglia
ZNF429(+)	1.36379e-37	0.0382496	0.359	0.25	4.96421e-35	HSP+ Microglia
STAT1(+)	4.07778e-37	0.0144139	1	1	1.48431e-34	HSP+ Microglia
MYCL(+)	7.78446e-36	-0.0345877	1	1	2.83354e-33	HSP+ Microglia
ZNF69(+)	3.32721e-35	0.0393477	0.559	0.477	1.2111e-32	HSP+ Microglia
TEAD1(+)	4.12721e-35	-0.104694	0.391	0.49	1.5023e-32	HSP+ Microglia
ZNF460(+)	6.73248e-35	0.105125	0.11	0.055	2.45062e-32	HSP+ Microglia
ZNF304(+)	1.40601e-34	0.113321	0.217	0.14	5.11789e-32	HSP+ Microglia
KMT2A(+)	2.78182e-34	0.0351399	0.999	1	1.01258e-31	HSP+ Microglia
KLF3(+)	3.06721e-33	-0.029019	1	1	1.11647e-30	HSP+ Microglia
NR1H3(+)	1.27258e-32	-0.028896	1	1	4.63218e-30	HSP+ Microglia
IKZF1(+)	7.49758e-32	0.016265	1	1	2.72912e-29	HSP+ Microglia
SOX8(+)	9.55464e-32	0.0664957	0.135	0.076	3.47789e-29	HSP+ Microglia
OSR2(+)	1.56924e-31	-0.0813737	0.284	0.384	5.71204e-29	HSP+ Microglia
TAF1(+)	3.64946e-31	0.0198284	1	1	1.3284e-28	HSP+ Microglia
ZNF773(+)	1.06011e-30	0.0463208	0.169	0.102	3.85881e-28	HSP+ Microglia
KLF16(+)	2.59429e-30	0.0240319	0.995	0.992	9.44321e-28	HSP+ Microglia
TFAP4(+)	1.10681e-29	-0.0553492	0.744	0.792	4.0288e-27	HSP+ Microglia
RAB7A(+)	1.59649e-29	0.0696844	0.562	0.452	5.81122e-27	HSP+ Microglia
BRF2(+)	2.30029e-29	0.0255107	0.999	1	8.37307e-27	HSP+ Microglia
GATA3(+)	2.85667e-29	-0.0439158	0.924	0.952	1.03983e-26	HSP+ Microglia
RORA(+)	3.49572e-29	-0.0299922	0.974	0.975	1.27244e-26	HSP+ Microglia
SAP30(+)	6.64146e-29	-0.0349924	1	1	2.41749e-26	HSP+ Microglia
NFYC(+)	3.15448e-28	0.021387	0.98	0.92	1.14823e-25	HSP+ Microglia
ZNF444(+)	1.0495e-27	0.0386254	0.403	0.307	3.8202e-25	HSP+ Microglia
ARNTL(+)	2.07765e-27	-0.0810529	0.507	0.589	7.56266e-25	HSP+ Microglia
SALL1(+)	3.00235e-27	0.0160333	0.141	0.081	1.09286e-24	HSP+ Microglia
NNT(+)	5.95857e-27	0.026635	0.354	0.267	2.16892e-24	HSP+ Microglia
ING3(+)	6.56251e-27	0.0395942	0.188	0.123	2.38875e-24	HSP+ Microglia
TP53(+)	2.29361e-26	0.019182	1	0.999	8.34873e-24	HSP+ Microglia
BCLAF1(+)	4.22205e-26	0.0112488	1	1	1.53683e-23	HSP+ Microglia
FOXK2(+)	4.8266e-26	0.0365009	0.447	0.359	1.75688e-23	HSP+ Microglia
STAT5A(+)	4.20518e-25	-0.0157993	1	1	1.53068e-22	HSP+ Microglia
HESX1(+)	6.34889e-25	-0.0481084	0.759	0.824	2.311e-22	HSP+ Microglia
ZFP90(+)	7.97899e-25	-0.0599538	0.259	0.342	2.90435e-22	HSP+ Microglia
ATF2(+)	1.79174e-24	0.0180196	0.999	1	6.52192e-22	HSP+ Microglia
ZEB1(+)	2.4892e-24	0.0225652	0.986	0.962	9.06069e-22	HSP+ Microglia
ZNF595(+)	1.15481e-23	0.0263469	0.615	0.53	4.20351e-21	HSP+ Microglia
[truncated: 2,072 more rows]

## Sheet: S4
gene	p_val	avg_log2FC	pct.1	pct.2	p_val_adj	cluster
CCR7	0	2.30166	0.542	0.108	0	CCR7+ CD4+ T Cells
LRRN3	0	1.98359	0.119	0.006	0	CCR7+ CD4+ T Cells
ADTRP	0	1.87996	0.149	0.019	0	CCR7+ CD4+ T Cells
FHIT	0	1.87636	0.26	0.049	0	CCR7+ CD4+ T Cells
LEF1	0	1.87419	0.464	0.113	0	CCR7+ CD4+ T Cells
ACTN1	0	1.76417	0.218	0.036	0	CCR7+ CD4+ T Cells
TRABD2A	0	1.62241	0.254	0.057	0	CCR7+ CD4+ T Cells
MYC	0	1.60535	0.29	0.077	0	CCR7+ CD4+ T Cells
NGFRAP1	0	1.59552	0.154	0.022	0	CCR7+ CD4+ T Cells
AIF1	0	1.56597	0.325	0.081	0	CCR7+ CD4+ T Cells
SH3YL1	0	1.46848	0.297	0.086	0	CCR7+ CD4+ T Cells
TSHZ2	0	1.43498	0.205	0.045	0	CCR7+ CD4+ T Cells
SELL	0	1.32727	0.593	0.213	0	CCR7+ CD4+ T Cells
MAL	0	1.31415	0.447	0.153	0	CCR7+ CD4+ T Cells
NOSIP	0	1.19713	0.704	0.338	0	CCR7+ CD4+ T Cells
TCF7	0	1.14934	0.47	0.189	0	CCR7+ CD4+ T Cells
RGS10	0	1.13016	0.593	0.27	0	CCR7+ CD4+ T Cells
C6orf48	0	1.10975	0.613	0.307	0	CCR7+ CD4+ T Cells
EIF3E	0	1.06468	0.869	0.566	0	CCR7+ CD4+ T Cells
RPS17	0	1.05873	0.694	0.55	0	CCR7+ CD4+ T Cells
LDHB	0	1.03191	0.895	0.563	0	CCR7+ CD4+ T Cells
CD27	0	0.999156	0.48	0.19	0	CCR7+ CD4+ T Cells
RPS10	0	0.998405	0.763	0.597	0	CCR7+ CD4+ T Cells
EEF1B2	0	0.841076	0.969	0.834	0	CCR7+ CD4+ T Cells
LTB	0	0.814681	0.823	0.442	0	CCR7+ CD4+ T Cells
NPM1	0	0.802417	0.944	0.754	0	CCR7+ CD4+ T Cells
RPL36A	0	0.77962	0.887	0.763	0	CCR7+ CD4+ T Cells
RPL4	0	0.744117	0.982	0.87	0	CCR7+ CD4+ T Cells
IL7R	0	0.729071	0.768	0.397	0	CCR7+ CD4+ T Cells
RPL23	0	0.677986	0.903	0.792	0	CCR7+ CD4+ T Cells
TOMM7	0	0.549413	0.93	0.814	0	CCR7+ CD4+ T Cells
ARPC2	0	-1.18117	0.617	0.738	0	CCR7+ CD4+ T Cells
HCST	0	-1.21741	0.653	0.766	0	CCR7+ CD4+ T Cells
NFKBIA	0	-1.3045	0.517	0.69	0	CCR7+ CD4+ T Cells
IFITM2	0	-1.36143	0.565	0.696	0	CCR7+ CD4+ T Cells
ARL4C	0	-1.48568	0.36	0.572	0	CCR7+ CD4+ T Cells
ANXA1	0	-1.50391	0.331	0.55	0	CCR7+ CD4+ T Cells
CYBA	0	-1.58431	0.622	0.805	0	CCR7+ CD4+ T Cells
CD74	0	-1.71193	0.486	0.694	0	CCR7+ CD4+ T Cells
KLF6	0	-1.75486	0.372	0.626	0	CCR7+ CD4+ T Cells
S100A4	0	-1.75828	0.601	0.843	0	CCR7+ CD4+ T Cells
ITGB2	0	-1.77987	0.324	0.524	0	CCR7+ CD4+ T Cells
CLIC1	0	-1.78627	0.29	0.566	0	CCR7+ CD4+ T Cells
JUN	0	-1.84215	0.323	0.566	0	CCR7+ CD4+ T Cells
CD99	0	-1.87434	0.359	0.684	0	CCR7+ CD4+ T Cells
IER2	0	-1.90816	0.309	0.594	0	CCR7+ CD4+ T Cells
SRGN	0	-2.09053	0.473	0.831	0	CCR7+ CD4+ T Cells
TGFB1	0	-2.09527	0.162	0.415	0	CCR7+ CD4+ T Cells
ID2	0	-2.12404	0.237	0.536	0	CCR7+ CD4+ T Cells
NR4A2	0	-2.18494	0.118	0.371	0	CCR7+ CD4+ T Cells
FOS	0	-2.24851	0.346	0.656	0	CCR7+ CD4+ T Cells
DUSP1	0	-2.3747	0.262	0.619	0	CCR7+ CD4+ T Cells
ZFP36	0	-2.48048	0.394	0.778	0	CCR7+ CD4+ T Cells
C12orf75	0	-2.53652	0.065	0.291	0	CCR7+ CD4+ T Cells
LGALS1	0	-2.78967	0.096	0.349	0	CCR7+ CD4+ T Cells
CTSW	0	-2.85565	0.224	0.592	0	CCR7+ CD4+ T Cells
MYO1F	0	-3.03899	0.044	0.321	0	CCR7+ CD4+ T Cells
KLRB1	0	-3.07856	0.093	0.479	0	CCR7+ CD4+ T Cells
DUSP2	0	-3.08178	0.092	0.435	0	CCR7+ CD4+ T Cells
MATK	0	-3.09002	0.032	0.244	0	CCR7+ CD4+ T Cells
EFHD2	0	-3.35464	0.038	0.302	0	CCR7+ CD4+ T Cells
CMC1	0	-3.82357	0.051	0.295	0	CCR7+ CD4+ T Cells
SPON2	0	-4.02843	0.041	0.309	0	CCR7+ CD4+ T Cells
FCGR3A	0	-4.14559	0.013	0.242	0	CCR7+ CD4+ T Cells
TYROBP	0	-4.19087	0.069	0.392	0	CCR7+ CD4+ T Cells
CLIC3	0	-4.3111	0.02	0.27	0	CCR7+ CD4+ T Cells
KLRF1	0	-4.33363	0.007	0.241	0	CCR7+ CD4+ T Cells
HOPX	0	-4.42404	0.014	0.343	0	CCR7+ CD4+ T Cells
PRF1	0	-4.65466	0.037	0.362	0	CCR7+ CD4+ T Cells
KLRD1	0	-4.94597	0.013	0.372	0	CCR7+ CD4+ T Cells
GZMH	0	-5.03804	0.014	0.349	0	CCR7+ CD4+ T Cells
CCL4	0	-5.23093	0.036	0.385	0	CCR7+ CD4+ T Cells
GZMA	0	-5.26109	0.026	0.525	0	CCR7+ CD4+ T Cells
CCL5	0	-5.35959	0.063	0.606	0	CCR7+ CD4+ T Cells
FGFBP2	0	-5.40495	0.016	0.359	0	CCR7+ CD4+ T Cells
CST7	0	-5.41279	0.029	0.577	0	CCR7+ CD4+ T Cells
GZMB	0	-5.56565	0.019	0.394	0	CCR7+ CD4+ T Cells
NKG7	0	-6.45618	0.07	0.625	0	CCR7+ CD4+ T Cells
GNLY	0	-6.50925	0.081	0.503	0	CCR7+ CD4+ T Cells
CD63	9.56181e-308	-2.30807	0.113	0.341	4.30941e-303	CCR7+ CD4+ T Cells
TMEM123	1.85017e-303	0.934783	0.542	0.267	8.33854e-299	CCR7+ CD4+ T Cells
RPL17	3.7103e-303	0.59788	0.898	0.737	1.6722e-298	CCR7+ CD4+ T Cells
LDLRAP1	2.29294e-300	1.338	0.272	0.082	1.0334e-295	CCR7+ CD4+ T Cells
FCER1G	5.23277e-297	-3.32733	0.063	0.275	2.35836e-292	CCR7+ CD4+ T Cells
BHLHE40	2.39948e-287	-3.04136	0.022	0.218	1.08142e-282	CCR7+ CD4+ T Cells
GZMM	4.10707e-282	-1.77783	0.24	0.451	1.85102e-277	CCR7+ CD4+ T Cells
PABPC1	7.84815e-277	0.502973	0.933	0.789	3.53708e-272	CCR7+ CD4+ T Cells
GADD45B	1.36716e-275	-1.94558	0.178	0.4	6.16163e-271	CCR7+ CD4+ T Cells
EPHX2	2.96409e-272	1.52301	0.159	0.03	1.33589e-267	CCR7+ CD4+ T Cells
TUBB4B	4.15626e-272	-2.2168	0.119	0.333	1.87318e-267	CCR7+ CD4+ T Cells
NAP1L1	1.13066e-271	0.773745	0.691	0.443	5.09579e-267	CCR7+ CD4+ T Cells
PPP1R15A	3.72926e-271	-1.55719	0.232	0.462	1.68074e-266	CCR7+ CD4+ T Cells
ZEB2	5.0864e-268	-3.34146	0.007	0.182	2.29239e-263	CCR7+ CD4+ T Cells
MAP3K8	1.19456e-267	-3.24864	0.013	0.193	5.38378e-263	CCR7+ CD4+ T Cells
GZMK	2.22541e-266	-3.58063	0.017	0.199	1.00297e-261	CCR7+ CD4+ T Cells
GLTSCR2	1.80375e-259	1.027	0.543	0.346	8.12933e-255	CCR7+ CD4+ T Cells
LMNA	2.5292e-255	-3.14169	0.021	0.201	1.13989e-250	CCR7+ CD4+ T Cells
RCAN3	5.74161e-251	1.01468	0.343	0.14	2.58769e-246	CCR7+ CD4+ T Cells
LYAR	8.00622e-251	-2.18897	0.082	0.281	3.60832e-246	CCR7+ CD4+ T Cells
EIF3H	3.85741e-249	0.657851	0.763	0.518	1.73849e-244	CCR7+ CD4+ T Cells
ANXA2	5.48065e-246	-2.14263	0.057	0.248	2.47008e-241	CCR7+ CD4+ T Cells
EEF2	3.82818e-244	0.531047	0.902	0.751	1.72532e-239	CCR7+ CD4+ T Cells
ITGB1	3.30588e-243	-1.67666	0.114	0.322	1.48992e-238	CCR7+ CD4+ T Cells
RGS1	1.07658e-241	-2.77275	0.061	0.253	4.85204e-237	CCR7+ CD4+ T Cells
PIK3IP1	1.4801e-241	0.776916	0.558	0.301	6.67066e-237	CCR7+ CD4+ T Cells
GIMAP1	2.9833e-241	1.05651	0.309	0.118	1.34455e-236	CCR7+ CD4+ T Cells
UQCRB	3.33243e-241	0.531078	0.857	0.694	1.50189e-236	CCR7+ CD4+ T Cells
GIMAP7	1.50414e-239	0.881413	0.522	0.289	6.77899e-235	CCR7+ CD4+ T Cells
NBEAL1	1.25763e-236	0.929213	0.578	0.364	5.668e-232	CCR7+ CD4+ T Cells
LINC01550	4.72182e-236	1.33871	0.183	0.047	2.12808e-231	CCR7+ CD4+ T Cells
LSP1	2.23289e-232	-1.13284	0.463	0.594	1.00634e-227	CCR7+ CD4+ T Cells
ST13	1.20931e-231	0.755423	0.594	0.337	5.45024e-227	CCR7+ CD4+ T Cells
SERINC5	1.10419e-230	1.1532	0.239	0.08	4.97647e-226	CCR7+ CD4+ T Cells
TRAC	3.63315e-229	0.698351	0.529	0.297	1.63743e-224	CCR7+ CD4+ T Cells
RP4-594I10	4.75339e-228	1.46751	0.127	0.022	2.14231e-223	CCR7+ CD4+ T Cells
CHRM3-AS2	1.7713e-225	1.37312	0.152	0.034	7.98306e-221	CCR7+ CD4+ T Cells
SERTAD1	2.62458e-224	-2.16668	0.069	0.251	1.18287e-219	CCR7+ CD4+ T Cells
GNB2L1	2.45576e-222	0.887022	0.557	0.404	1.10679e-217	CCR7+ CD4+ T Cells
IL2RB	1.38412e-219	-2.83432	0.027	0.187	6.23809e-215	CCR7+ CD4+ T Cells
RSL1D1	1.13993e-217	0.769011	0.519	0.282	5.13755e-213	CCR7+ CD4+ T Cells
RHOC	1.44917e-217	-2.74422	0.023	0.18	6.53127e-213	CCR7+ CD4+ T Cells
CCL3	2.79346e-214	-3.73666	0.024	0.18	1.25898e-209	CCR7+ CD4+ T Cells
RBM39	3.88503e-213	-1.01011	0.524	0.645	1.75095e-208	CCR7+ CD4+ T Cells
HLA-DRB1	1.67367e-211	-2.67424	0.051	0.218	7.54304e-207	CCR7+ CD4+ T Cells
LY6E	3.11039e-211	-1.22697	0.418	0.558	1.40182e-206	CCR7+ CD4+ T Cells
FYB	2.9375e-208	0.906088	0.353	0.158	1.3239e-203	CCR7+ CD4+ T Cells
PLEK	1.23294e-206	-2.70002	0.007	0.147	5.55674e-202	CCR7+ CD4+ T Cells
FOSB	6.26149e-206	-2.05778	0.071	0.248	2.82199e-201	CCR7+ CD4+ T Cells
SATB1	4.52837e-205	0.955083	0.259	0.097	2.04089e-200	CCR7+ CD4+ T Cells
APMAP	1.2303e-204	-2.25593	0.072	0.24	5.54482e-200	CCR7+ CD4+ T Cells
SNHG8	7.1025e-204	0.600515	0.671	0.417	3.20103e-199	CCR7+ CD4+ T Cells
CHMP7	4.98767e-201	1.17746	0.18	0.053	2.24789e-196	CCR7+ CD4+ T Cells
IER5	5.40881e-199	-2.31862	0.035	0.191	2.4377e-194	CCR7+ CD4+ T Cells
GSTP1	5.63565e-199	-1.53091	0.256	0.422	2.53993e-194	CCR7+ CD4+ T Cells
CAMK4	1.411e-198	0.909906	0.311	0.135	6.35924e-194	CCR7+ CD4+ T Cells
IDS	1.48582e-198	-1.47007	0.19	0.376	6.69646e-194	CCR7+ CD4+ T Cells
ZNF90	1.97724e-198	0.75716	0.437	0.221	8.91122e-194	CCR7+ CD4+ T Cells
SAT1	1.12195e-197	-1.46352	0.323	0.484	5.05649e-193	CCR7+ CD4+ T Cells
TRAT1	1.89702e-197	1.00422	0.256	0.098	8.5497e-193	CCR7+ CD4+ T Cells
PMAIP1	3.11101e-197	-2.46678	0.032	0.186	1.4021e-192	CCR7+ CD4+ T Cells
TRDC	4.85082e-196	-3.37891	0.009	0.145	2.18621e-191	CCR7+ CD4+ T Cells
RUNX3	1.17454e-195	-1.96669	0.095	0.264	5.29355e-191	CCR7+ CD4+ T Cells
NACA2	1.90449e-195	0.803435	0.33	0.144	8.58333e-191	CCR7+ CD4+ T Cells
EIF2S3	6.32203e-195	0.745601	0.464	0.244	2.84928e-190	CCR7+ CD4+ T Cells
SRSF7	1.31051e-194	-1.20503	0.451	0.575	5.90632e-190	CCR7+ CD4+ T Cells
AC090498	1.59499e-194	0.638826	0.535	0.335	7.18848e-190	CCR7+ CD4+ T Cells
ABHD17A	1.11163e-190	-2.07021	0.102	0.267	5.01002e-186	CCR7+ CD4+ T Cells
C1orf21	3.37382e-190	-2.94136	0.002	0.128	1.52055e-185	CCR7+ CD4+ T Cells
EIF3L	2.29707e-189	0.565191	0.732	0.494	1.03527e-184	CCR7+ CD4+ T Cells
FLNA	2.38233e-188	-1.71869	0.132	0.304	1.07369e-183	CCR7+ CD4+ T Cells
UBE2S	7.55137e-188	-2.18612	0.054	0.21	3.40333e-183	CCR7+ CD4+ T Cells
NDFIP1	1.17125e-187	0.738951	0.524	0.305	5.2787e-183	CCR7+ CD4+ T Cells
CCDC109B	4.53864e-186	0.942273	0.235	0.086	2.04552e-181	CCR7+ CD4+ T Cells
COX7C	7.82304e-186	0.393548	0.92	0.796	3.52576e-181	CCR7+ CD4+ T Cells
PPP2R5C	8.5721e-186	-1.38016	0.273	0.434	3.86336e-181	CCR7+ CD4+ T Cells
GNG2	7.93909e-185	-1.77001	0.132	0.301	3.57807e-180	CCR7+ CD4+ T Cells
ATP5O	2.18636e-183	0.84186	0.363	0.175	9.85371e-179	CCR7+ CD4+ T Cells
GUK1	7.73069e-183	-1.04135	0.407	0.539	3.48415e-178	CCR7+ CD4+ T Cells
SARAF	1.01769e-182	0.446907	0.934	0.777	4.58661e-178	CCR7+ CD4+ T Cells
ADGRG1	1.14953e-181	-2.95071	0.005	0.129	5.1808e-177	CCR7+ CD4+ T Cells
CSRNP1	3.63757e-181	-1.91913	0.069	0.228	1.63942e-176	CCR7+ CD4+ T Cells
TNFAIP3	1.23253e-180	-1.21009	0.318	0.5	5.55488e-176	CCR7+ CD4+ T Cells
OXNAD1	1.28584e-179	0.832048	0.313	0.14	5.79516e-175	CCR7+ CD4+ T Cells
DOK2	4.16514e-179	-1.8156	0.117	0.278	1.87719e-174	CCR7+ CD4+ T Cells
AHNAK	2.93497e-178	-1.76396	0.093	0.258	1.32276e-173	CCR7+ CD4+ T Cells
IGFBP7	8.89359e-177	-3.22492	0.002	0.121	4.00825e-172	CCR7+ CD4+ T Cells
YWHAZ	1.24941e-176	-0.908717	0.486	0.606	5.63098e-172	CCR7+ CD4+ T Cells
TTC38	9.21679e-176	-2.91737	0.005	0.124	4.15391e-171	CCR7+ CD4+ T Cells
PPIB	2.2799e-174	-0.979359	0.448	0.568	1.02753e-169	CCR7+ CD4+ T Cells
CEBPD	2.10409e-171	-2.88977	0.009	0.129	9.48291e-167	CCR7+ CD4+ T Cells
RP11-255M2	4.3254e-171	0.825295	0.306	0.137	1.94941e-166	CCR7+ CD4+ T Cells
XCL2	6.9119e-169	-3.31321	0.001	0.114	3.11513e-164	CCR7+ CD4+ T Cells
PRSS23	2.08635e-168	-2.89104	0.002	0.114	9.40299e-164	CCR7+ CD4+ T Cells
FCRL6	2.77405e-168	-2.84282	0.002	0.114	1.25024e-163	CCR7+ CD4+ T Cells
HSPA5	3.69728e-168	-1.35795	0.256	0.414	1.66633e-163	CCR7+ CD4+ T Cells
TIPIN	5.52763e-168	0.839592	0.279	0.12	2.49125e-163	CCR7+ CD4+ T Cells
BTF3	7.86401e-167	0.36989	0.95	0.833	3.54423e-162	CCR7+ CD4+ T Cells
ARF6	9.16874e-167	-1.28029	0.267	0.418	4.13226e-162	CCR7+ CD4+ T Cells
HLA-DPA1	1.96183e-165	-1.79665	0.107	0.261	8.84176e-161	CCR7+ CD4+ T Cells
SPINT2	6.92961e-165	1.12164	0.175	0.058	3.1231e-160	CCR7+ CD4+ T Cells
MT2A	6.88079e-163	-1.46422	0.339	0.473	3.1011e-158	CCR7+ CD4+ T Cells
APOBEC3G	2.52564e-161	-2.13897	0.068	0.209	1.13828e-156	CCR7+ CD4+ T Cells
PPP1CA	5.32614e-160	-1.23877	0.314	0.445	2.40044e-155	CCR7+ CD4+ T Cells
S1PR5	1.40451e-159	-2.74728	0.002	0.11	6.32998e-155	CCR7+ CD4+ T Cells
SUSD3	2.08916e-159	0.999087	0.184	0.065	9.41564e-155	CCR7+ CD4+ T Cells
NCR3	1.17321e-158	-2.38465	0.026	0.151	5.28753e-154	CCR7+ CD4+ T Cells
FOXP1	3.1908e-158	0.565419	0.503	0.286	1.43806e-153	CCR7+ CD4+ T Cells
NELL2	8.34934e-157	1.07836	0.183	0.065	3.76297e-152	CCR7+ CD4+ T Cells
JUND	3.54738e-156	-1.46084	0.179	0.338	1.59877e-151	CCR7+ CD4+ T Cells
CTSC	5.29579e-156	-1.82967	0.109	0.256	2.38676e-151	CCR7+ CD4+ T Cells
KLRC1	6.4055e-156	-3.34458	0.004	0.111	2.8869e-151	CCR7+ CD4+ T Cells
PTGDR	1.53105e-154	-2.73655	0.002	0.107	6.90031e-150	CCR7+ CD4+ T Cells
DDIT4	3.02468e-154	-1.02311	0.352	0.504	1.36319e-149	CCR7+ CD4+ T Cells
STMN3	1.25807e-153	0.960274	0.201	0.076	5.67001e-149	CCR7+ CD4+ T Cells
IRF1	8.01292e-153	-1.22742	0.302	0.444	3.61134e-148	CCR7+ CD4+ T Cells
NEAT1	1.29993e-152	-1.31145	0.317	0.453	5.85867e-148	CCR7+ CD4+ T Cells
CD69	8.41802e-150	-0.908077	0.48	0.619	3.79392e-145	CCR7+ CD4+ T Cells
KLRG1	4.57929e-149	-1.95301	0.073	0.21	2.06384e-144	CCR7+ CD4+ T Cells
CHST12	1.11641e-147	-1.91031	0.075	0.211	5.03156e-143	CCR7+ CD4+ T Cells
EIF4B	2.20566e-147	0.552651	0.584	0.368	9.9407e-143	CCR7+ CD4+ T Cells
SYTL3	4.1241e-147	-1.77877	0.11	0.254	1.85869e-142	CCR7+ CD4+ T Cells
CD3D	4.83786e-146	0.246083	0.794	0.525	2.18038e-141	CCR7+ CD4+ T Cells
RIC3	5.43855e-145	0.900132	0.191	0.073	2.4511e-140	CCR7+ CD4+ T Cells
PPA1	7.57144e-145	0.656663	0.39	0.21	3.41237e-140	CCR7+ CD4+ T Cells
HLA-DPB1	8.88901e-145	-1.60406	0.158	0.299	4.00619e-140	CCR7+ CD4+ T Cells
AREG	4.94315e-144	-2.11795	0.109	0.253	2.22783e-139	CCR7+ CD4+ T Cells
ACTN4	6.59634e-144	-2.10862	0.027	0.145	2.9729e-139	CCR7+ CD4+ T Cells
COMMD6	5.67392e-143	0.394829	0.851	0.685	2.55718e-138	CCR7+ CD4+ T Cells
MAPK1	1.80129e-142	-2.25337	0.041	0.163	8.11825e-138	CCR7+ CD4+ T Cells
YWHAQ	3.3407e-142	-1.27526	0.214	0.358	1.50562e-137	CCR7+ CD4+ T Cells
ALOX5AP	4.04255e-138	-1.52872	0.206	0.339	1.82193e-133	CCR7+ CD4+ T Cells
FGR	5.08647e-138	-2.48297	0.009	0.11	2.29242e-133	CCR7+ CD4+ T Cells
ADGRE5	1.24536e-137	-1.34527	0.186	0.332	5.61272e-133	CCR7+ CD4+ T Cells
IL6ST	1.28371e-137	0.941625	0.196	0.079	5.78555e-133	CCR7+ CD4+ T Cells
AOAH	3.98956e-137	-2.41841	0.019	0.126	1.79806e-132	CCR7+ CD4+ T Cells
GABPB1-AS1	7.04949e-137	0.594989	0.34	0.174	3.17713e-132	CCR7+ CD4+ T Cells
FOSL2	3.24014e-136	-2.28244	0.009	0.11	1.4603e-131	CCR7+ CD4+ T Cells
ZFAS1	4.02315e-136	0.452064	0.722	0.512	1.81319e-131	CCR7+ CD4+ T Cells
MIDN	3.20971e-135	-1.88207	0.047	0.169	1.44658e-130	CCR7+ CD4+ T Cells
ERN1	3.4888e-135	-1.82529	0.04	0.16	1.57237e-130	CCR7+ CD4+ T Cells
ANP32B	2.42479e-133	0.492079	0.621	0.403	1.09283e-128	CCR7+ CD4+ T Cells
RGS2	7.52726e-133	-1.9575	0.047	0.166	3.39246e-128	CCR7+ CD4+ T Cells
TESPA1	2.41953e-131	0.829137	0.198	0.081	1.09046e-126	CCR7+ CD4+ T Cells
FAM65B	5.50221e-131	0.684157	0.269	0.126	2.47979e-126	CCR7+ CD4+ T Cells
TXNIP	6.43698e-131	0.380453	0.896	0.724	2.90108e-126	CCR7+ CD4+ T Cells
ARPC5L	1.22654e-130	-1.5604	0.126	0.26	5.52789e-126	CCR7+ CD4+ T Cells
SEC61B	7.05168e-130	-1.0673	0.329	0.443	3.17812e-125	CCR7+ CD4+ T Cells
HINT1	9.92008e-130	0.372723	0.882	0.706	4.47088e-125	CCR7+ CD4+ T Cells
NUCB2	3.87244e-128	0.598092	0.316	0.16	1.74527e-123	CCR7+ CD4+ T Cells
SH2D2A	1.39786e-127	-1.95313	0.043	0.158	6.30003e-123	CCR7+ CD4+ T Cells
ALKBH7	2.49109e-127	0.645189	0.385	0.217	1.12271e-122	CCR7+ CD4+ T Cells
SAMD3	2.82355e-127	-1.92046	0.057	0.174	1.27254e-122	CCR7+ CD4+ T Cells
C11orf31	3.58912e-127	0.577792	0.294	0.143	1.61758e-122	CCR7+ CD4+ T Cells
TPST2	9.47006e-127	-1.89586	0.062	0.182	4.26806e-122	CCR7+ CD4+ T Cells
LINC00493	1.49803e-126	0.688677	0.233	0.104	6.75146e-122	CCR7+ CD4+ T Cells
PYHIN1	2.46907e-124	-1.98095	0.054	0.169	1.11279e-119	CCR7+ CD4+ T Cells
GIMAP4	9.7745e-124	0.546024	0.39	0.218	4.40527e-119	CCR7+ CD4+ T Cells
LCP1	1.29653e-123	-1.22329	0.266	0.388	5.84333e-119	CCR7+ CD4+ T Cells
GPR65	1.54985e-122	-1.85392	0.065	0.182	6.98502e-118	CCR7+ CD4+ T Cells
LINC00861	3.02513e-121	0.53492	0.403	0.228	1.3634e-116	CCR7+ CD4+ T Cells
H2AFX	2.22339e-120	-1.74726	0.043	0.154	1.00206e-115	CCR7+ CD4+ T Cells
HERPUD1	6.08024e-119	-1.26502	0.198	0.329	2.7403e-114	CCR7+ CD4+ T Cells
UXT	7.85026e-119	0.450706	0.654	0.449	3.53803e-114	CCR7+ CD4+ T Cells
NHSL2	1.21694e-117	0.515186	0.253	0.119	5.48461e-113	CCR7+ CD4+ T Cells
HSPB1	1.93571e-117	0.529125	0.379	0.215	8.72405e-113	CCR7+ CD4+ T Cells
REL	9.59346e-117	-1.5257	0.119	0.247	4.32368e-112	CCR7+ CD4+ T Cells
DBI	1.02946e-116	-1.1602	0.287	0.398	4.63967e-112	CCR7+ CD4+ T Cells
DNAJB6	2.00811e-115	-1.22256	0.243	0.365	9.05035e-111	CCR7+ CD4+ T Cells
RAB5IF	4.0653e-115	-2.07251	0.032	0.133	1.83219e-110	CCR7+ CD4+ T Cells
GIMAP2	2.62563e-114	0.670879	0.236	0.111	1.18334e-109	CCR7+ CD4+ T Cells
BRD2	2.11794e-113	-1.2906	0.175	0.302	9.54533e-109	CCR7+ CD4+ T Cells
IQGAP1	3.28272e-112	-1.40136	0.126	0.251	1.47949e-107	CCR7+ CD4+ T Cells
PARP8	1.04956e-109	-1.48117	0.101	0.221	4.73027e-105	CCR7+ CD4+ T Cells
ESD	1.36325e-109	0.715749	0.236	0.113	6.14404e-105	CCR7+ CD4+ T Cells
PTPN7	2.20729e-109	-1.55816	0.108	0.226	9.94805e-105	CCR7+ CD4+ T Cells
ATP5H	4.21777e-109	0.590598	0.251	0.122	1.90091e-104	CCR7+ CD4+ T Cells
C12orf57	1.62123e-108	0.389985	0.728	0.52	7.30671e-104	CCR7+ CD4+ T Cells
TMEM243	2.19265e-108	0.547973	0.366	0.209	9.88207e-104	CCR7+ CD4+ T Cells
IMPDH2	3.29967e-108	0.719197	0.241	0.118	1.48713e-103	CCR7+ CD4+ T Cells
MAP1LC3B	5.42839e-108	-1.22865	0.205	0.324	2.44652e-103	CCR7+ CD4+ T Cells
TNFRSF1B	6.90592e-108	-1.70975	0.05	0.155	3.11243e-103	CCR7+ CD4+ T Cells
FYN	2.27926e-107	-1.31293	0.183	0.302	1.02724e-102	CCR7+ CD4+ T Cells
DNAJB1	2.56204e-107	-1.22415	0.349	0.458	1.15468e-102	CCR7+ CD4+ T Cells
CREM	1.34874e-105	-1.42762	0.115	0.236	6.07865e-101	CCR7+ CD4+ T Cells
RBM38	1.98605e-104	-1.33261	0.11	0.229	8.95092e-100	CCR7+ CD4+ T Cells
FLT3LG	1.64614e-103	0.575303	0.402	0.242	7.41898e-99	CCR7+ CD4+ T Cells
CFLAR	3.22725e-103	-1.33366	0.163	0.28	1.45449e-98	CCR7+ CD4+ T Cells
CD48	1.90128e-102	0.364056	0.734	0.551	8.56886e-98	CCR7+ CD4+ T Cells
SNHG25	3.91608e-102	0.653557	0.22	0.106	1.76494e-97	CCR7+ CD4+ T Cells
BSG	5.91846e-102	-1.22699	0.202	0.315	2.66739e-97	CCR7+ CD4+ T Cells
ATP5L	8.01805e-102	0.456133	0.512	0.34	3.61366e-97	CCR7+ CD4+ T Cells
MYADM	7.98034e-101	-1.46361	0.119	0.235	3.59666e-96	CCR7+ CD4+ T Cells
MSN	8.49258e-101	-1.20115	0.222	0.333	3.82752e-96	CCR7+ CD4+ T Cells
CCNH	2.36424e-100	-1.26475	0.198	0.318	1.06554e-95	CCR7+ CD4+ T Cells
SVIP	2.83074e-100	0.508497	0.335	0.189	1.27578e-95	CCR7+ CD4+ T Cells
NSA2	4.54583e-100	0.444262	0.551	0.364	2.04876e-95	CCR7+ CD4+ T Cells
C1QBP	6.8837e-99	0.485592	0.404	0.242	3.10241e-94	CCR7+ CD4+ T Cells
CCNG1	7.45306e-99	0.590828	0.258	0.133	3.35902e-94	CCR7+ CD4+ T Cells
COX4I1	1.72148e-98	0.278871	0.942	0.838	7.75856e-94	CCR7+ CD4+ T Cells
SYNE2	2.02862e-98	-1.33484	0.156	0.272	9.14279e-94	CCR7+ CD4+ T Cells
DGKA	7.2749e-98	0.616389	0.193	0.089	3.27872e-93	CCR7+ CD4+ T Cells
BCL11B	1.74098e-97	0.532621	0.262	0.137	7.84644e-93	CCR7+ CD4+ T Cells
PPP1R18	1.36784e-94	-1.35509	0.176	0.282	6.16471e-90	CCR7+ CD4+ T Cells
DHRS7	4.31596e-94	-1.22009	0.2	0.307	1.94516e-89	CCR7+ CD4+ T Cells
LSM5	6.24888e-94	0.486152	0.343	0.197	2.81631e-89	CCR7+ CD4+ T Cells
PDIA3	1.41522e-93	-1.04646	0.294	0.395	6.37825e-89	CCR7+ CD4+ T Cells
CAST	7.07623e-92	-1.12565	0.184	0.296	3.18919e-87	CCR7+ CD4+ T Cells
ATP5A1	1.00407e-91	0.36022	0.308	0.168	4.52525e-87	CCR7+ CD4+ T Cells
YPEL5	2.90057e-91	-0.807076	0.331	0.451	1.30726e-86	CCR7+ CD4+ T Cells
EIF3D	6.63879e-91	0.395134	0.506	0.328	2.99203e-86	CCR7+ CD4+ T Cells
C14orf166	7.06271e-91	0.479486	0.244	0.124	3.18309e-86	CCR7+ CD4+ T Cells
IFRD1	1.15788e-90	-1.42638	0.116	0.224	5.21847e-86	CCR7+ CD4+ T Cells
GABARAPL1	1.03714e-89	-1.43424	0.074	0.175	4.67431e-85	CCR7+ CD4+ T Cells
AKAP13	1.03736e-89	-1.17117	0.203	0.311	4.67526e-85	CCR7+ CD4+ T Cells
ATP5G2	3.89117e-89	0.372615	0.472	0.303	1.75371e-84	CCR7+ CD4+ T Cells
PAXX	4.9314e-89	-1.38421	0.1	0.207	2.22253e-84	CCR7+ CD4+ T Cells
S100A11	7.87179e-89	-1.08258	0.247	0.351	3.54774e-84	CCR7+ CD4+ T Cells
TRAF3IP3	1.29154e-88	0.361486	0.499	0.329	5.82083e-84	CCR7+ CD4+ T Cells
OSTF1	1.33443e-88	-1.18925	0.179	0.283	6.01414e-84	CCR7+ CD4+ T Cells
EIF2A	1.34408e-88	0.494291	0.289	0.16	6.05762e-84	CCR7+ CD4+ T Cells
BIRC3	3.59818e-87	0.5786	0.225	0.116	1.62167e-82	CCR7+ CD4+ T Cells
BTG2	9.16968e-87	-0.987536	0.288	0.391	4.13268e-82	CCR7+ CD4+ T Cells
ERP29	4.47443e-86	0.378842	0.622	0.442	2.01658e-81	CCR7+ CD4+ T Cells
SLC9A3R1	1.10291e-83	-1.38814	0.126	0.226	4.97072e-79	CCR7+ CD4+ T Cells
APEX1	6.18592e-83	0.463318	0.304	0.174	2.78793e-78	CCR7+ CD4+ T Cells
PTP4A2	1.06683e-82	-0.959656	0.238	0.34	4.80809e-78	CCR7+ CD4+ T Cells
P4HB	1.63153e-82	-1.10823	0.196	0.298	7.35312e-78	CCR7+ CD4+ T Cells
ELOB	2.34323e-82	-0.948373	0.205	0.321	1.05607e-77	CCR7+ CD4+ T Cells
GNAI2	1.00967e-81	-1.14067	0.175	0.277	4.55047e-77	CCR7+ CD4+ T Cells
FBL	2.091e-81	0.397045	0.483	0.318	9.42394e-77	CCR7+ CD4+ T Cells
REEP5	4.52904e-81	-1.16881	0.118	0.219	2.04119e-76	CCR7+ CD4+ T Cells
SELENOK	5.31553e-81	-1.00814	0.159	0.273	2.39566e-76	CCR7+ CD4+ T Cells
ATM	2.02403e-80	0.292578	0.348	0.206	9.1221e-76	CCR7+ CD4+ T Cells
CD3G	2.69957e-79	0.251269	0.556	0.372	1.21667e-74	CCR7+ CD4+ T Cells
TXN	4.62982e-79	-1.06677	0.178	0.28	2.08662e-74	CCR7+ CD4+ T Cells
MT-ATP8	1.48372e-78	-0.866491	0.387	0.499	6.687e-74	CCR7+ CD4+ T Cells
TNFAIP8	1.19427e-76	0.425148	0.32	0.191	5.38247e-72	CCR7+ CD4+ T Cells
EIF3M	1.36146e-76	0.374212	0.495	0.333	6.13594e-72	CCR7+ CD4+ T Cells
RHOH	2.3758e-75	0.306505	0.433	0.28	1.07075e-70	CCR7+ CD4+ T Cells
CHURC1	3.20035e-74	0.397866	0.312	0.184	1.44237e-69	CCR7+ CD4+ T Cells
CD3E	6.09384e-74	0.239313	0.853	0.631	2.74643e-69	CCR7+ CD4+ T Cells
CLNS1A	5.06385e-73	0.482276	0.28	0.165	2.28223e-68	CCR7+ CD4+ T Cells
PIM2	8.43688e-73	0.438731	0.282	0.165	3.80242e-68	CCR7+ CD4+ T Cells
GCC2	5.88822e-72	0.32652	0.345	0.212	2.65376e-67	CCR7+ CD4+ T Cells
ATP5F1E	2.90765e-70	-0.632932	0.379	0.486	1.31045e-65	CCR7+ CD4+ T Cells
CLEC2D	8.91447e-70	0.297386	0.383	0.243	4.01766e-65	CCR7+ CD4+ T Cells
ABLIM1	2.70478e-67	0.408907	0.257	0.151	1.21902e-62	CCR7+ CD4+ T Cells
EPB41L4A-AS1	6.16488e-66	0.388572	0.326	0.203	2.77845e-61	CCR7+ CD4+ T Cells
TOMM20	2.59733e-63	0.298141	0.534	0.372	1.17059e-58	CCR7+ CD4+ T Cells
FCMR	1.07623e-62	0.365709	0.287	0.174	4.85045e-58	CCR7+ CD4+ T Cells
PPP1R2	3.11069e-62	0.288716	0.475	0.325	1.40196e-57	CCR7+ CD4+ T Cells
RNASET2	3.70986e-62	0.382967	0.421	0.285	1.67199e-57	CCR7+ CD4+ T Cells
SNRPN	1.15964e-61	0.312183	0.334	0.209	5.22638e-57	CCR7+ CD4+ T Cells
HAX1	1.16405e-60	0.3952	0.282	0.173	5.24624e-56	CCR7+ CD4+ T Cells
PIM1	3.7294e-59	0.367612	0.301	0.19	1.6808e-54	CCR7+ CD4+ T Cells
CD55	8.71583e-59	0.339066	0.268	0.164	3.92814e-54	CCR7+ CD4+ T Cells
NDUFC1	9.62115e-58	0.331109	0.277	0.17	4.33616e-53	CCR7+ CD4+ T Cells
HNRNPA1L2	4.37242e-57	0.281767	0.242	0.142	1.97061e-52	CCR7+ CD4+ T Cells
LEPROTL1	2.01625e-55	0.259313	0.627	0.464	9.08704e-51	CCR7+ CD4+ T Cells
SERP1	6.27927e-55	0.249718	0.663	0.497	2.83e-50	CCR7+ CD4+ T Cells
C8orf59	1.35644e-54	0.297235	0.32	0.205	6.11333e-50	CCR7+ CD4+ T Cells
SEC62	1.69889e-54	0.257567	0.471	0.327	7.65671e-50	CCR7+ CD4+ T Cells
EIF4A2	4.68898e-52	0.222414	0.649	0.498	2.11327e-47	CCR7+ CD4+ T Cells
ADD3	1.37707e-51	0.252698	0.335	0.219	6.20633e-47	CCR7+ CD4+ T Cells
2024-09-06	4.06027e-50	0.241784	0.444	0.311	1.82992e-45	CCR7+ CD4+ T Cells
SOD1	1.10265e-49	0.217927	0.624	0.464	4.96954e-45	CCR7+ CD4+ T Cells
EVI2B	1.13076e-49	0.283221	0.289	0.183	5.09623e-45	CCR7+ CD4+ T Cells
PEBP1	5.31555e-47	0.270329	0.485	0.347	2.39566e-42	CCR7+ CD4+ T Cells
CCNI	6.34412e-47	0.223444	0.768	0.617	2.85923e-42	CCR7+ CD4+ T Cells
HADHA	8.41953e-43	0.279284	0.307	0.206	3.7946e-38	CCR7+ CD4+ T Cells
EIF3F	1.92925e-40	0.20284	0.787	0.63	8.69493e-36	CCR7+ CD4+ T Cells
DDT	6.67424e-39	0.223024	0.328	0.223	3.00801e-34	CCR7+ CD4+ T Cells
CD52	3.46748e-08	-0.293766	0.917	0.781	0.00156276	CCR7+ CD4+ T Cells
VIM	1.94981e-07	-0.209428	0.826	0.665	0.00878761	CCR7+ CD4+ T Cells
GZMH	0	2.11438	0.663	0.205	0	GZMH+ CD8+ T Cells
CCL5	0	1.57206	0.91	0.399	0	GZMH+ CD8+ T Cells
NKG7	0	0.920291	0.933	0.414	0	GZMH+ CD8+ T Cells
LTB	0	-2.49715	0.192	0.591	0	GZMH+ CD8+ T Cells
GNLY	5.85287e-299	0.671215	0.763	0.339	2.63783e-294	GZMH+ CD8+ T Cells
CD8A	2.72235e-283	1.88788	0.423	0.156	1.22694e-278	GZMH+ CD8+ T Cells
TRGC2	1.24093e-271	2.26546	0.242	0.054	5.59274e-267	GZMH+ CD8+ T Cells
CST7	2.8446e-253	0.803405	0.758	0.385	1.28203e-248	GZMH+ CD8+ T Cells
KLRD1	1.14333e-216	0.938112	0.547	0.238	5.15289e-212	GZMH+ CD8+ T Cells
LDHB	4.24044e-204	-1.11206	0.423	0.683	1.91112e-199	GZMH+ CD8+ T Cells
CD8B	7.70999e-183	1.44599	0.394	0.17	3.47482e-178	GZMH+ CD8+ T Cells
HLA-DPB1	1.45505e-180	1.38831	0.46	0.235	6.55778e-176	GZMH+ CD8+ T Cells
GZMA	1.42173e-179	0.805072	0.671	0.353	6.40761e-175	GZMH+ CD8+ T Cells
HLA-DRB1	2.4282e-177	1.558	0.359	0.149	1.09437e-172	GZMH+ CD8+ T Cells
MAL	1.45354e-176	-3.03392	0.013	0.262	6.55095e-172	GZMH+ CD8+ T Cells
FGFBP2	6.72089e-169	0.722328	0.514	0.233	3.02904e-164	GZMH+ CD8+ T Cells
CCR7	7.20885e-155	-2.71933	0.022	0.252	3.24895e-150	GZMH+ CD8+ T Cells
CTSW	9.95168e-154	0.673907	0.723	0.462	4.48512e-149	GZMH+ CD8+ T Cells
EEF1B2	3.3485e-151	-0.65953	0.778	0.883	1.50914e-146	GZMH+ CD8+ T Cells
KLRG1	1.04496e-143	1.34527	0.338	0.151	4.70953e-139	GZMH+ CD8+ T Cells
CCL4	2.44913e-143	0.658334	0.515	0.261	1.1038e-138	GZMH+ CD8+ T Cells
NOSIP	2.70251e-138	-1.27208	0.205	0.468	1.21799e-133	GZMH+ CD8+ T Cells
NPM1	9.18185e-134	-0.633356	0.668	0.824	4.13817e-129	GZMH+ CD8+ T Cells
LYAR	1.94686e-131	1.2461	0.396	0.205	8.7743e-127	GZMH+ CD8+ T Cells
HLA-DPA1	1.27134e-120	1.24204	0.38	0.198	5.7298e-116	GZMH+ CD8+ T Cells
LEF1	3.66502e-115	-1.94125	0.038	0.231	1.65179e-110	GZMH+ CD8+ T Cells
IL7R	3.50596e-113	-0.82059	0.275	0.527	1.5801e-108	GZMH+ CD8+ T Cells
AC092580	2.23769e-112	1.37587	0.212	0.079	1.0085e-107	GZMH+ CD8+ T Cells
ZEB2	1.9831e-107	1.20308	0.271	0.117	8.93762e-103	GZMH+ CD8+ T Cells
RCAN3	1.90462e-106	-1.79749	0.034	0.216	8.58395e-102	GZMH+ CD8+ T Cells
SARAF	2.59101e-105	-0.571822	0.674	0.839	1.16774e-100	GZMH+ CD8+ T Cells
CD27	2.77475e-104	-1.10318	0.085	0.293	1.25055e-99	GZMH+ CD8+ T Cells
MYO1F	5.45814e-104	1.04216	0.405	0.225	2.45993e-99	GZMH+ CD8+ T Cells
C12orf75	1.46352e-97	1.05829	0.378	0.21	6.59594e-93	GZMH+ CD8+ T Cells
RGCC	3.06775e-96	-1.84344	0.098	0.29	1.3826e-91	GZMH+ CD8+ T Cells
GZMB	9.78003e-95	0.201819	0.506	0.265	4.40776e-90	GZMH+ CD8+ T Cells
FLT3LG	1.74958e-87	-1.24101	0.117	0.308	7.88517e-83	GZMH+ CD8+ T Cells
SELL	8.61517e-86	-0.948748	0.139	0.34	3.88277e-81	GZMH+ CD8+ T Cells
CMC1	6.96679e-84	1.03955	0.367	0.21	3.13986e-79	GZMH+ CD8+ T Cells
AQP3	2.66343e-82	-1.96597	0.02	0.16	1.20038e-77	GZMH+ CD8+ T Cells
ANP32B	5.9129e-79	-0.6983	0.273	0.487	2.66488e-74	GZMH+ CD8+ T Cells
FXYD5	5.52736e-77	-0.472965	0.601	0.782	2.49113e-72	GZMH+ CD8+ T Cells
TMEM123	1.62384e-73	-0.821074	0.17	0.364	7.31847e-69	GZMH+ CD8+ T Cells
FCRL6	7.76322e-73	1.05205	0.175	0.072	3.4988e-68	GZMH+ CD8+ T Cells
GPR183	7.84228e-73	-1.34545	0.057	0.207	3.53444e-68	GZMH+ CD8+ T Cells
NOP53	2.34291e-71	-1.03312	0.154	0.327	1.05593e-66	GZMH+ CD8+ T Cells
RACK1	1.36217e-70	-0.773885	0.37	0.518	6.13916e-66	GZMH+ CD8+ T Cells
TCF7	5.22141e-70	-0.954098	0.116	0.285	2.35324e-65	GZMH+ CD8+ T Cells
MYC	4.93806e-69	-1.76633	0.025	0.149	2.22553e-64	GZMH+ CD8+ T Cells
SNHG8	1.60296e-67	-0.551859	0.303	0.51	7.22436e-63	GZMH+ CD8+ T Cells
SH3YL1	8.48319e-66	-1.41794	0.033	0.158	3.82329e-61	GZMH+ CD8+ T Cells
CAMK4	4.74889e-65	-0.976649	0.059	0.199	2.14028e-60	GZMH+ CD8+ T Cells
HINT1	5.32475e-65	-0.39356	0.618	0.772	2.39981e-60	GZMH+ CD8+ T Cells
GZMM	7.87507e-65	0.689844	0.515	0.377	3.54922e-60	GZMH+ CD8+ T Cells
NDFIP1	2.43936e-64	-0.850203	0.204	0.385	1.09939e-59	GZMH+ CD8+ T Cells
RGS10	1.04331e-63	-0.718214	0.199	0.379	4.7021e-59	GZMH+ CD8+ T Cells
PABPC1	1.82883e-63	-0.375446	0.713	0.843	8.24237e-59	GZMH+ CD8+ T Cells
EIF3E	3.73354e-63	-0.56197	0.506	0.667	1.68267e-58	GZMH+ CD8+ T Cells
PPP2R5C	4.74678e-63	0.828704	0.493	0.377	2.13933e-58	GZMH+ CD8+ T Cells
TRABD2A	2.2506e-62	-1.73118	0.015	0.123	1.01432e-57	GZMH+ CD8+ T Cells
FOXP1	9.22472e-62	-0.70145	0.187	0.366	4.15749e-57	GZMH+ CD8+ T Cells
MT-ATP8	1.24681e-60	-0.505217	0.305	0.49	5.61926e-56	GZMH+ CD8+ T Cells
HOPX	1.98619e-59	0.433847	0.394	0.235	8.95157e-55	GZMH+ CD8+ T Cells
FHIT	1.15442e-58	-1.61201	0.015	0.118	5.20285e-54	GZMH+ CD8+ T Cells
FYB1	1.16296e-58	-0.78871	0.137	0.291	5.24134e-54	GZMH+ CD8+ T Cells
LGALS1	1.38756e-57	0.943577	0.389	0.266	6.25359e-53	GZMH+ CD8+ T Cells
TXK	2.71838e-57	-0.937071	0.072	0.205	1.22515e-52	GZMH+ CD8+ T Cells
LEPROTL1	4.79102e-57	-0.381064	0.33	0.532	2.15926e-52	GZMH+ CD8+ T Cells
EIF3H	1.63857e-56	-0.479782	0.421	0.606	7.38486e-52	GZMH+ CD8+ T Cells
PIK3IP1	2.69164e-56	-0.605135	0.215	0.391	1.21309e-51	GZMH+ CD8+ T Cells
C9orf142	1.3146e-53	1.09653	0.258	0.152	5.92476e-49	GZMH+ CD8+ T Cells
NAP1L1	2.74256e-53	-0.494292	0.353	0.531	1.23605e-48	GZMH+ CD8+ T Cells
FCER1G	6.61241e-53	-1.38007	0.106	0.232	2.98015e-48	GZMH+ CD8+ T Cells
SMDT1	5.33768e-52	-0.590715	0.275	0.445	2.40564e-47	GZMH+ CD8+ T Cells
C6orf48	5.66364e-52	-0.568326	0.241	0.41	2.55254e-47	GZMH+ CD8+ T Cells
VIM	4.85055e-51	-0.528878	0.591	0.724	2.18609e-46	GZMH+ CD8+ T Cells
HIST1H4C	1.67476e-50	-0.492408	0.257	0.428	7.54799e-46	GZMH+ CD8+ T Cells
APOBEC3G	2.32287e-50	0.842112	0.268	0.158	1.0469e-45	GZMH+ CD8+ T Cells
AIF1	1.07226e-49	-0.728307	0.049	0.16	4.83256e-45	GZMH+ CD8+ T Cells
ST13	1.26657e-49	-0.546857	0.253	0.427	5.70829e-45	GZMH+ CD8+ T Cells
TMIGD2	9.93163e-49	-0.963493	0.041	0.146	4.47609e-44	GZMH+ CD8+ T Cells
SERINC5	1.16469e-48	-1.15046	0.034	0.135	5.24913e-44	GZMH+ CD8+ T Cells
PLP2	2.35302e-48	-0.602959	0.166	0.315	1.06048e-43	GZMH+ CD8+ T Cells
SLC2A3	3.80654e-48	-0.698384	0.173	0.321	1.71557e-43	GZMH+ CD8+ T Cells
BCL2	4.19269e-47	-0.969849	0.063	0.177	1.8896e-42	GZMH+ CD8+ T Cells
ABLIM1	6.471e-47	-0.864581	0.075	0.193	2.91641e-42	GZMH+ CD8+ T Cells
BIRC3	2.98243e-46	-1.00677	0.052	0.158	1.34415e-41	GZMH+ CD8+ T Cells
ATP5MC2	1.98186e-45	-0.419173	0.274	0.432	8.93207e-41	GZMH+ CD8+ T Cells
MATK	3.69155e-44	0.682391	0.285	0.174	1.66374e-39	GZMH+ CD8+ T Cells
C1orf162	1.89178e-43	-0.79097	0.112	0.236	8.52606e-39	GZMH+ CD8+ T Cells
2024-09-06	3.44463e-43	-0.475357	0.213	0.365	1.55246e-38	GZMH+ CD8+ T Cells
NSA2	3.46243e-43	-0.40542	0.27	0.434	1.56048e-38	GZMH+ CD8+ T Cells
RSL1D1	4.10696e-43	-0.474795	0.209	0.364	1.85096e-38	GZMH+ CD8+ T Cells
PIM2	5.86658e-42	-0.816175	0.094	0.21	2.64401e-37	GZMH+ CD8+ T Cells
C12orf57	1.64478e-41	-0.421101	0.433	0.595	7.41288e-37	GZMH+ CD8+ T Cells
RNASET2	3.0576e-41	-0.51505	0.194	0.339	1.37803e-36	GZMH+ CD8+ T Cells
CCNI	1.01596e-40	-0.320595	0.508	0.678	4.57883e-36	GZMH+ CD8+ T Cells
ATP5F1D	1.17675e-39	-0.494996	0.104	0.219	5.3035e-35	GZMH+ CD8+ T Cells
PPA1	1.23519e-39	-0.544526	0.143	0.274	5.56688e-35	GZMH+ CD8+ T Cells
ZFAS1	1.92627e-39	-0.314161	0.421	0.588	8.68151e-35	GZMH+ CD8+ T Cells
LIMD2	3.35001e-39	-0.383118	0.435	0.595	1.50982e-34	GZMH+ CD8+ T Cells
FOS	6.34361e-39	-0.648101	0.449	0.588	2.859e-34	GZMH+ CD8+ T Cells
COX7C	3.55439e-38	-0.237976	0.74	0.841	1.60193e-33	GZMH+ CD8+ T Cells
OXNAD1	4.90276e-38	-0.450749	0.09	0.2	2.20963e-33	GZMH+ CD8+ T Cells
DUSP2	6.54748e-37	0.601833	0.434	0.33	2.95088e-32	GZMH+ CD8+ T Cells
ZNF331	1.2885e-36	-0.64444	0.125	0.241	5.80715e-32	GZMH+ CD8+ T Cells
UXT	1.70747e-35	-0.31062	0.359	0.524	7.69538e-31	GZMH+ CD8+ T Cells
RHOH	3.86989e-35	-0.417036	0.202	0.338	1.74412e-30	GZMH+ CD8+ T Cells
JUNB	1.52604e-34	-0.496031	0.674	0.776	6.8777e-30	GZMH+ CD8+ T Cells
IFITM1	1.76074e-34	-0.258707	0.607	0.753	7.93549e-30	GZMH+ CD8+ T Cells
ATP5MG	5.21257e-34	-0.290173	0.286	0.427	2.34925e-29	GZMH+ CD8+ T Cells
ARHGAP15	2.4487e-33	-0.42547	0.186	0.314	1.1036e-28	GZMH+ CD8+ T Cells
TOMM20	2.932e-33	-0.306016	0.283	0.434	1.32142e-28	GZMH+ CD8+ T Cells
HSPD1	3.04864e-33	-0.517534	0.111	0.219	1.37399e-28	GZMH+ CD8+ T Cells
EIF2S3	4.96765e-33	-0.346199	0.188	0.319	2.23887e-28	GZMH+ CD8+ T Cells
SERP1	2.67283e-32	-0.288046	0.402	0.561	1.20462e-27	GZMH+ CD8+ T Cells
FCMR	2.61437e-31	-0.540358	0.113	0.216	1.17827e-26	GZMH+ CD8+ T Cells
PNRC1	5.22054e-31	-0.306878	0.551	0.699	2.35284e-26	GZMH+ CD8+ T Cells
GPX4	1.22673e-30	-0.246531	0.32	0.469	5.52877e-26	GZMH+ CD8+ T Cells
PPP1R2	1.38055e-30	-0.313074	0.244	0.382	6.22201e-26	GZMH+ CD8+ T Cells
ALKBH7	1.47869e-30	-0.432171	0.16	0.276	6.66431e-26	GZMH+ CD8+ T Cells
PPP1R15A	2.64823e-30	-0.45231	0.292	0.413	1.19353e-25	GZMH+ CD8+ T Cells
COTL1	7.45743e-30	-0.47849	0.181	0.3	3.36099e-25	GZMH+ CD8+ T Cells
EIF3L	1.02114e-29	-0.316711	0.426	0.576	4.60219e-25	GZMH+ CD8+ T Cells
EIF3F	3.07024e-29	-0.275573	0.542	0.689	1.38373e-24	GZMH+ CD8+ T Cells
CYTIP	1.85355e-28	-0.302758	0.257	0.391	8.35375e-24	GZMH+ CD8+ T Cells
UQCRB	3.07788e-28	-0.224091	0.631	0.752	1.38717e-23	GZMH+ CD8+ T Cells
EIF3G	6.05673e-28	-0.227087	0.421	0.577	2.72971e-23	GZMH+ CD8+ T Cells
TNFAIP8	1.06287e-27	-0.462875	0.134	0.238	4.79025e-23	GZMH+ CD8+ T Cells
CNN2	3.98153e-27	-0.374053	0.227	0.349	1.79444e-22	GZMH+ CD8+ T Cells
C1QBP	1.61113e-26	-0.331014	0.183	0.3	7.26121e-22	GZMH+ CD8+ T Cells
JUND	2.76673e-26	-0.498799	0.199	0.307	1.24694e-21	GZMH+ CD8+ T Cells
EEF2	4.99183e-26	-0.250161	0.695	0.805	2.24977e-21	GZMH+ CD8+ T Cells
LINC00861	9.74708e-26	-0.338256	0.178	0.288	4.39291e-21	GZMH+ CD8+ T Cells
TUBA1A	3.67374e-25	-0.374367	0.254	0.371	1.65572e-20	GZMH+ CD8+ T Cells
DNAJB1	3.75006e-25	-0.462171	0.321	0.442	1.69011e-20	GZMH+ CD8+ T Cells
TRIR	5.57076e-25	-0.206254	0.188	0.3	2.51069e-20	GZMH+ CD8+ T Cells
TAF1D	6.19029e-24	-0.337241	0.183	0.29	2.7899e-19	GZMH+ CD8+ T Cells
CD48	1.06916e-23	-0.239109	0.479	0.617	4.81862e-19	GZMH+ CD8+ T Cells
NFKBIA	1.98427e-23	-0.298304	0.53	0.658	8.94293e-19	GZMH+ CD8+ T Cells
STK17B	2.74252e-23	-0.2885	0.315	0.446	1.23603e-18	GZMH+ CD8+ T Cells
SBDS	3.35317e-22	-0.264154	0.25	0.365	1.51124e-17	GZMH+ CD8+ T Cells
VDAC2	8.23414e-22	-0.286114	0.19	0.294	3.71104e-17	GZMH+ CD8+ T Cells
FAM107B	1.52262e-21	-0.319578	0.18	0.28	6.86228e-17	GZMH+ CD8+ T Cells
GIMAP7	4.45261e-21	-0.344177	0.261	0.364	2.00675e-16	GZMH+ CD8+ T Cells
SOD1	8.27667e-21	-0.234903	0.389	0.523	3.73021e-16	GZMH+ CD8+ T Cells
CUTA	9.64471e-21	-0.211416	0.346	0.477	4.34678e-16	GZMH+ CD8+ T Cells
NDUFS5	2.07328e-20	-0.209004	0.376	0.511	9.34407e-16	GZMH+ CD8+ T Cells
ANKRD12	2.97277e-20	-0.203029	0.294	0.413	1.3398e-15	GZMH+ CD8+ T Cells
PHB2	3.24313e-20	-0.211384	0.197	0.3	1.46165e-15	GZMH+ CD8+ T Cells
EIF5	1.09128e-18	-0.290249	0.271	0.376	4.9183e-14	GZMH+ CD8+ T Cells
PRDX2	1.21883e-18	-0.210319	0.222	0.327	5.49314e-14	GZMH+ CD8+ T Cells
CALM3	3.95386e-18	-0.208278	0.247	0.356	1.78197e-13	GZMH+ CD8+ T Cells
SLC25A5	2.08246e-17	-0.206809	0.333	0.451	9.38544e-13	GZMH+ CD8+ T Cells
CCNL1	2.55062e-17	-0.287944	0.337	0.449	1.14954e-12	GZMH+ CD8+ T Cells
PEBP1	5.48074e-17	-0.206384	0.286	0.398	2.47011e-12	GZMH+ CD8+ T Cells
PCBP1	1.88431e-15	-0.210914	0.327	0.434	8.49242e-11	GZMH+ CD8+ T Cells
CD7	1.85394e-14	-0.268492	0.548	0.652	8.35553e-10	GZMH+ CD8+ T Cells
MTRNR2L12	6.75897e-09	0.323953	0.431	0.552	0.00030462	GZMH+ CD8+ T Cells
LMNA	0	2.23657	0.337	0.088	0	CCR7- CD4+ T Cells
RGCC	0	2.05647	0.495	0.19	0	CCR7- CD4+ T Cells
CDKN1A	0	2.02157	0.222	0.05	0	CCR7- CD4+ T Cells
JUN	0	1.48587	0.723	0.423	0	CCR7- CD4+ T Cells
SLC2A3	0	1.45712	0.505	0.235	0	CCR7- CD4+ T Cells
NOP53	0	1.43093	0.538	0.227	0	CCR7- CD4+ T Cells
LTB	0	1.33469	0.818	0.452	0	CCR7- CD4+ T Cells
KLF6	0	1.33202	0.79	0.476	0	CCR7- CD4+ T Cells
FOS	0	1.31375	0.775	0.502	0	CCR7- CD4+ T Cells
PPP1R15A	0	1.26685	0.613	0.325	0	CCR7- CD4+ T Cells
MT-ATP8	0	1.14034	0.697	0.39	0	CCR7- CD4+ T Cells
DNAJB1	0	0.9516	0.63	0.359	0	CCR7- CD4+ T Cells
VIM	0	0.904079	0.855	0.659	0	CCR7- CD4+ T Cells
RACK1	0	0.867399	0.675	0.441	0	CCR7- CD4+ T Cells
FXYD5	0	0.817801	0.862	0.727	0	CCR7- CD4+ T Cells
HCST	0	-1.06909	0.619	0.775	0	CCR7- CD4+ T Cells
CD7	0	-1.4886	0.48	0.695	0	CCR7- CD4+ T Cells
CTSW	0	-2.58762	0.244	0.578	0	CCR7- CD4+ T Cells
CCL4	0	-2.80649	0.055	0.371	0	CCR7- CD4+ T Cells
CCL5	0	-2.83665	0.182	0.553	0	CCR7- CD4+ T Cells
HOPX	0	-2.99676	0.07	0.316	0	CCR7- CD4+ T Cells
GZMA	0	-3.27335	0.094	0.491	0	CCR7- CD4+ T Cells
CMC1	0	-3.56279	0.049	0.29	0	CCR7- CD4+ T Cells
TYROBP	0	-3.57482	0.082	0.38	0	CCR7- CD4+ T Cells
CST7	0	-3.658	0.12	0.534	0	CCR7- CD4+ T Cells
CLIC3	0	-3.83275	0.03	0.261	0	CCR7- CD4+ T Cells
SPON2	0	-3.85975	0.042	0.303	0	CCR7- CD4+ T Cells
FCGR3A	0	-3.95768	0.011	0.238	0	CCR7- CD4+ T Cells
PRF1	0	-4.30339	0.037	0.355	0	CCR7- CD4+ T Cells
KLRF1	0	-4.31213	0.005	0.237	0	CCR7- CD4+ T Cells
KLRD1	0	-4.53389	0.016	0.363	0	CCR7- CD4+ T Cells
GZMH	0	-4.70069	0.014	0.342	0	CCR7- CD4+ T Cells
GZMB	0	-5.16617	0.019	0.386	0	CCR7- CD4+ T Cells
FGFBP2	0	-5.17044	0.015	0.352	0	CCR7- CD4+ T Cells
NKG7	0	-5.41906	0.101	0.602	0	CCR7- CD4+ T Cells
GNLY	0	-5.48017	0.073	0.497	0	CCR7- CD4+ T Cells
JUNB	4.57182e-306	0.926602	0.869	0.728	2.06047e-301	CCR7- CD4+ T Cells
FCER1G	1.99608e-299	-3.28175	0.053	0.274	8.99614e-295	CCR7- CD4+ T Cells
IL7R	1.81123e-270	0.835753	0.69	0.432	8.16302e-266	CCR7- CD4+ T Cells
FLT3LG	6.46926e-270	1.09872	0.457	0.227	2.91563e-265	CCR7- CD4+ T Cells
FYB1	3.99448e-263	1.07312	0.451	0.213	1.80027e-258	CCR7- CD4+ T Cells
KLF2	1.35665e-249	0.993769	0.687	0.479	6.11429e-245	CCR7- CD4+ T Cells
JUND	2.97231e-249	1.22726	0.465	0.236	1.33959e-244	CCR7- CD4+ T Cells
MAL	3.87925e-247	1.16205	0.387	0.18	1.74834e-242	CCR7- CD4+ T Cells
GZMM	1.40049e-243	-1.59567	0.238	0.447	6.31185e-239	CCR7- CD4+ T Cells
ATP5E	1.02654e-241	-1.08371	0.233	0.488	4.62652e-237	CCR7- CD4+ T Cells
TNFAIP3	5.00663e-235	0.933017	0.63	0.389	2.25644e-230	CCR7- CD4+ T Cells
ITGB2	6.46704e-230	-1.46511	0.332	0.517	2.91463e-225	CCR7- CD4+ T Cells
MATK	1.06571e-221	-2.36859	0.052	0.233	4.80305e-217	CCR7- CD4+ T Cells
ATP5F1D	4.96401e-220	0.972431	0.355	0.154	2.23723e-215	CCR7- CD4+ T Cells
GNB2L1	6.21904e-220	-0.878284	0.242	0.516	2.80286e-215	CCR7- CD4+ T Cells
FOSB	1.35866e-218	1.21625	0.344	0.15	6.12335e-214	CCR7- CD4+ T Cells
APMAP	3.03253e-214	-2.2459	0.061	0.24	1.36673e-209	CCR7- CD4+ T Cells
TNFRSF4	2.79957e-213	1.3613	0.14	0.03	1.26174e-208	CCR7- CD4+ T Cells
EML4	3.04178e-211	1.0888	0.468	0.255	1.3709e-206	CCR7- CD4+ T Cells
RPS17	4.41321e-208	-0.873978	0.444	0.64	1.98899e-203	CCR7- CD4+ T Cells
ZEB2	1.66007e-205	-2.36248	0.018	0.175	7.48177e-201	CCR7- CD4+ T Cells
ATP5L	4.17128e-199	-1.00399	0.217	0.446	1.87996e-194	CCR7- CD4+ T Cells
NFKBIA	4.28883e-199	0.68982	0.786	0.594	1.93293e-194	CCR7- CD4+ T Cells
NSD3	1.78926e-194	1.13641	0.287	0.118	8.06403e-190	CCR7- CD4+ T Cells
CD52	1.17291e-193	0.487461	0.899	0.79	5.28618e-189	CCR7- CD4+ T Cells
ZFP36L2	1.32866e-193	0.695517	0.833	0.718	5.98814e-189	CCR7- CD4+ T Cells
GPR183	1.20725e-191	1.19901	0.317	0.145	5.44096e-187	CCR7- CD4+ T Cells
PLP2	2.14079e-191	0.928315	0.442	0.248	9.64834e-187	CCR7- CD4+ T Cells
ATP5G2	1.37809e-188	-1.11051	0.194	0.403	6.21092e-184	CCR7- CD4+ T Cells
RPS10	3.75504e-188	-0.78197	0.523	0.683	1.69236e-183	CCR7- CD4+ T Cells
PLAC8	8.46617e-187	-1.55879	0.203	0.383	3.81562e-182	CCR7- CD4+ T Cells
CD247	3.77855e-183	-1.42868	0.281	0.452	1.70295e-178	CCR7- CD4+ T Cells
GSTK1	2.29389e-178	0.732483	0.64	0.448	1.03383e-173	CCR7- CD4+ T Cells
CD44	4.16614e-178	0.806851	0.641	0.438	1.87764e-173	CCR7- CD4+ T Cells
CSRNP1	1.78208e-177	1.04314	0.311	0.141	8.03166e-173	CCR7- CD4+ T Cells
TRDC	2.82541e-177	-3.22966	0.01	0.142	1.27338e-172	CCR7- CD4+ T Cells
C1orf21	1.32985e-173	-2.87773	0.002	0.125	5.9935e-169	CCR7- CD4+ T Cells
DUSP1	6.17942e-172	0.667862	0.685	0.466	2.785e-167	CCR7- CD4+ T Cells
GLTSCR2	4.52321e-170	-0.83252	0.232	0.457	2.03856e-165	CCR7- CD4+ T Cells
MYADM	4.23336e-169	0.978463	0.33	0.16	1.90793e-164	CCR7- CD4+ T Cells
COTL1	2.30066e-165	0.721796	0.425	0.239	1.03689e-160	CCR7- CD4+ T Cells
ADGRG1	2.4847e-164	-2.72146	0.006	0.126	1.11983e-159	CCR7- CD4+ T Cells
LDHB	1.88682e-163	0.494292	0.786	0.608	8.50372e-159	CCR7- CD4+ T Cells
UBE2S	3.66808e-159	0.920732	0.283	0.127	1.65317e-154	CCR7- CD4+ T Cells
DDX5	6.19047e-159	-0.531523	0.714	0.817	2.78998e-154	CCR7- CD4+ T Cells
HSP90AA1	6.81757e-159	0.584588	0.79	0.642	3.07261e-154	CCR7- CD4+ T Cells
ATP5F1E	5.31906e-158	0.498884	0.63	0.397	2.39725e-153	CCR7- CD4+ T Cells
IGFBP7	2.62046e-157	-2.99149	0.004	0.118	1.18102e-152	CCR7- CD4+ T Cells
KLRB1	4.44156e-156	-1.46543	0.256	0.414	2.00177e-151	CCR7- CD4+ T Cells
CCL3	7.32101e-155	-2.68062	0.037	0.172	3.29951e-150	CCR7- CD4+ T Cells
PRSS23	4.91729e-153	-2.79521	0.002	0.111	2.21617e-148	CCR7- CD4+ T Cells
TTC38	2.47239e-151	-2.62412	0.008	0.121	1.11428e-146	CCR7- CD4+ T Cells
IFITM2	1.30436e-150	-0.9517	0.582	0.687	5.87864e-146	CCR7- CD4+ T Cells
S1PR5	3.54237e-146	-2.57688	0.003	0.108	1.59651e-141	CCR7- CD4+ T Cells
LITAF	4.86955e-146	-0.885794	0.458	0.6	2.19466e-141	CCR7- CD4+ T Cells
FCRL6	3.76362e-145	-2.61336	0.005	0.111	1.69623e-140	CCR7- CD4+ T Cells
GATA3	1.28941e-144	1.15832	0.256	0.119	5.81125e-140	CCR7- CD4+ T Cells
AQP3	1.37284e-144	1.15575	0.242	0.11	6.18724e-140	CCR7- CD4+ T Cells
C14orf2	1.46935e-144	-1.09863	0.167	0.339	6.6222e-140	CCR7- CD4+ T Cells
KLRC1	2.50415e-144	-3.23165	0.004	0.108	1.1286e-139	CCR7- CD4+ T Cells
AC090498	5.71302e-143	-0.370167	0.228	0.445	2.5748e-138	CCR7- CD4+ T Cells
C19orf43	1.56727e-141	-1.19569	0.152	0.317	7.06351e-137	CCR7- CD4+ T Cells
CORO1B	1.38377e-140	0.930327	0.311	0.161	6.23651e-136	CCR7- CD4+ T Cells
IL2RB	1.84007e-140	-2.09588	0.047	0.176	8.293e-136	CCR7- CD4+ T Cells
PLEK	2.77188e-140	-2.10155	0.022	0.139	1.24926e-135	CCR7- CD4+ T Cells
ODC1	5.32712e-139	1.08219	0.24	0.108	2.40088e-134	CCR7- CD4+ T Cells
CD63	6.90224e-138	-1.49041	0.171	0.316	3.11077e-133	CCR7- CD4+ T Cells
TCEB2	7.01971e-137	-1.15001	0.162	0.326	3.16371e-132	CCR7- CD4+ T Cells
TTC39C	5.49765e-135	0.980348	0.267	0.129	2.47774e-130	CCR7- CD4+ T Cells
XCL2	1.1349e-134	-2.84256	0.007	0.109	5.11487e-130	CCR7- CD4+ T Cells
APOBEC3G	1.42732e-134	-1.71268	0.071	0.205	6.43278e-130	CCR7- CD4+ T Cells
ATP5MC2	4.30901e-134	0.462534	0.575	0.359	1.94203e-129	CCR7- CD4+ T Cells
AOAH	8.75149e-134	-2.11908	0.016	0.124	3.94421e-129	CCR7- CD4+ T Cells
FGR	1.55104e-132	-2.42297	0.008	0.109	6.9904e-128	CCR7- CD4+ T Cells
GADD45B	3.39734e-132	0.769476	0.474	0.294	1.53115e-127	CCR7- CD4+ T Cells
PLK3	6.04474e-132	1.32158	0.186	0.075	2.7243e-127	CCR7- CD4+ T Cells
MCUB	1.04755e-131	0.892525	0.243	0.11	4.72122e-127	CCR7- CD4+ T Cells
RAP1B	7.25047e-131	-1.12137	0.258	0.404	3.26771e-126	CCR7- CD4+ T Cells
PNRC1	5.49949e-130	0.594371	0.766	0.653	2.47857e-125	CCR7- CD4+ T Cells
CTSD	1.12445e-127	-1.752	0.075	0.206	5.0678e-123	CCR7- CD4+ T Cells
RHOC	1.40473e-127	-2.0288	0.048	0.168	6.33096e-123	CCR7- CD4+ T Cells
MT-ND4L	2.7162e-127	0.626709	0.819	0.63	1.22416e-122	CCR7- CD4+ T Cells
AC016831	4.13891e-127	0.959941	0.315	0.165	1.86536e-122	CCR7- CD4+ T Cells
ATP5MG	1.60444e-126	0.460373	0.565	0.358	7.23104e-122	CCR7- CD4+ T Cells
ATP5I	4.3271e-126	-1.10818	0.152	0.306	1.95018e-121	CCR7- CD4+ T Cells
MAP3K8	1.29547e-125	-1.77671	0.053	0.175	5.83855e-121	CCR7- CD4+ T Cells
CHST12	1.18743e-123	-1.62045	0.079	0.207	5.35163e-119	CCR7- CD4+ T Cells
TUBA1A	1.44581e-123	0.744409	0.483	0.315	6.51612e-119	CCR7- CD4+ T Cells
NR4A2	4.97508e-123	0.783795	0.428	0.259	2.24222e-118	CCR7- CD4+ T Cells
EFHD2	2.03599e-122	-1.66993	0.131	0.264	9.17599e-118	CCR7- CD4+ T Cells
TIMP1	2.80705e-122	0.742545	0.294	0.152	1.26511e-117	CCR7- CD4+ T Cells
ATP5PD	1.42722e-120	0.722847	0.275	0.136	6.43234e-116	CCR7- CD4+ T Cells
CCNL1	1.54196e-119	0.850203	0.559	0.394	6.94946e-115	CCR7- CD4+ T Cells
H1FX	2.03378e-118	0.773142	0.373	0.223	9.16604e-114	CCR7- CD4+ T Cells
ARHGAP15	4.64987e-118	0.800238	0.416	0.26	2.09565e-113	CCR7- CD4+ T Cells
TRIR	6.75703e-118	0.515344	0.42	0.241	3.04532e-113	CCR7- CD4+ T Cells
ARIH1	1.44867e-116	1.23159	0.189	0.082	6.529e-112	CCR7- CD4+ T Cells
HSP90AB1	6.129e-116	0.430103	0.745	0.596	2.76228e-111	CCR7- CD4+ T Cells
SELENOK	1.63828e-115	0.578126	0.362	0.2	7.38358e-111	CCR7- CD4+ T Cells
AL118516	4.50854e-115	0.896726	0.207	0.091	2.03195e-110	CCR7- CD4+ T Cells
NBEAL1	9.27379e-115	-0.772006	0.311	0.461	4.1796e-110	CCR7- CD4+ T Cells
C12orf75	1.23767e-114	-1.42626	0.133	0.263	5.57805e-110	CCR7- CD4+ T Cells
TPST2	1.97738e-114	-1.74396	0.062	0.179	8.91183e-110	CCR7- CD4+ T Cells
ARL4A	2.98078e-113	0.780934	0.267	0.134	1.34341e-108	CCR7- CD4+ T Cells
IER5	9.48764e-113	0.939926	0.241	0.116	4.27599e-108	CCR7- CD4+ T Cells
CITED2	1.3213e-111	0.953257	0.32	0.183	5.95496e-107	CCR7- CD4+ T Cells
MYO1F	8.25131e-111	-1.35417	0.15	0.279	3.71878e-106	CCR7- CD4+ T Cells
GSTP1	9.82112e-110	-1.13438	0.285	0.408	4.42628e-105	CCR7- CD4+ T Cells
BCL2	4.58815e-109	0.941665	0.254	0.132	2.06783e-104	CCR7- CD4+ T Cells
SMDT1	1.25098e-108	0.542433	0.551	0.382	5.63802e-104	CCR7- CD4+ T Cells
C9orf142	3.95636e-108	-1.61921	0.077	0.195	1.78309e-103	CCR7- CD4+ T Cells
ASXL1	2.17222e-107	1.12992	0.186	0.083	9.79e-103	CCR7- CD4+ T Cells
2024-09-07	6.12052e-107	-0.796483	0.364	0.49	2.75846e-102	CCR7- CD4+ T Cells
ANKRD12	1.08248e-106	0.728047	0.514	0.359	4.87864e-102	CCR7- CD4+ T Cells
BIN2	2.98455e-106	-0.903441	0.344	0.468	1.34511e-101	CCR7- CD4+ T Cells
ZNF90	9.98534e-106	-0.910203	0.172	0.317	4.5003e-101	CCR7- CD4+ T Cells
TMIGD2	1.40645e-105	-1.7983	0.053	0.161	6.33874e-101	CCR7- CD4+ T Cells
MAPK1	5.36607e-105	-1.83752	0.051	0.157	2.41843e-100	CCR7- CD4+ T Cells
SAMD3	1.6071e-104	-1.59916	0.06	0.171	7.24306e-100	CCR7- CD4+ T Cells
C12orf57	2.82712e-104	0.506923	0.686	0.539	1.27415e-99	CCR7- CD4+ T Cells
CAP1	6.11641e-103	-0.976404	0.253	0.382	2.7566e-98	CCR7- CD4+ T Cells
PTGER4	2.55906e-101	0.922347	0.275	0.149	1.15334e-96	CCR7- CD4+ T Cells
CD3E	4.41266e-101	0.345449	0.81	0.651	1.98874e-96	CCR7- CD4+ T Cells
DDX24	7.32045e-101	0.687528	0.529	0.37	3.29925e-96	CCR7- CD4+ T Cells
ATPIF1	1.40519e-100	-1.17804	0.114	0.239	6.33307e-96	CCR7- CD4+ T Cells
ZFP36	1.97654e-99	0.45526	0.78	0.637	8.90806e-95	CCR7- CD4+ T Cells
INPP4B	3.61541e-99	1.08285	0.193	0.091	1.62943e-94	CCR7- CD4+ T Cells
IL2RG	5.10426e-99	-0.971136	0.207	0.342	2.30044e-94	CCR7- CD4+ T Cells
FAM49B	7.37277e-99	-1.10284	0.184	0.31	3.32283e-94	CCR7- CD4+ T Cells
S100A10	5.04914e-98	0.501812	0.694	0.563	2.2756e-93	CCR7- CD4+ T Cells
SBDS	2.56527e-97	0.574892	0.469	0.311	1.15614e-92	CCR7- CD4+ T Cells
HEBP2	6.64123e-97	0.849537	0.214	0.106	2.99313e-92	CCR7- CD4+ T Cells
REX1BD	7.73726e-97	0.606451	0.263	0.137	3.4871e-92	CCR7- CD4+ T Cells
RARRES3	2.86292e-95	-0.754052	0.443	0.546	1.29029e-90	CCR7- CD4+ T Cells
ATP5D	8.13077e-95	-0.963989	0.145	0.275	3.66446e-90	CCR7- CD4+ T Cells
SF1	1.17178e-94	0.640562	0.621	0.476	5.28111e-90	CCR7- CD4+ T Cells
USMG5	2.4941e-94	-1.00765	0.141	0.268	1.12407e-89	CCR7- CD4+ T Cells
SYTL3	3.90762e-94	-1.17279	0.128	0.245	1.76112e-89	CCR7- CD4+ T Cells
NFKB1	1.39433e-93	1.05812	0.19	0.09	6.2841e-89	CCR7- CD4+ T Cells
CTSC	1.78459e-93	-1.20609	0.13	0.245	8.04297e-89	CCR7- CD4+ T Cells
TUBB4B	4.05702e-93	0.520974	0.386	0.236	1.82846e-88	CCR7- CD4+ T Cells
TOB1	4.84738e-93	0.718595	0.332	0.2	2.18467e-88	CCR7- CD4+ T Cells
TRADD	1.7945e-92	0.823283	0.218	0.112	8.08764e-88	CCR7- CD4+ T Cells
ATP5O	3.93015e-92	-0.994526	0.134	0.258	1.77128e-87	CCR7- CD4+ T Cells
CD53	2.50412e-91	-0.78353	0.365	0.479	1.12858e-86	CCR7- CD4+ T Cells
C11orf31	1.30061e-89	-1.10193	0.099	0.214	5.8617e-85	CCR7- CD4+ T Cells
USP3	1.74366e-89	0.886626	0.231	0.122	7.8585e-85	CCR7- CD4+ T Cells
CD164	1.03548e-88	-0.987208	0.181	0.302	4.6668e-84	CCR7- CD4+ T Cells
TRBC1	1.63736e-88	-0.776848	0.3	0.423	7.37941e-84	CCR7- CD4+ T Cells
RCAN3	2.16241e-88	0.809256	0.282	0.165	9.74578e-84	CCR7- CD4+ T Cells
ATP5G3	1.0899e-87	-1.12064	0.116	0.231	4.91205e-83	CCR7- CD4+ T Cells
ATP5A1	2.78857e-84	-1.02824	0.121	0.235	1.25678e-79	CCR7- CD4+ T Cells
ATP5J	4.49697e-84	-1.10579	0.098	0.206	2.02674e-79	CCR7- CD4+ T Cells
EZR	6.92759e-84	0.716209	0.359	0.227	3.1222e-79	CCR7- CD4+ T Cells
IL32	1.81419e-83	0.29245	0.828	0.693	8.17639e-79	CCR7- CD4+ T Cells
DDX21	3.09496e-83	0.758087	0.337	0.212	1.39487e-78	CCR7- CD4+ T Cells
AKNA	3.41907e-82	-1.05054	0.135	0.246	1.54094e-77	CCR7- CD4+ T Cells
HLA-DPB1	9.99787e-82	-1.05393	0.177	0.29	4.50594e-77	CCR7- CD4+ T Cells
BIRC3	1.04881e-81	0.908572	0.22	0.12	4.72689e-77	CCR7- CD4+ T Cells
CNN2	1.44377e-80	0.524817	0.439	0.3	6.50691e-76	CCR7- CD4+ T Cells
NACA2	1.86839e-80	-0.990952	0.113	0.223	8.42065e-76	CCR7- CD4+ T Cells
HIST1H4C	7.40561e-80	0.49744	0.509	0.374	3.33763e-75	CCR7- CD4+ T Cells
MSN	5.3725e-79	-0.954146	0.222	0.331	2.42133e-74	CCR7- CD4+ T Cells
PPP1R18	7.25665e-79	-1.08036	0.172	0.281	3.2705e-74	CCR7- CD4+ T Cells
MYEOV2	9.71753e-79	-1.05826	0.106	0.212	4.37959e-74	CCR7- CD4+ T Cells
C1orf56	1.04552e-78	-1.17294	0.079	0.18	4.71207e-74	CCR7- CD4+ T Cells
ATP5J2	1.89511e-78	-0.991642	0.122	0.232	8.54105e-74	CCR7- CD4+ T Cells
LCP1	2.97162e-78	-0.841954	0.275	0.383	1.33928e-73	CCR7- CD4+ T Cells
PIP4K2A	3.82329e-78	-1.23967	0.12	0.222	1.72312e-73	CCR7- CD4+ T Cells
SNHG15	2.86676e-77	0.772173	0.274	0.161	1.29202e-72	CCR7- CD4+ T Cells
ARPC4	5.85644e-77	-1.07169	0.142	0.248	2.63944e-72	CCR7- CD4+ T Cells
IDS	9.61333e-77	0.67552	0.428	0.29	4.33263e-72	CCR7- CD4+ T Cells
DBI	1.06521e-76	-0.891282	0.291	0.395	4.80079e-72	CCR7- CD4+ T Cells
LYAR	2.84953e-76	-1.05917	0.147	0.254	1.28425e-71	CCR7- CD4+ T Cells
SRRM2	4.14345e-76	0.526911	0.476	0.334	1.86741e-71	CCR7- CD4+ T Cells
JMJD1C	8.93804e-76	0.803272	0.258	0.151	4.02828e-71	CCR7- CD4+ T Cells
NR3C1	9.56757e-76	0.754974	0.277	0.165	4.31201e-71	CCR7- CD4+ T Cells
SPOCK2	1.04973e-75	0.554297	0.46	0.321	4.73101e-71	CCR7- CD4+ T Cells
NSMCE3	1.5093e-75	0.718728	0.252	0.146	6.80228e-71	CCR7- CD4+ T Cells
ITGB1	1.886e-74	0.53523	0.361	0.232	8.5e-70	CCR7- CD4+ T Cells
BRK1	6.01884e-74	-0.779755	0.29	0.395	2.71263e-69	CCR7- CD4+ T Cells
EIF5	1.81675e-73	0.588934	0.466	0.329	8.18789e-69	CCR7- CD4+ T Cells
ARPC5	3.87733e-72	-0.765993	0.265	0.374	1.74747e-67	CCR7- CD4+ T Cells
ARID5B	4.82473e-72	0.711915	0.267	0.161	2.17446e-67	CCR7- CD4+ T Cells
TRA2B	1.42257e-69	0.61185	0.513	0.383	6.41137e-65	CCR7- CD4+ T Cells
RNASET2	2.59608e-69	0.528366	0.415	0.29	1.17003e-64	CCR7- CD4+ T Cells
CAMK4	5.4561e-67	0.731849	0.257	0.157	2.45901e-62	CCR7- CD4+ T Cells
NDUFA13	6.15613e-67	-0.780038	0.212	0.317	2.77451e-62	CCR7- CD4+ T Cells
RTRAF	6.8426e-67	0.476261	0.25	0.143	3.08389e-62	CCR7- CD4+ T Cells
ZFP36L1	2.14964e-65	0.590215	0.372	0.255	9.6882e-61	CCR7- CD4+ T Cells
FYB	1.43153e-64	-0.731113	0.134	0.238	6.45178e-60	CCR7- CD4+ T Cells
FOXP1	5.50309e-64	0.573159	0.432	0.315	2.48019e-59	CCR7- CD4+ T Cells
TAGLN2	1.56541e-63	0.435246	0.595	0.473	7.05513e-59	CCR7- CD4+ T Cells
NOSIP	2.78624e-63	0.418721	0.533	0.405	1.25573e-58	CCR7- CD4+ T Cells
ZNF331	1.03363e-62	0.625838	0.31	0.2	4.65847e-58	CCR7- CD4+ T Cells
GIMAP4	1.74989e-62	-0.812187	0.19	0.291	7.88656e-58	CCR7- CD4+ T Cells
SNHG8	2.19593e-60	0.382651	0.584	0.452	9.89683e-56	CCR7- CD4+ T Cells
DNAJA1	5.19732e-59	0.460778	0.391	0.272	2.34238e-54	CCR7- CD4+ T Cells
ATP5MD	1.92755e-58	0.315472	0.285	0.175	8.68729e-54	CCR7- CD4+ T Cells
NDFIP1	2.00207e-58	0.512804	0.455	0.333	9.02312e-54	CCR7- CD4+ T Cells
RBBP6	2.1081e-57	0.622488	0.285	0.182	9.50099e-53	CCR7- CD4+ T Cells
NME2	3.10037e-56	0.398981	0.27	0.167	1.39731e-51	CCR7- CD4+ T Cells
RPS4Y1	3.91792e-56	-0.486478	0.248	0.371	1.76577e-51	CCR7- CD4+ T Cells
STK17B	1.24537e-55	0.447583	0.526	0.399	5.61275e-51	CCR7- CD4+ T Cells
LEPROTL1	5.9233e-55	0.336422	0.604	0.476	2.66957e-50	CCR7- CD4+ T Cells
YPEL5	5.09858e-54	0.332861	0.514	0.386	2.29788e-49	CCR7- CD4+ T Cells
TCF7	3.80383e-51	0.513842	0.341	0.24	1.71435e-46	CCR7- CD4+ T Cells
ZFAS1	4.67477e-51	0.315834	0.659	0.538	2.10687e-46	CCR7- CD4+ T Cells
ATP6V0C	2.69502e-50	0.291145	0.267	0.166	1.21462e-45	CCR7- CD4+ T Cells
ARL4C	1.83002e-49	0.403934	0.595	0.486	8.24772e-45	CCR7- CD4+ T Cells
SRSF7	1.40792e-48	0.461476	0.629	0.511	6.34535e-44	CCR7- CD4+ T Cells
ANP32B	1.14849e-45	0.330501	0.547	0.433	5.17613e-41	CCR7- CD4+ T Cells
PRRC2C	1.16417e-42	0.391103	0.525	0.417	5.24678e-38	CCR7- CD4+ T Cells
CD3G	2.15616e-41	0.238262	0.511	0.391	9.71759e-37	CCR7- CD4+ T Cells
TMEM123	2.43498e-40	0.358706	0.418	0.316	1.09742e-35	CCR7- CD4+ T Cells
CD48	2.35879e-38	0.268297	0.676	0.575	1.06308e-33	CCR7- CD4+ T Cells
MZT2B	1.70229e-36	0.268372	0.574	0.471	7.67203e-32	CCR7- CD4+ T Cells
HNRNPA0	3.24214e-36	0.319556	0.559	0.457	1.4612e-31	CCR7- CD4+ T Cells
CD69	2.98536e-34	0.275419	0.668	0.551	1.34547e-29	CCR7- CD4+ T Cells
GZMK	0	3.21677	0.698	0.083	0	GZMK+ CD8+ T Cells
DUSP2	0	1.58376	0.696	0.299	0	GZMK+ CD8+ T Cells
CCL5	0	1.20694	0.927	0.402	0	GZMK+ CD8+ T Cells
CXCR4	0	1.14277	0.929	0.719	0	GZMK+ CD8+ T Cells
LAG3	2.51408e-261	2.21772	0.172	0.026	1.13307e-256	GZMK+ CD8+ T Cells
CD8A	2.2228e-256	1.49072	0.435	0.157	1.00179e-251	GZMK+ CD8+ T Cells
RGS1	3.33003e-246	2.21975	0.436	0.172	1.50081e-241	GZMK+ CD8+ T Cells
IL32	6.49087e-235	0.775762	0.937	0.703	2.92537e-230	GZMK+ CD8+ T Cells
DUSP4	3.03945e-234	1.9971	0.198	0.039	1.36985e-229	GZMK+ CD8+ T Cells
GZMA	1.40654e-222	0.855961	0.73	0.348	6.33914e-218	GZMK+ CD8+ T Cells
DUSP1	1.78729e-219	1.0308	0.765	0.493	8.05513e-215	GZMK+ CD8+ T Cells
CD74	1.36844e-217	1.11736	0.838	0.614	6.16742e-213	GZMK+ CD8+ T Cells
LYAR	1.34596e-212	1.21248	0.473	0.197	6.06611e-208	GZMK+ CD8+ T Cells
ZFP36	7.41047e-203	0.856223	0.879	0.649	3.33982e-198	GZMK+ CD8+ T Cells
CXCR3	7.83948e-190	1.72213	0.217	0.056	3.53317e-185	GZMK+ CD8+ T Cells
TNFAIP3	3.67696e-174	1.0396	0.683	0.422	1.65717e-169	GZMK+ CD8+ T Cells
SRGN	1.35073e-173	0.875838	0.91	0.712	6.08762e-169	GZMK+ CD8+ T Cells
ZFP36L2	1.41049e-168	0.80611	0.886	0.731	6.35696e-164	GZMK+ CD8+ T Cells
HLA-DRB1	4.26518e-159	1.3796	0.359	0.151	1.92228e-154	GZMK+ CD8+ T Cells
PMAIP1	1.7612e-157	1.42217	0.32	0.123	7.93754e-153	GZMK+ CD8+ T Cells
JUN	1.74986e-151	0.808567	0.726	0.473	7.88645e-147	GZMK+ CD8+ T Cells
CD3D	3.08348e-150	0.749362	0.822	0.572	1.38969e-145	GZMK+ CD8+ T Cells
FOSB	3.55569e-148	1.08241	0.392	0.176	1.60251e-143	GZMK+ CD8+ T Cells
HERPUD1	2.81888e-143	1.06345	0.498	0.269	1.27044e-138	GZMK+ CD8+ T Cells
TUBA4A	4.97692e-142	1.34	0.556	0.349	2.24305e-137	GZMK+ CD8+ T Cells
FOS	1.78586e-138	0.726641	0.775	0.547	8.0487e-134	GZMK+ CD8+ T Cells
CD8B	4.25383e-133	1.0288	0.383	0.173	1.91716e-128	GZMK+ CD8+ T Cells
SRSF7	3.41958e-130	0.842264	0.72	0.52	1.54117e-125	GZMK+ CD8+ T Cells
SPP1	1.07364e-125	1.52392	0.216	0.072	4.83879e-121	GZMK+ CD8+ T Cells
DNAJB1	3.09535e-123	1.34919	0.609	0.407	1.39504e-118	GZMK+ CD8+ T Cells
ID2	4.95549e-123	0.68244	0.672	0.428	2.23339e-118	GZMK+ CD8+ T Cells
MCL1	6.99631e-122	1.03062	0.475	0.27	3.15317e-117	GZMK+ CD8+ T Cells
AC092580	4.06608e-121	1.53442	0.222	0.079	1.83254e-116	GZMK+ CD8+ T Cells
SLC7A5	2.20067e-119	1.25576	0.17	0.05	9.91821e-115	GZMK+ CD8+ T Cells
HLA-DQB1	2.24606e-118	1.42686	0.189	0.061	1.01227e-113	GZMK+ CD8+ T Cells
HLA-DPA1	6.26787e-117	1.09376	0.391	0.199	2.82487e-112	GZMK+ CD8+ T Cells
HLA-DRA	4.78111e-116	1.18455	0.305	0.136	2.1548e-111	GZMK+ CD8+ T Cells
APOE	7.41249e-114	1.61846	0.141	0.038	3.34074e-109	GZMK+ CD8+ T Cells
FGFBP2	3.53022e-113	-2.86254	0.087	0.287	1.59104e-108	GZMK+ CD8+ T Cells
KLF6	4.55159e-113	0.820917	0.73	0.536	2.05136e-108	GZMK+ CD8+ T Cells
LMNA	1.04072e-112	1.03434	0.305	0.133	4.69042e-108	GZMK+ CD8+ T Cells
HLA-DPB1	1.43934e-108	1.0034	0.437	0.24	6.48694e-104	GZMK+ CD8+ T Cells
NR4A2	7.50084e-106	0.785751	0.492	0.279	3.38055e-101	GZMK+ CD8+ T Cells
ATF3	1.21319e-105	1.50424	0.147	0.043	5.46771e-101	GZMK+ CD8+ T Cells
CD69	4.67739e-104	0.737091	0.753	0.561	2.10805e-99	GZMK+ CD8+ T Cells
CD3E	5.09867e-103	0.49421	0.878	0.669	2.29792e-98	GZMK+ CD8+ T Cells
MAL	2.16984e-102	-1.93866	0.061	0.254	9.77925e-98	GZMK+ CD8+ T Cells
CYTOR	2.73025e-101	1.27205	0.16	0.051	1.23049e-96	GZMK+ CD8+ T Cells
HLA-DRB5	1.84195e-97	1.42079	0.172	0.059	8.30148e-93	GZMK+ CD8+ T Cells
CD44	1.9497e-97	0.659389	0.655	0.471	8.7871e-93	GZMK+ CD8+ T Cells
CCL4	4.3845e-96	1.07861	0.476	0.268	1.97605e-91	GZMK+ CD8+ T Cells
HCST	8.55613e-96	0.426035	0.875	0.718	3.85616e-91	GZMK+ CD8+ T Cells
TUBB4B	1.36462e-95	1.07434	0.429	0.256	6.15019e-91	GZMK+ CD8+ T Cells
S100A4	1.14862e-93	0.451531	0.898	0.762	5.17671e-89	GZMK+ CD8+ T Cells
LGALS3	1.3978e-92	1.21309	0.165	0.056	6.29975e-88	GZMK+ CD8+ T Cells
SELL	2.42821e-92	-1.46663	0.14	0.338	1.09437e-87	GZMK+ CD8+ T Cells
ANXA1	3.45211e-90	0.839069	0.661	0.47	1.55583e-85	GZMK+ CD8+ T Cells
TRGC2	9.11628e-88	1.27559	0.175	0.064	4.10862e-83	GZMK+ CD8+ T Cells
CCR7	1.82718e-87	-1.75894	0.07	0.245	8.23493e-83	GZMK+ CD8+ T Cells
SERTAD1	4.07795e-87	0.92387	0.349	0.184	1.83789e-82	GZMK+ CD8+ T Cells
CREM	9.84819e-87	1.06082	0.346	0.186	4.43848e-82	GZMK+ CD8+ T Cells
MYADM	1.53765e-86	1.06048	0.347	0.187	6.93006e-82	GZMK+ CD8+ T Cells
CD2	2.85001e-86	0.91094	0.544	0.375	1.28447e-81	GZMK+ CD8+ T Cells
BHLHE40	7.24791e-86	0.676868	0.308	0.147	3.26656e-81	GZMK+ CD8+ T Cells
KLRG1	4.42491e-85	0.835792	0.315	0.156	1.99426e-80	GZMK+ CD8+ T Cells
EML4	1.80016e-84	0.665099	0.473	0.29	8.11315e-80	GZMK+ CD8+ T Cells
EZR	2.66498e-84	0.907877	0.407	0.243	1.20108e-79	GZMK+ CD8+ T Cells
JUNB	9.06324e-84	0.528737	0.875	0.751	4.08471e-79	GZMK+ CD8+ T Cells
YPEL5	5.80387e-83	0.818356	0.579	0.4	2.61575e-78	GZMK+ CD8+ T Cells
LEF1	1.05036e-82	-1.65632	0.06	0.226	4.73389e-78	GZMK+ CD8+ T Cells
IDS	2.77235e-82	0.676962	0.491	0.306	1.24947e-77	GZMK+ CD8+ T Cells
PPP1R15A	5.85729e-80	0.602748	0.575	0.378	2.63982e-75	GZMK+ CD8+ T Cells
SRSF2	6.8711e-80	0.66332	0.584	0.412	3.09674e-75	GZMK+ CD8+ T Cells
EIF4A3	4.70405e-79	1.08682	0.285	0.145	2.12007e-74	GZMK+ CD8+ T Cells
C1orf162	8.39596e-79	-1.6518	0.075	0.239	3.78397e-74	GZMK+ CD8+ T Cells
FCGR3A	6.20894e-77	-2.71118	0.05	0.195	2.79831e-72	GZMK+ CD8+ T Cells
SAT1	9.34078e-75	0.725674	0.587	0.422	4.2098e-70	GZMK+ CD8+ T Cells
CSRNP1	1.10439e-74	0.819409	0.319	0.169	4.97737e-70	GZMK+ CD8+ T Cells
SH2D1A	3.10712e-73	1.03379	0.236	0.112	1.40035e-68	GZMK+ CD8+ T Cells
PLAC8	1.24317e-72	-1.36406	0.185	0.355	5.60283e-68	GZMK+ CD8+ T Cells
KLRF1	2.79076e-72	-2.56851	0.052	0.192	1.25777e-67	GZMK+ CD8+ T Cells
IFRD1	3.30366e-71	0.760488	0.328	0.179	1.48893e-66	GZMK+ CD8+ T Cells
LDHA	6.60327e-71	0.684318	0.604	0.459	2.97603e-66	GZMK+ CD8+ T Cells
UBE2S	1.70709e-70	1.01721	0.288	0.153	7.6937e-66	GZMK+ CD8+ T Cells
BTG3	3.53308e-70	1.00538	0.215	0.098	1.59232e-65	GZMK+ CD8+ T Cells
FCER1G	4.15539e-70	-2.44736	0.089	0.233	1.87279e-65	GZMK+ CD8+ T Cells
PDE4B	2.39636e-69	0.961008	0.237	0.115	1.08001e-64	GZMK+ CD8+ T Cells
DNAJA1	2.03941e-67	0.959546	0.43	0.287	9.1914e-63	GZMK+ CD8+ T Cells
COTL1	5.34682e-67	1.01224	0.411	0.271	2.40976e-62	GZMK+ CD8+ T Cells
RGCC	1.83873e-65	1.10796	0.39	0.254	8.28698e-61	GZMK+ CD8+ T Cells
GZMB	3.99576e-65	-1.90773	0.168	0.307	1.80085e-60	GZMK+ CD8+ T Cells
NOSIP	5.60898e-65	-0.91574	0.291	0.455	2.52791e-60	GZMK+ CD8+ T Cells
S100A6	6.71859e-65	0.406842	0.864	0.761	3.028e-60	GZMK+ CD8+ T Cells
TOB1	1.21634e-64	0.941795	0.357	0.219	5.48191e-60	GZMK+ CD8+ T Cells
JMJD6	3.44138e-64	0.86131	0.228	0.11	1.551e-59	GZMK+ CD8+ T Cells
HSP90AA1	1.66762e-63	0.824432	0.779	0.668	7.51581e-59	GZMK+ CD8+ T Cells
PPP2R5C	1.70006e-62	0.556374	0.538	0.373	7.66201e-58	GZMK+ CD8+ T Cells
HSPA5	2.968e-62	0.622334	0.507	0.354	1.33765e-57	GZMK+ CD8+ T Cells
SAMSN1	1.51042e-61	0.986154	0.24	0.125	6.8073e-57	GZMK+ CD8+ T Cells
VIM	6.46028e-61	0.635874	0.827	0.695	2.91158e-56	GZMK+ CD8+ T Cells
ODC1	1.82441e-60	0.971524	0.247	0.13	8.22242e-56	GZMK+ CD8+ T Cells
APOBEC3G	2.1725e-60	0.786053	0.288	0.156	9.79122e-56	GZMK+ CD8+ T Cells
SPOCK2	1.63098e-59	0.6281	0.485	0.341	7.35067e-55	GZMK+ CD8+ T Cells
TC2N	5.5631e-59	0.856696	0.263	0.144	2.50723e-54	GZMK+ CD8+ T Cells
CKLF	8.90032e-59	0.87574	0.3	0.174	4.01129e-54	GZMK+ CD8+ T Cells
GADD45B	7.90288e-57	0.674157	0.471	0.324	3.56175e-52	GZMK+ CD8+ T Cells
ZNF331	1.41736e-56	0.715945	0.349	0.213	6.38788e-52	GZMK+ CD8+ T Cells
CD52	5.70612e-56	0.322319	0.93	0.804	2.57169e-51	GZMK+ CD8+ T Cells
FYN	9.76858e-55	0.568605	0.399	0.254	4.4026e-50	GZMK+ CD8+ T Cells
CLEC2B	2.19737e-54	0.71128	0.395	0.258	9.90332e-50	GZMK+ CD8+ T Cells
TENT5C	2.42972e-54	0.882455	0.208	0.104	1.09505e-49	GZMK+ CD8+ T Cells
RUNX3	6.01464e-54	0.58011	0.342	0.203	2.71074e-49	GZMK+ CD8+ T Cells
HSP90AB1	6.58518e-54	0.725861	0.732	0.623	2.96788e-49	GZMK+ CD8+ T Cells
CD99	9.22314e-54	0.33273	0.74	0.578	4.15678e-49	GZMK+ CD8+ T Cells
PARP8	1.43607e-53	0.640482	0.304	0.174	6.47221e-49	GZMK+ CD8+ T Cells
GABARAPL1	2.3345e-51	0.744426	0.25	0.135	1.05214e-46	GZMK+ CD8+ T Cells
IER5	4.89914e-51	0.68993	0.251	0.136	2.20799e-46	GZMK+ CD8+ T Cells
TYROBP	1.13567e-49	-1.78336	0.204	0.316	5.11835e-45	GZMK+ CD8+ T Cells
PDCD4	1.51862e-49	0.723695	0.334	0.213	6.84427e-45	GZMK+ CD8+ T Cells
JUND	2.85492e-49	0.481995	0.421	0.28	1.28668e-44	GZMK+ CD8+ T Cells
TXK	3.42172e-49	-1.42631	0.082	0.203	1.54214e-44	GZMK+ CD8+ T Cells
TXN	1.45191e-47	0.660647	0.365	0.238	6.54363e-43	GZMK+ CD8+ T Cells
ERN1	1.60632e-47	0.694529	0.22	0.116	7.23953e-43	GZMK+ CD8+ T Cells
RNF19A	5.8913e-47	0.739042	0.22	0.118	2.65515e-42	GZMK+ CD8+ T Cells
DNAJB6	7.17869e-45	0.609464	0.447	0.318	3.23536e-40	GZMK+ CD8+ T Cells
CYCS	1.84507e-44	0.59004	0.48	0.355	8.31557e-40	GZMK+ CD8+ T Cells
TRAC	5.10045e-44	0.577761	0.489	0.345	2.29872e-39	GZMK+ CD8+ T Cells
GUK1	6.513e-44	0.37772	0.623	0.489	2.93534e-39	GZMK+ CD8+ T Cells
EMB	8.46989e-44	0.640663	0.313	0.197	3.8173e-39	GZMK+ CD8+ T Cells
CLIC1	1.9643e-43	0.329823	0.625	0.474	8.8529e-39	GZMK+ CD8+ T Cells
RGS2	1.59662e-42	0.639836	0.224	0.123	7.19582e-38	GZMK+ CD8+ T Cells
CCNH	3.30667e-42	0.438024	0.401	0.271	1.49028e-37	GZMK+ CD8+ T Cells
CITED2	6.39867e-42	0.841441	0.316	0.207	2.88382e-37	GZMK+ CD8+ T Cells
ITM2A	1.05286e-41	0.70927	0.353	0.241	4.74515e-37	GZMK+ CD8+ T Cells
ANXA2	3.63611e-41	0.555925	0.3	0.184	1.63876e-36	GZMK+ CD8+ T Cells
GPR183	7.94645e-41	0.85102	0.279	0.179	3.58139e-36	GZMK+ CD8+ T Cells
NFKBIA	8.46934e-41	0.427725	0.734	0.632	3.81705e-36	GZMK+ CD8+ T Cells
CD3G	9.13072e-41	0.429179	0.536	0.408	4.11512e-36	GZMK+ CD8+ T Cells
STK17B	9.0808e-40	0.470753	0.538	0.418	4.09263e-35	GZMK+ CD8+ T Cells
NKG7	3.03067e-39	-0.581049	0.781	0.437	1.36589e-34	GZMK+ CD8+ T Cells
REEP5	5.84868e-39	0.587602	0.286	0.18	2.63594e-34	GZMK+ CD8+ T Cells
MAP1LC3B	6.396e-39	0.474412	0.401	0.279	2.88261e-34	GZMK+ CD8+ T Cells
OAZ1	1.15504e-37	0.338291	0.798	0.684	5.20563e-33	GZMK+ CD8+ T Cells
BRD2	9.0995e-37	0.538973	0.368	0.256	4.10105e-32	GZMK+ CD8+ T Cells
S100A10	4.63611e-36	0.348158	0.689	0.586	2.08945e-31	GZMK+ CD8+ T Cells
TRMT112	5.93898e-36	0.467592	0.499	0.386	2.67664e-31	GZMK+ CD8+ T Cells
YWHAQ	6.47358e-36	0.41839	0.427	0.306	2.91758e-31	GZMK+ CD8+ T Cells
STK17A	1.21076e-35	0.449362	0.461	0.344	5.45677e-31	GZMK+ CD8+ T Cells
CD96	8.93589e-35	0.588974	0.322	0.218	4.02732e-30	GZMK+ CD8+ T Cells
CCNL1	1.38933e-33	0.310322	0.544	0.423	6.26157e-29	GZMK+ CD8+ T Cells
PIK3R1	2.63571e-33	0.481324	0.353	0.244	1.18789e-28	GZMK+ CD8+ T Cells
WIPF1	1.70706e-32	0.424043	0.395	0.281	7.69356e-28	GZMK+ CD8+ T Cells
CNN2	3.1011e-32	0.472853	0.433	0.324	1.39764e-27	GZMK+ CD8+ T Cells
HMGB2	7.66388e-32	0.532831	0.392	0.29	3.45403e-27	GZMK+ CD8+ T Cells
YWHAZ	1.93643e-31	0.330644	0.663	0.563	8.7273e-27	GZMK+ CD8+ T Cells
SEC61G	4.66181e-31	0.378043	0.524	0.416	2.10103e-26	GZMK+ CD8+ T Cells
TUBA1B	5.20877e-31	0.434174	0.494	0.391	2.34754e-26	GZMK+ CD8+ T Cells
S100A11	1.24996e-30	0.477139	0.417	0.311	5.63346e-26	GZMK+ CD8+ T Cells
RASGRP2	1.57992e-30	-0.801355	0.147	0.251	7.12054e-26	GZMK+ CD8+ T Cells
BTG2	2.79639e-30	0.441561	0.462	0.351	1.2603e-25	GZMK+ CD8+ T Cells
G3BP2	3.04603e-30	0.492454	0.359	0.256	1.37282e-25	GZMK+ CD8+ T Cells
ALOX5AP	1.19265e-29	0.457432	0.399	0.292	5.37517e-25	GZMK+ CD8+ T Cells
IER2	2.63069e-29	0.250846	0.625	0.504	1.18563e-24	GZMK+ CD8+ T Cells
CALM2	1.71041e-28	0.310997	0.647	0.545	7.70866e-24	GZMK+ CD8+ T Cells
ADGRE5	3.98402e-27	0.345007	0.384	0.281	1.79556e-22	GZMK+ CD8+ T Cells
MT2A	5.85211e-27	0.34306	0.529	0.425	2.63749e-22	GZMK+ CD8+ T Cells
C12orf75	4.81968e-25	0.256523	0.324	0.218	2.17218e-20	GZMK+ CD8+ T Cells
KLRF1	0	4.45333	0.646	0.035	0	NK Cells
IGFBP7	0	4.34298	0.359	0.006	0	NK Cells
MYOM2	0	4.28464	0.245	0.013	0	NK Cells
FCER1G	0	4.28458	0.695	0.072	0	NK Cells
PTGDS	0	4.28187	0.18	0.016	0	NK Cells
CLIC3	0	4.19848	0.652	0.065	0	NK Cells
SPON2	0	4.08091	0.704	0.094	0	NK Cells
TYROBP	0	3.99611	0.892	0.126	0	NK Cells
FCGR3A	0	3.98332	0.605	0.05	0	NK Cells
GZMB	0	3.88756	0.877	0.115	0	NK Cells
PRF1	0	3.73598	0.734	0.134	0	NK Cells
SH2D1B	0	3.66808	0.266	0.006	0	NK Cells
FGFBP2	0	3.61325	0.806	0.101	0	NK Cells
GNLY	0	3.52443	0.953	0.217	0	NK Cells
KIR3DL1	0	3.2991	0.135	0.004	0	NK Cells
AKR1C3	0	3.29739	0.228	0.013	0	NK Cells
CHST2	0	3.14414	0.185	0.01	0	NK Cells
TRDC	0	3.09241	0.357	0.033	0	NK Cells
TTC38	0	3.08347	0.298	0.029	0	NK Cells
HOPX	0	3.05883	0.657	0.131	0	NK Cells
PRSS23	0	3.05671	0.282	0.023	0	NK Cells
KLRD1	0	3.04161	0.761	0.126	0	NK Cells
NKG7	0	3.03221	0.996	0.315	0	NK Cells
CD160	0	2.98136	0.2	0.016	0	NK Cells
KIR2DL1	0	2.9546	0.108	0.002	0	NK Cells
KIR2DL3	0	2.93619	0.137	0.005	0	NK Cells
LAT2	0	2.84957	0.183	0.013	0	NK Cells
S1PR5	0	2.79146	0.253	0.028	0	NK Cells
KLRC1	0	2.78362	0.249	0.031	0	NK Cells
NCR1	0	2.78305	0.149	0.007	0	NK Cells
KIR2DL4	0	2.78285	0.105	0.004	0	NK Cells
CCL3	0	2.75248	0.335	0.078	0	NK Cells
FGR	0	2.74099	0.247	0.033	0	NK Cells
ADGRG1	0	2.72952	0.286	0.037	0	NK Cells
IL2RB	0	2.72413	0.379	0.072	0	NK Cells
CXXC5	0	2.7175	0.193	0.02	0	NK Cells
CST7	0	2.6479	0.918	0.279	0	NK Cells
PTGDR	0	2.59926	0.236	0.03	0	NK Cells
PTPN12	0	2.59059	0.19	0.024	0	NK Cells
C1orf21	0	2.58558	0.278	0.037	0	NK Cells
EFHD2	0	2.52129	0.51	0.145	0	NK Cells
CX3CR1	0	2.51712	0.148	0.016	0	NK Cells
AOAH	0	2.51062	0.264	0.046	0	NK Cells
MAPK1	0	2.49369	0.32	0.072	0	NK Cells
TLE1	0	2.45407	0.159	0.016	0	NK Cells
GSAP	0	2.44852	0.182	0.025	0	NK Cells
CTBP2	0	2.44373	0.121	0.006	0	NK Cells
AREG	0	2.43063	0.427	0.149	0	NK Cells
RASSF4	0	2.42224	0.11	0.008	0	NK Cells
APMAP	0	2.41262	0.446	0.118	0	NK Cells
MATK	0	2.40202	0.447	0.107	0	NK Cells
CTSW	0	2.40075	0.89	0.371	0	NK Cells
HSH2D	0	2.39661	0.215	0.039	0	NK Cells
FCRL6	0	2.39089	0.235	0.038	0	NK Cells
CMC1	0	2.34466	0.529	0.137	0	NK Cells
RHOC	0	2.31402	0.325	0.081	0	NK Cells
XCL2	0	2.30888	0.222	0.041	0	NK Cells
CD300A	0	2.30133	0.206	0.039	0	NK Cells
MAP3K8	0	2.29236	0.344	0.083	0	NK Cells
NCR3	0	2.2801	0.289	0.065	0	NK Cells
LYN	0	2.26063	0.127	0.013	0	NK Cells
TMIGD2	0	2.24601	0.274	0.091	0	NK Cells
PLEK	0	2.24085	0.28	0.057	0	NK Cells
CD247	0	2.21909	0.687	0.324	0	NK Cells
ZEB2	0	2.21269	0.341	0.072	0	NK Cells
GZMA	0	2.14941	0.841	0.252	0	NK Cells
CEBPD	0	2.14401	0.249	0.05	0	NK Cells
CEP78	0	2.14399	0.205	0.043	0	NK Cells
TBX21	0	2.11938	0.19	0.037	0	NK Cells
KLRB1	0	2.08373	0.834	0.234	0	NK Cells
PLAC8	0	2.07679	0.568	0.267	0	NK Cells
CCL4	0	2.06839	0.651	0.18	0	NK Cells
CD63	0	2.03177	0.529	0.203	0	NK Cells
CD7	0	2.00879	0.895	0.563	0	NK Cells
TPST2	0	1.96912	0.307	0.101	0	NK Cells
ABHD17A	0	1.94035	0.405	0.167	0	NK Cells
ITGB2	0	1.91387	0.721	0.394	0	NK Cells
GZMH	0	1.78829	0.594	0.156	0	NK Cells
GSTP1	0	1.7839	0.601	0.309	0	NK Cells
CHST12	0	1.75837	0.333	0.126	0	NK Cells
GZMM	0	1.73703	0.629	0.321	0	NK Cells
MYO1F	0	1.73003	0.463	0.18	0	NK Cells
IFITM2	0	1.62588	0.845	0.604	0	NK Cells
CYBA	0	1.56833	0.914	0.707	0	NK Cells
RAP1B	0	1.43721	0.518	0.321	0	NK Cells
CCL5	0	1.3923	0.794	0.356	0	NK Cells
BIN2	0	1.35732	0.589	0.39	0	NK Cells
ID2	0	1.32909	0.643	0.397	0	NK Cells
LITAF	0	1.25937	0.717	0.517	0	NK Cells
CLIC1	0	1.24994	0.671	0.436	0	NK Cells
ARPC2	0	1.17871	0.826	0.669	0	NK Cells
SRGN	0	1.14957	0.916	0.678	0	NK Cells
HCST	0	1.14586	0.86	0.697	0	NK Cells
UBB	0	1.02796	0.869	0.764	0	NK Cells
CD99	0	0.976953	0.735	0.553	0	NK Cells
RPL4	0	-0.846116	0.817	0.926	0	NK Cells
RPL36A	0	-0.917536	0.66	0.838	0	NK Cells
NPM1	0	-0.930293	0.641	0.856	0	NK Cells
EEF1B2	0	-0.973332	0.778	0.899	0	NK Cells
EIF3E	0	-1.11454	0.41	0.721	0	NK Cells
CD52	0	-1.13915	0.54	0.902	0	NK Cells
CD44	0	-1.20212	0.231	0.569	0	NK Cells
NOSIP	0	-1.56976	0.195	0.511	0	NK Cells
VIM	0	-1.59278	0.401	0.802	0	NK Cells
CD3E	0	-1.6484	0.265	0.821	0	NK Cells
LDHB	0	-1.68761	0.342	0.748	0	NK Cells
RGS10	0	-1.87624	0.098	0.437	0	NK Cells
TCF7	0	-2.11136	0.052	0.331	0	NK Cells
CD3G	0	-2.11167	0.075	0.527	0	NK Cells
FLT3LG	0	-2.21117	0.056	0.356	0	NK Cells
CD3D	0	-2.54594	0.099	0.75	0	NK Cells
RCAN3	0	-2.75664	0.012	0.251	0	NK Cells
TRAC	0	-2.76965	0.078	0.446	0	NK Cells
LEF1	0	-2.95312	0.012	0.268	0	NK Cells
CD27	0	-3.39834	0.015	0.346	0	NK Cells
CCR7	0	-3.4741	0.008	0.292	0	NK Cells
MAL	0	-3.51394	0.007	0.302	0	NK Cells
IL7R	0	-3.61959	0.049	0.634	0	NK Cells
LTB	0	-4.09929	0.091	0.684	0	NK Cells
JAK1	1.45424e-305	1.33547	0.573	0.395	6.55413e-301	NK Cells
CAMK4	9.78754e-305	-2.79411	0.01	0.235	4.41115e-300	NK Cells
CTSD	5.39637e-303	1.93587	0.323	0.126	2.43209e-298	NK Cells
C12orf75	1.0038e-301	1.50172	0.396	0.179	4.52403e-297	NK Cells
COTL1	6.4199e-301	-1.82244	0.08	0.349	2.89338e-296	NK Cells
OSBPL5	9.3043e-301	2.28889	0.123	0.013	4.19336e-296	NK Cells
LAIR2	2.73854e-298	2.48224	0.153	0.025	1.23423e-293	NK Cells
ITGAM	2.82339e-298	2.23491	0.133	0.017	1.27247e-293	NK Cells
SARAF	5.8379e-296	-0.761771	0.664	0.867	2.63108e-291	NK Cells
IER2	4.19974e-295	1.09199	0.66	0.473	1.89278e-290	NK Cells
LY6E	2.37384e-293	1.23509	0.632	0.486	1.06986e-288	NK Cells
IL32	1.79513e-292	-0.712712	0.449	0.813	8.09046e-288	NK Cells
CD38	1.94974e-291	2.37135	0.135	0.019	8.7873e-287	NK Cells
DBI	4.48246e-291	1.3253	0.514	0.324	2.0202e-286	NK Cells
PLP2	2.16769e-289	-1.63643	0.091	0.36	9.76956e-285	NK Cells
MCTP2	3.17168e-289	2.27739	0.141	0.021	1.42945e-284	NK Cells
RAC2	1.63967e-288	0.992252	0.709	0.598	7.38985e-284	NK Cells
CD244	2.5972e-284	2.11789	0.133	0.018	1.17053e-279	NK Cells
GFOD1	3.24915e-282	2.24672	0.117	0.013	1.46436e-277	NK Cells
ALOX5AP	1.00062e-279	1.46288	0.456	0.257	4.50968e-275	NK Cells
RGCC	6.64879e-278	-2.40643	0.078	0.326	2.99654e-273	NK Cells
PYHIN1	2.33386e-276	1.78026	0.275	0.096	1.05185e-271	NK Cells
CD8B	7.97465e-275	-2.8396	0.028	0.246	3.5941e-270	NK Cells
LSP1	1.94628e-272	1.0133	0.659	0.528	8.77169e-268	NK Cells
ABI3	4.11378e-272	1.98909	0.213	0.059	1.85404e-267	NK Cells
RPS20	1.55381e-269	-0.870876	0.769	0.884	7.00289e-265	NK Cells
SNHG8	1.18984e-268	-1.05173	0.251	0.557	5.36249e-264	NK Cells
GSN	1.28226e-268	2.12553	0.117	0.014	5.77904e-264	NK Cells
GPR183	4.27241e-265	-2.45991	0.025	0.239	1.92553e-260	NK Cells
SYTL3	6.21142e-264	1.53961	0.366	0.169	2.79942e-259	NK Cells
HAVCR2	2.21634e-261	2.11876	0.138	0.023	9.98883e-257	NK Cells
TOMM7	5.41934e-258	-0.590626	0.738	0.878	2.44244e-253	NK Cells
GNG2	2.75641e-257	1.47892	0.403	0.21	1.24229e-252	NK Cells
C12orf57	6.40752e-253	-0.891835	0.346	0.647	2.8878e-248	NK Cells
DOK2	4.81393e-246	1.51468	0.376	0.191	2.16959e-241	NK Cells
ZFAS1	1.34962e-243	-0.851857	0.339	0.639	6.08261e-239	NK Cells
TMEM123	8.62817e-235	-1.19794	0.141	0.403	3.88863e-230	NK Cells
NAP1L1	2.74888e-231	-0.941674	0.298	0.575	1.23889e-226	NK Cells
AQP3	4.5758e-231	-2.61049	0.008	0.185	2.06227e-226	NK Cells
OSTF1	6.91917e-228	1.49401	0.387	0.215	3.1184e-223	NK Cells
FAM49B	8.78638e-226	1.43557	0.408	0.238	3.95993e-221	NK Cells
AGTRAP	2.84028e-225	1.85256	0.234	0.084	1.28008e-220	NK Cells
SAMD3	3.21504e-225	1.63349	0.267	0.105	1.44899e-220	NK Cells
MSN	2.77199e-224	1.36427	0.435	0.263	1.24931e-219	NK Cells
DHRS7	3.4358e-222	1.3993	0.41	0.238	1.54848e-217	NK Cells
TFDP2	5.16362e-222	1.86156	0.222	0.077	2.32719e-217	NK Cells
YPEL1	7.46653e-221	1.98475	0.127	0.024	3.36509e-216	NK Cells
PPP1CA	1.14475e-220	1.1491	0.524	0.375	5.15928e-216	NK Cells
GK5	1.96148e-218	2.0367	0.128	0.024	8.84018e-214	NK Cells
TRAT1	1.60724e-217	-2.44234	0.01	0.181	7.24367e-213	NK Cells
PPP1R18	4.46974e-217	1.42911	0.384	0.213	2.01447e-212	NK Cells
ARPC5L	2.61911e-214	1.41873	0.355	0.184	1.18041e-209	NK Cells
METRNL	2.47414e-213	1.87816	0.157	0.039	1.11507e-208	NK Cells
DDIT4	1.22187e-212	1.04817	0.585	0.425	5.50684e-208	NK Cells
CTSC	2.6225e-212	1.38906	0.348	0.175	1.18194e-207	NK Cells
CD53	4.83049e-208	1.09475	0.551	0.419	2.17705e-203	NK Cells
SH2D2A	9.51131e-208	1.74749	0.24	0.092	4.28665e-203	NK Cells
TPI1	4.8755e-207	1.02354	0.548	0.408	2.19734e-202	NK Cells
TOB1	1.9034e-205	-1.56327	0.074	0.282	8.57844e-201	NK Cells
HINT1	1.12415e-204	-0.626421	0.592	0.803	5.06644e-200	NK Cells
PABPC1	1.94598e-204	-0.554043	0.705	0.866	8.77034e-200	NK Cells
MYC	5.13306e-202	-2.44693	0.011	0.172	2.31342e-197	NK Cells
LPCAT1	1.21727e-200	1.82244	0.145	0.035	5.48613e-196	NK Cells
2024-09-07	5.54649e-199	1.00738	0.555	0.428	2.49975e-194	NK Cells
LCP1	9.99036e-197	1.15282	0.476	0.318	4.50255e-192	NK Cells
GNPTAB	1.1937e-195	1.75217	0.199	0.068	5.37989e-191	NK Cells
RPL23	4.23098e-194	-0.596495	0.71	0.856	1.90686e-189	NK Cells
NDFIP1	4.48821e-194	-1.06479	0.177	0.421	2.02279e-189	NK Cells
XCL1	5.88944e-192	1.91998	0.13	0.029	2.65431e-187	NK Cells
BTF3	8.46326e-192	-0.472629	0.779	0.891	3.81431e-187	NK Cells
COX7C	6.35684e-187	-0.495488	0.708	0.866	2.86496e-182	NK Cells
HMGN3	7.5871e-186	1.21377	0.425	0.272	3.41943e-181	NK Cells
C6orf48	8.73657e-186	-0.94995	0.203	0.447	3.93749e-181	NK Cells
PLEKHF1	1.22645e-185	1.71661	0.189	0.064	5.52746e-181	NK Cells
INPP4B	2.2885e-185	-2.55065	0.006	0.151	1.0314e-180	NK Cells
GPR65	3.90328e-185	1.53624	0.264	0.116	1.75917e-180	NK Cells
BSG	5.54119e-185	1.27231	0.401	0.249	2.49736e-180	NK Cells
TGFB1	1.49611e-184	1.10872	0.469	0.308	6.7428e-180	NK Cells
CD5	2.92342e-184	-2.30804	0.008	0.155	1.31756e-179	NK Cells
RHOH	6.63699e-184	-1.03279	0.146	0.376	2.99123e-179	NK Cells
PDIA3	1.70526e-183	1.16292	0.476	0.335	7.68544e-179	NK Cells
BIRC3	8.53685e-182	-1.99954	0.024	0.183	3.84747e-177	NK Cells
CNN2	4.30965e-181	-1.0422	0.159	0.389	1.94232e-176	NK Cells
ZFP36	7.18561e-180	0.610711	0.783	0.641	3.23848e-175	NK Cells
G6PD	4.19518e-178	1.79418	0.183	0.063	1.89073e-173	NK Cells
UBE2F	8.8361e-176	1.74797	0.191	0.069	3.98234e-171	NK Cells
FOXP1	2.50816e-175	-0.964348	0.168	0.399	1.1304e-170	NK Cells
EIF3H	5.83631e-175	-0.683562	0.388	0.644	2.63037e-170	NK Cells
LGALS1	7.40307e-174	1.09748	0.411	0.24	3.33649e-169	NK Cells
APOBEC3G	1.67085e-172	1.38713	0.284	0.136	7.53035e-168	NK Cells
LEPROTL1	5.88127e-172	-0.739117	0.307	0.57	2.65063e-167	NK Cells
TRABD2A	8.1229e-172	-2.28682	0.006	0.142	3.66091e-167	NK Cells
ACTN4	1.07623e-170	1.58464	0.211	0.083	4.85045e-166	NK Cells
RASSF1	2.77815e-169	1.4673	0.255	0.116	1.25208e-164	NK Cells
MAFF	2.29174e-168	1.71424	0.155	0.048	1.03287e-163	NK Cells
UCP2	4.24479e-168	1.09942	0.51	0.386	1.91308e-163	NK Cells
ADAM8	3.78338e-167	1.65839	0.163	0.052	1.70513e-162	NK Cells
PPA1	8.52612e-166	-1.04485	0.105	0.305	3.84263e-161	NK Cells
MVD	5.5619e-164	1.74248	0.162	0.053	2.50669e-159	NK Cells
PLA2G16	6.74542e-164	1.50465	0.173	0.058	3.04009e-159	NK Cells
ZBTB16	2.09328e-163	1.65723	0.157	0.049	9.43421e-159	NK Cells
CD164	1.53267e-162	1.31753	0.379	0.238	6.90761e-158	NK Cells
GLIPR2	2.94678e-161	1.57713	0.25	0.117	1.32808e-156	NK Cells
SELL	1.54979e-160	-0.716667	0.151	0.367	6.98473e-156	NK Cells
SIT1	6.8477e-160	-2.18659	0.007	0.136	3.08619e-155	NK Cells
FXYD5	1.35226e-159	-0.593148	0.614	0.806	6.0945e-155	NK Cells
RUNX3	2.5778e-158	1.21882	0.331	0.184	1.16179e-153	NK Cells
TRGC1	8.34369e-158	1.40191	0.145	0.042	3.76042e-153	NK Cells
BCL2	1.25835e-157	-1.52183	0.043	0.2	5.67128e-153	NK Cells
CHCHD10	1.11289e-156	-1.34774	0.052	0.215	5.01567e-152	NK Cells
NELL2	9.8042e-153	-2.32368	0.004	0.125	4.41866e-148	NK Cells
SPN	1.32432e-152	1.46446	0.277	0.143	5.96857e-148	NK Cells
HSPB1	4.61377e-152	-1.00472	0.111	0.305	2.07938e-147	NK Cells
SERINC5	5.82578e-152	-1.90127	0.02	0.154	2.62562e-147	NK Cells
DNAJB1	3.10746e-151	-1.05696	0.259	0.48	1.4005e-146	NK Cells
BCL11B	1.5577e-150	-1.38375	0.051	0.208	7.0204e-146	NK Cells
RSL1D1	7.42543e-150	-0.809007	0.179	0.397	3.34657e-145	NK Cells
SPOCK2	2.18395e-149	-0.803024	0.187	0.408	9.84286e-145	NK Cells
PASK	4.73684e-149	-2.22112	0.005	0.125	2.13485e-144	NK Cells
NDUFB7	6.98601e-149	1.18757	0.409	0.282	3.14853e-144	NK Cells
SYNE1	1.26928e-147	1.3564	0.253	0.122	5.72053e-143	NK Cells
ANP32B	4.1698e-146	-0.659023	0.277	0.519	1.87929e-141	NK Cells
STOM	7.1946e-146	1.54768	0.178	0.067	3.24253e-141	NK Cells
SUSD3	3.27601e-145	-1.93275	0.006	0.125	1.47646e-140	NK Cells
IQGAP1	1.99156e-143	1.23835	0.321	0.185	8.97575e-139	NK Cells
TSHZ2	2.21975e-142	-2.32986	0.003	0.114	1.00042e-137	NK Cells
IRF1	5.17248e-142	0.978256	0.498	0.377	2.33118e-137	NK Cells
RIC3	5.80489e-142	-1.9406	0.012	0.133	2.61621e-137	NK Cells
CFLAR	1.4123e-140	1.18434	0.352	0.217	6.36507e-136	NK Cells
CD48	1.43187e-140	-0.558234	0.421	0.655	6.45331e-136	NK Cells
SLC9A3R1	1.31564e-139	1.34323	0.3	0.168	5.92946e-135	NK Cells
ARHGAP9	2.60604e-139	1.31392	0.299	0.169	1.17452e-134	NK Cells
PIP4K2A	3.83983e-139	1.36146	0.297	0.165	1.73057e-134	NK Cells
IFITM3	7.17739e-139	1.53175	0.284	0.157	3.23478e-134	NK Cells
NDUFB2	7.28831e-139	0.970274	0.497	0.394	3.28477e-134	NK Cells
NOP53	1.55785e-137	-1.12363	0.17	0.349	7.02107e-133	NK Cells
CD6	1.71654e-136	-1.18829	0.067	0.224	7.73626e-132	NK Cells
ZAP70	4.43199e-136	1.26974	0.315	0.185	1.99745e-131	NK Cells
HSP90AB1	2.72775e-133	-0.634662	0.453	0.69	1.22937e-128	NK Cells
PTPRE	4.77813e-133	1.33611	0.187	0.077	2.15345e-128	NK Cells
C1orf162	2.17913e-132	1.35803	0.318	0.192	9.8211e-128	NK Cells
OXNAD1	3.22428e-132	-1.18858	0.069	0.223	1.45315e-127	NK Cells
PEBP1	1.60549e-130	-0.671187	0.218	0.436	7.23579e-126	NK Cells
RAB5IF	4.45145e-130	1.76572	0.187	0.081	2.00622e-125	NK Cells
CORO1B	1.237e-129	-1.117	0.079	0.236	5.57505e-125	NK Cells
RNASET2	2.70212e-128	-0.798211	0.171	0.368	1.21782e-123	NK Cells
MT2A	3.1548e-128	1.09533	0.521	0.41	1.42184e-123	NK Cells
SPINT2	2.43067e-127	-1.8346	0.008	0.115	1.09548e-122	NK Cells
CMTM7	6.11933e-127	-1.4464	0.03	0.156	2.75792e-122	NK Cells
SH3YL1	7.28915e-126	-1.2688	0.042	0.175	3.28515e-121	NK Cells
CAP1	1.20516e-125	1.0411	0.434	0.323	5.43152e-121	NK Cells
TXK	2.17712e-125	1.30543	0.284	0.162	9.81205e-121	NK Cells
NCF1	1.61446e-124	-1.40406	0.036	0.164	7.27619e-120	NK Cells
AIF1	1.61727e-124	-1.36425	0.045	0.178	7.28885e-120	NK Cells
PSMB10	4.06181e-124	1.13717	0.369	0.251	1.83062e-119	NK Cells
TOMM20	6.06491e-123	-0.596471	0.246	0.468	2.73339e-118	NK Cells
FAM102A	9.25749e-123	-1.78193	0.011	0.118	4.17226e-118	NK Cells
LINC01550	3.38123e-122	-1.84958	0.006	0.108	1.52389e-117	NK Cells
ITGAL	8.30073e-122	1.34471	0.218	0.106	3.74105e-117	NK Cells
MCUB	1.06721e-121	-1.38491	0.044	0.174	4.80982e-117	NK Cells
SCP2	6.70034e-120	1.22204	0.323	0.205	3.01978e-115	NK Cells
CDC42SE1	1.09719e-118	1.161	0.37	0.25	4.94491e-114	NK Cells
SOD1	8.04582e-118	-0.554624	0.329	0.562	3.62617e-113	NK Cells
FHIT	8.29131e-118	-1.51335	0.021	0.132	3.73681e-113	NK Cells
ARF6	1.05178e-117	0.916842	0.458	0.352	4.74029e-113	NK Cells
EEF2	1.39315e-116	-0.438238	0.681	0.826	6.27877e-112	NK Cells
FLNA	1.88851e-116	1.06991	0.352	0.229	8.51133e-112	NK Cells
ERP29	2.72403e-116	-0.541881	0.316	0.544	1.22769e-111	NK Cells
PXN	3.33635e-116	1.46225	0.18	0.079	1.50366e-111	NK Cells
PSAP	4.71602e-116	1.1163	0.372	0.258	2.12546e-111	NK Cells
EML4	6.50993e-116	-0.859231	0.17	0.352	2.93396e-111	NK Cells
GSTK1	8.8316e-116	-0.608445	0.33	0.548	3.98031e-111	NK Cells
PLK3	2.23782e-115	-1.74776	0.02	0.128	1.00856e-110	NK Cells
IL6ST	8.70732e-114	-1.42869	0.025	0.137	3.9243e-109	NK Cells
STMN3	1.16362e-113	-1.41165	0.024	0.136	5.24433e-109	NK Cells
BZW1	1.35921e-112	1.01655	0.405	0.296	6.12581e-108	NK Cells
PAG1	1.77857e-110	-1.38155	0.03	0.144	8.01583e-106	NK Cells
DGKA	2.6698e-109	-1.34726	0.031	0.144	1.20325e-104	NK Cells
MBP	2.08414e-107	1.08443	0.339	0.227	9.39299e-103	NK Cells
SUN2	9.93637e-107	1.09196	0.37	0.262	4.47822e-102	NK Cells
LMNA	1.8121e-106	-1.90921	0.059	0.18	8.16696e-102	NK Cells
DSTN	2.22583e-106	1.09531	0.368	0.26	1.00316e-101	NK Cells
POLR2G	4.57214e-106	1.21245	0.286	0.177	2.06062e-101	NK Cells
PPP1R2	1.37249e-105	-0.648579	0.216	0.412	6.18566e-101	NK Cells
GZMK	4.74941e-105	-1.95513	0.059	0.177	2.14051e-100	NK Cells
PDE4B	4.84459e-105	-1.37017	0.04	0.155	2.18341e-100	NK Cells
CDK2AP2	5.99648e-105	1.36794	0.221	0.117	2.70255e-100	NK Cells
BHLHE40	1.66163e-104	1.14525	0.252	0.138	7.4888e-100	NK Cells
LDLRAP1	1.60955e-103	-1.08892	0.044	0.161	7.2541e-99	NK Cells
NSA2	7.07354e-103	-0.593489	0.261	0.462	3.18797e-98	NK Cells
CLEC2D	1.81918e-100	-0.677241	0.153	0.319	8.19885e-96	NK Cells
DNPH1	2.00197e-100	-1.33182	0.024	0.125	9.02268e-96	NK Cells
AKNA	1.02061e-99	1.12368	0.302	0.192	4.59978e-95	NK Cells
ARHGAP15	2.31027e-99	-0.699968	0.169	0.34	1.04122e-94	NK Cells
PDE3B	3.05777e-99	-1.19619	0.035	0.143	1.37811e-94	NK Cells
ANXA5	1.94013e-98	-1.11369	0.051	0.168	8.74398e-94	NK Cells
S100A4	3.75721e-98	0.277054	0.861	0.751	1.69334e-93	NK Cells
CD2	2.28083e-97	-0.575431	0.245	0.438	1.02795e-92	NK Cells
UQCRB	2.28432e-97	-0.387158	0.609	0.777	1.02952e-92	NK Cells
OCIAD2	5.18891e-97	-0.593247	0.161	0.333	2.33859e-92	NK Cells
SVIP	1.72279e-96	-0.688261	0.114	0.264	7.76445e-92	NK Cells
TMED9	1.79376e-96	1.11863	0.305	0.202	8.08432e-92	NK Cells
SNX9	7.57238e-96	-1.35741	0.028	0.129	3.4128e-91	NK Cells
MZT2A	1.03568e-95	-0.603517	0.16	0.329	4.6677e-91	NK Cells
TTC39C	2.09227e-95	-0.975603	0.069	0.194	9.42967e-91	NK Cells
SMDT1	4.45183e-95	-0.590654	0.28	0.469	2.0064e-90	NK Cells
TLN1	4.51602e-95	1.17262	0.276	0.172	2.03532e-90	NK Cells
PRKCH	1.00582e-92	1.10494	0.303	0.201	4.53315e-88	NK Cells
CARD16	6.74137e-92	1.17593	0.281	0.179	3.03827e-87	NK Cells
CCDC109B	8.6472e-91	-1.09328	0.045	0.152	3.89721e-86	NK Cells
SYPL1	4.84019e-90	-1.10704	0.038	0.14	2.18142e-85	NK Cells
EIF2S3	5.49331e-90	-0.531781	0.174	0.343	2.47578e-85	NK Cells
FMNL1	4.63661e-89	1.07787	0.299	0.197	2.08968e-84	NK Cells
TNFAIP3	4.76468e-87	-0.805927	0.331	0.487	2.1474e-82	NK Cells
UXT	2.40231e-86	-0.445402	0.348	0.552	1.0827e-81	NK Cells
SLC2A3	4.45023e-85	-0.782359	0.186	0.34	2.00568e-80	NK Cells
ALKBH7	6.71493e-85	-0.569459	0.146	0.298	3.02635e-80	NK Cells
ST13	7.50193e-84	-0.424611	0.259	0.451	3.38105e-79	NK Cells
PTPN7	2.71186e-83	0.998043	0.27	0.17	1.22221e-78	NK Cells
FYB1	3.8508e-83	-0.804885	0.165	0.307	1.73552e-78	NK Cells
EIF3L	3.42015e-82	-0.396573	0.403	0.607	1.54143e-77	NK Cells
PIK3IP1	3.40463e-81	-0.490795	0.234	0.412	1.53443e-76	NK Cells
KLF6	3.90601e-80	-0.79378	0.442	0.592	1.7604e-75	NK Cells
PRDX1	2.61138e-79	-0.586815	0.145	0.291	1.17693e-74	NK Cells
EZR	1.0775e-78	-0.763353	0.153	0.293	4.85617e-74	NK Cells
IMPDH2	5.64467e-78	-0.711344	0.067	0.177	2.544e-73	NK Cells
TNFAIP8	1.28873e-77	-0.605422	0.123	0.257	5.8082e-73	NK Cells
SLC25A6	2.18656e-77	-0.331426	0.656	0.805	9.8546e-73	NK Cells
TRBC1	1.25488e-72	0.51865	0.471	0.368	5.6556e-68	NK Cells
EIF4B	1.66061e-71	-0.387283	0.286	0.469	7.48419e-67	NK Cells
STK17B	5.6945e-68	-0.396069	0.294	0.473	2.56646e-63	NK Cells
TMEM243	8.10992e-68	-0.491813	0.148	0.283	3.65506e-63	NK Cells
PIM2	1.75087e-67	-0.596336	0.107	0.224	7.89101e-63	NK Cells
ESD	3.97588e-67	-0.678301	0.07	0.17	1.79189e-62	NK Cells
TUBA1A	5.74855e-67	-0.552803	0.244	0.393	2.59081e-62	NK Cells
COMMD6	9.90529e-67	-0.316999	0.601	0.769	4.46422e-62	NK Cells
PKM	1.85113e-66	-0.449428	0.19	0.339	8.34284e-62	NK Cells
JUN	4.37518e-66	-0.780646	0.396	0.531	1.97185e-61	NK Cells
SERP1	4.88602e-66	-0.340262	0.392	0.588	2.20208e-61	NK Cells
PBXIP1	8.54265e-66	-0.592638	0.104	0.219	3.85008e-61	NK Cells
CD8A	1.11889e-65	-0.969492	0.106	0.211	5.0427e-61	NK Cells
ARID5B	2.44951e-65	-0.680657	0.103	0.214	1.10397e-60	NK Cells
RPL17	5.4068e-65	-0.394383	0.699	0.806	2.43679e-60	NK Cells
DDX21	3.52277e-62	-0.583195	0.147	0.273	1.58768e-57	NK Cells
DDX24	9.99977e-62	-0.440472	0.284	0.45	4.50679e-57	NK Cells
PSIP1	1.50843e-61	-0.475749	0.125	0.244	6.79836e-57	NK Cells
MYADM	2.06033e-61	-0.713517	0.119	0.229	9.28571e-57	NK Cells
ANKRD12	1.39525e-60	-0.442919	0.275	0.436	6.28827e-56	NK Cells
SF1	4.22851e-59	-0.423599	0.376	0.555	1.90575e-54	NK Cells
ATP1A1	2.59883e-58	-0.537398	0.106	0.214	1.17127e-53	NK Cells
HSPD1	4.09836e-57	-0.532866	0.12	0.233	1.84709e-52	NK Cells
NOP58	7.23104e-57	-0.557162	0.123	0.235	3.25896e-52	NK Cells
C1QBP	2.74058e-56	-0.357071	0.182	0.318	1.23515e-51	NK Cells
TMEM14B	6.2449e-56	-0.362678	0.128	0.245	2.81451e-51	NK Cells
SNHG7	3.38183e-52	-0.424197	0.13	0.241	1.52416e-47	NK Cells
NDUFC1	2.12333e-51	-0.410438	0.118	0.223	9.56962e-47	NK Cells
CLNS1A	1.39003e-50	-0.452014	0.117	0.22	6.26474e-46	NK Cells
EIF2A	2.10773e-50	-0.415691	0.116	0.22	9.49931e-46	NK Cells
NOL7	1.0091e-49	-0.357261	0.147	0.262	4.5479e-45	NK Cells
MZT2B	5.68574e-49	-0.273964	0.367	0.537	2.56251e-44	NK Cells
PTGES3	3.48524e-48	-0.281944	0.298	0.459	1.57076e-43	NK Cells
OXA1L	4.99183e-48	-0.313278	0.142	0.255	2.24977e-43	NK Cells
GCC2	5.12405e-48	-0.354359	0.16	0.275	2.30936e-43	NK Cells
SBDS	1.6037e-46	-0.331537	0.247	0.383	7.22771e-42	NK Cells
EIF3M	1.53944e-44	-0.247214	0.263	0.412	6.93812e-40	NK Cells
SMCHD1	5.5915e-44	-0.345732	0.185	0.303	2.52003e-39	NK Cells
HIGD2A	1.8734e-43	-0.249654	0.346	0.508	8.44321e-39	NK Cells
TAF1D	4.37735e-43	-0.294924	0.187	0.305	1.97283e-38	NK Cells
DDX18	5.17849e-43	-0.298687	0.165	0.277	2.3339e-38	NK Cells
PRDX2	5.98034e-42	-0.211979	0.214	0.345	2.69528e-37	NK Cells
FBL	6.19276e-40	-0.21875	0.257	0.396	2.79101e-35	NK Cells
ABHD14B	3.57492e-39	-0.209384	0.159	0.266	1.61118e-34	NK Cells
G3BP2	3.4283e-38	-0.303383	0.184	0.293	1.5451e-33	NK Cells
HIST1H4C	4.25622e-38	-0.310024	0.307	0.439	1.91823e-33	NK Cells
ISCU	4.40696e-38	-0.221103	0.221	0.347	1.98617e-33	NK Cells
IGBP1	9.47003e-37	-0.200436	0.161	0.265	4.26805e-32	NK Cells
CCNI	1.42657e-36	-0.223495	0.537	0.695	6.4294e-32	NK Cells
NDUFV2	1.54765e-36	-0.274408	0.155	0.255	6.9751e-32	NK Cells
HSPA8	6.0187e-36	-0.231057	0.628	0.772	2.71257e-31	NK Cells
LSM5	1.76369e-35	-0.226165	0.159	0.261	7.94876e-31	NK Cells
ABRACL	1.9177e-35	-0.230912	0.205	0.32	8.64288e-31	NK Cells
NDUFS5	1.04499e-34	-0.203489	0.374	0.532	4.70967e-30	NK Cells
GNAS	1.54655e-32	-0.253389	0.191	0.295	6.97016e-28	NK Cells
S100A10	4.96388e-25	-0.277612	0.497	0.627	2.23717e-20	NK Cells
CCNL1	2.99343e-20	-0.25337	0.35	0.462	1.34911e-15	NK Cells
FOXP3	0	3.5804	0.272	0.008	0	CD4+ Tregs
CTLA4	0	3.41424	0.384	0.022	0	CD4+ Tregs
DUSP4	3.03954e-246	2.94496	0.516	0.05	1.36989e-241	CD4+ Tregs
ENTPD1	5.48509e-170	2.92457	0.19	0.01	2.47207e-165	CD4+ Tregs
MIR4435-2HG	1.67463e-167	2.70891	0.444	0.054	7.54738e-163	CD4+ Tregs
PTTG1	5.17319e-154	2.33039	0.358	0.038	2.3315e-149	CD4+ Tregs
LGALS3	2.17392e-137	2.63352	0.437	0.063	9.79766e-133	CD4+ Tregs
ICA1	7.02413e-128	2.67154	0.165	0.01	3.1657e-123	CD4+ Tregs
AC133644	1.33324e-125	3.20958	0.19	0.013	6.00879e-121	CD4+ Tregs
ACP5	5.99372e-125	2.71189	0.319	0.037	2.70131e-120	CD4+ Tregs
TIGIT	5.97757e-123	2.67221	0.423	0.065	2.69403e-118	CD4+ Tregs
IL32	3.33404e-97	1.85222	0.982	0.725	1.50262e-92	CD4+ Tregs
TNFRSF9	8.14055e-88	2.32715	0.111	0.006	3.66887e-83	CD4+ Tregs
BATF	2.45317e-87	2.539	0.434	0.089	1.10562e-82	CD4+ Tregs
GBP2	4.38292e-86	2.11997	0.53	0.133	1.97534e-81	CD4+ Tregs
GAPDH	6.90495e-84	1.35753	0.996	0.85	3.11199e-79	CD4+ Tregs
CD27	1.53035e-83	2.18571	0.713	0.264	6.89715e-79	CD4+ Tregs
PMAIP1	9.2992e-83	2.03871	0.548	0.139	4.19105e-78	CD4+ Tregs
HLA-DRB1	9.92064e-82	1.69799	0.606	0.168	4.47113e-77	CD4+ Tregs
IL2RA	2.98538e-81	2.62974	0.197	0.022	1.34548e-76	CD4+ Tregs
MYL6B	3.02143e-74	1.86057	0.19	0.022	1.36173e-69	CD4+ Tregs
RTKN2	4.44917e-73	2.06649	0.179	0.02	2.0052e-68	CD4+ Tregs
NINJ2	9.95999e-72	1.67232	0.183	0.021	4.48887e-67	CD4+ Tregs
FAS	2.80473e-71	1.783	0.262	0.041	1.26407e-66	CD4+ Tregs
CXCR6	1.22302e-70	1.96207	0.14	0.013	5.51205e-66	CD4+ Tregs
TNFRSF4	1.85282e-69	2.95125	0.301	0.055	8.35047e-65	CD4+ Tregs
ANXA2	2.34809e-69	1.86589	0.599	0.191	1.05826e-64	CD4+ Tregs
PRDX1	5.65684e-69	1.46229	0.706	0.251	2.54948e-64	CD4+ Tregs
RGS1	7.29657e-69	2.45903	0.609	0.196	3.28849e-64	CD4+ Tregs
TBC1D4	1.2457e-68	2.19085	0.258	0.042	5.61423e-64	CD4+ Tregs
ANXA5	1.70058e-68	1.61377	0.509	0.136	7.66434e-64	CD4+ Tregs
NCF4	2.63802e-68	2.09024	0.19	0.024	1.18893e-63	CD4+ Tregs
EPSTI1	5.26749e-67	1.84701	0.272	0.046	2.37401e-62	CD4+ Tregs
HLA-DMA	1.72954e-66	1.62557	0.312	0.058	7.79487e-62	CD4+ Tregs
S100A4	6.61498e-66	1.36011	0.957	0.775	2.9813e-61	CD4+ Tregs
SIT1	9.33959e-66	1.87933	0.416	0.102	4.20926e-61	CD4+ Tregs
CD74	6.46234e-65	1.39155	0.975	0.634	2.91251e-60	CD4+ Tregs
CORO1B	1.86239e-64	1.85048	0.588	0.195	8.39362e-60	CD4+ Tregs
HLA-DRA	2.3206e-64	1.42552	0.523	0.15	1.04587e-59	CD4+ Tregs
COTL1	1.79417e-63	1.90385	0.674	0.282	8.08615e-59	CD4+ Tregs
ICOS	1.88444e-63	2.03305	0.333	0.069	8.49299e-59	CD4+ Tregs
ACTG1	2.68515e-63	1.46555	0.986	0.859	1.21017e-58	CD4+ Tregs
CD52	3.81856e-63	1.15546	0.982	0.816	1.72099e-58	CD4+ Tregs
CD3D	3.94612e-63	1.22869	0.95	0.594	1.77848e-58	CD4+ Tregs
ISG15	6.56272e-62	1.69483	0.577	0.181	2.95775e-57	CD4+ Tregs
TXN	1.63473e-59	1.41568	0.677	0.247	7.36754e-55	CD4+ Tregs
CD28	4.11116e-59	1.7109	0.308	0.063	1.85286e-54	CD4+ Tregs
CLIC1	4.77608e-59	1.21893	0.921	0.485	2.15253e-54	CD4+ Tregs
ARHGDIB	2.376e-58	0.967805	0.989	0.864	1.07084e-53	CD4+ Tregs
MT1E	9.50767e-57	1.81336	0.24	0.042	4.28501e-52	CD4+ Tregs
SIRPG	1.85442e-56	1.94602	0.326	0.074	8.35767e-52	CD4+ Tregs
PRDX3	5.18199e-56	1.66224	0.305	0.064	2.33547e-51	CD4+ Tregs
CYTOR	2.68512e-53	1.69719	0.287	0.06	1.21016e-48	CD4+ Tregs
MYL6	1.01971e-52	0.950997	0.975	0.791	4.59572e-48	CD4+ Tregs
SHMT2	1.20583e-51	1.75884	0.297	0.065	5.43458e-47	CD4+ Tregs
PHLDA1	5.22918e-51	1.96841	0.233	0.043	2.35674e-46	CD4+ Tregs
C4orf48	4.2529e-50	1.31076	0.459	0.135	1.91674e-45	CD4+ Tregs
DNPH1	1.03925e-48	1.69439	0.366	0.099	4.6838e-44	CD4+ Tregs
GMFG	1.40282e-48	1.04821	0.925	0.638	6.32238e-44	CD4+ Tregs
TNFRSF18	1.75058e-48	2.68256	0.24	0.048	7.8897e-44	CD4+ Tregs
CORO1A	4.49602e-48	1.12792	0.943	0.713	2.02631e-43	CD4+ Tregs
LIMS1	6.52124e-48	1.56007	0.355	0.093	2.93906e-43	CD4+ Tregs
GBP1	2.01228e-46	1.70008	0.269	0.06	9.06915e-42	CD4+ Tregs
TPM4	3.42006e-46	1.28839	0.405	0.115	1.54139e-41	CD4+ Tregs
HLA-DPA1	3.52646e-46	1.27887	0.577	0.215	1.58934e-41	CD4+ Tregs
CD2	9.09152e-46	1.2706	0.774	0.389	4.09746e-41	CD4+ Tregs
LPXN	1.22998e-45	1.29321	0.409	0.119	5.54339e-41	CD4+ Tregs
CAPG	1.90798e-45	1.68423	0.258	0.056	8.59907e-41	CD4+ Tregs
SUB1	2.1583e-45	0.987316	0.928	0.605	9.72726e-41	CD4+ Tregs
SAMSN1	2.5481e-45	1.68998	0.427	0.133	1.1484e-40	CD4+ Tregs
ARPC3	7.87807e-45	0.961697	0.903	0.631	3.55057e-40	CD4+ Tregs
ISG20	3.39152e-44	1.23365	0.821	0.472	1.52852e-39	CD4+ Tregs
TYMP	4.92939e-43	1.72683	0.287	0.07	2.22163e-38	CD4+ Tregs
PKM	1.65057e-42	1.39	0.674	0.3	7.43893e-38	CD4+ Tregs
STAM	1.85596e-42	1.62902	0.215	0.043	8.36461e-38	CD4+ Tregs
COX5A	5.20187e-42	1.13809	0.674	0.304	2.34443e-37	CD4+ Tregs
S100A10	2.4958e-41	1.2276	0.835	0.594	1.12483e-36	CD4+ Tregs
LINC00152	4.47567e-41	1.87	0.29	0.074	2.01714e-36	CD4+ Tregs
CD79B	6.72661e-41	1.41122	0.247	0.055	3.03161e-36	CD4+ Tregs
CXCR3	6.80482e-41	1.67178	0.283	0.071	3.06687e-36	CD4+ Tregs
YWHAH	7.92829e-41	1.49727	0.297	0.077	3.5732e-36	CD4+ Tregs
CPNE2	9.27802e-41	1.64811	0.143	0.022	4.18151e-36	CD4+ Tregs
TRAC	1.41752e-40	1.65044	0.724	0.356	6.38863e-36	CD4+ Tregs
TAP1	1.85864e-40	1.28107	0.484	0.17	8.37669e-36	CD4+ Tregs
LGALS1	2.06353e-40	1.58095	0.616	0.276	9.30011e-36	CD4+ Tregs
GPR183	2.12732e-40	1.37032	0.498	0.186	9.58761e-36	CD4+ Tregs
CNN2	2.18902e-40	1.44933	0.663	0.331	9.86571e-36	CD4+ Tregs
CCNG2	2.91991e-40	1.49814	0.147	0.023	1.31597e-35	CD4+ Tregs
ARID5B	5.43335e-40	1.28148	0.502	0.184	2.44875e-35	CD4+ Tregs
AQP3	9.84767e-40	1.59546	0.416	0.141	4.43824e-35	CD4+ Tregs
PPM1G	1.04444e-39	1.21566	0.509	0.186	4.7072e-35	CD4+ Tregs
HAPLN3	1.05581e-39	1.56081	0.183	0.034	4.75843e-35	CD4+ Tregs
HLA-DQB1	3.30474e-39	1.55911	0.283	0.072	1.48941e-34	CD4+ Tregs
UCP2	3.70917e-39	1.1874	0.767	0.411	1.67169e-34	CD4+ Tregs
ITGB1	3.87695e-39	1.07122	0.631	0.261	1.7473e-34	CD4+ Tregs
ELOVL5	9.43449e-39	1.31523	0.394	0.124	4.25203e-34	CD4+ Tregs
JPT1	1.34485e-38	1.38216	0.287	0.074	6.06112e-34	CD4+ Tregs
CLDND1	1.75601e-38	1.26173	0.394	0.124	7.91416e-34	CD4+ Tregs
LGALS9	2.22111e-38	1.20284	0.215	0.045	1.00103e-33	CD4+ Tregs
CTSW	6.83096e-38	-3.43455	0.118	0.497	3.07865e-33	CD4+ Tregs
CD5	7.63387e-38	1.34963	0.376	0.117	3.44051e-33	CD4+ Tregs
S100A11	9.35395e-38	1.1428	0.681	0.318	4.21573e-33	CD4+ Tregs
SH3BGRL3	1.16608e-37	0.753193	0.989	0.873	5.2554e-33	CD4+ Tregs
GTF3C6	6.07553e-37	1.05115	0.427	0.14	2.73818e-32	CD4+ Tregs
PSMB2	6.22576e-37	1.16651	0.448	0.157	2.80589e-32	CD4+ Tregs
FKBP1A	8.73194e-37	1.2224	0.591	0.26	3.9354e-32	CD4+ Tregs
TNFRSF1B	1.27337e-36	1.50909	0.384	0.123	5.73894e-32	CD4+ Tregs
MDH1	1.79871e-36	1.0998	0.455	0.158	8.10661e-32	CD4+ Tregs
HLA-DRB5	3.47549e-36	1.60783	0.265	0.069	1.56637e-31	CD4+ Tregs
PSMB8	6.40578e-36	1.14666	0.656	0.322	2.88702e-31	CD4+ Tregs
S100A6	6.66592e-36	0.964433	0.946	0.77	3.00426e-31	CD4+ Tregs
DCPS	7.59625e-36	1.22019	0.222	0.05	3.42355e-31	CD4+ Tregs
LCK	1.29031e-35	1.03464	0.789	0.429	5.81529e-31	CD4+ Tregs
CAPZB	1.68573e-35	1.0337	0.771	0.466	7.5974e-31	CD4+ Tregs
ZYX	3.75003e-35	1.2642	0.416	0.144	1.6901e-30	CD4+ Tregs
HADHB	6.9909e-35	1.22879	0.315	0.091	3.15073e-30	CD4+ Tregs
CD58	1.53994e-34	1.2894	0.226	0.053	6.94036e-30	CD4+ Tregs
PELI1	2.09384e-34	1.47597	0.301	0.087	9.43673e-30	CD4+ Tregs
CMTM7	2.64664e-34	1.27844	0.373	0.124	1.19281e-29	CD4+ Tregs
HLA-DPB1	3.61608e-34	1.01759	0.591	0.257	1.62973e-29	CD4+ Tregs
COX8A	5.38659e-34	0.915452	0.792	0.442	2.42768e-29	CD4+ Tregs
GBP5	7.19072e-34	1.57467	0.28	0.079	3.24078e-29	CD4+ Tregs
TXNDC17	9.76303e-34	1.18064	0.341	0.105	4.4001e-29	CD4+ Tregs
RPS27L	1.8895e-33	1.13605	0.663	0.315	8.51578e-29	CD4+ Tregs
APOE	2.17773e-33	1.57017	0.204	0.047	9.8148e-29	CD4+ Tregs
TFPT	6.00096e-33	1.19587	0.222	0.053	2.70457e-28	CD4+ Tregs
CLTA	1.20622e-32	0.989494	0.473	0.18	5.43632e-28	CD4+ Tregs
COPE	1.35696e-32	0.886128	0.656	0.3	6.11566e-28	CD4+ Tregs
OAS1	1.56741e-32	1.5246	0.133	0.023	7.06418e-28	CD4+ Tregs
UGP2	2.32001e-32	1.36656	0.498	0.206	1.04561e-27	CD4+ Tregs
NUDT5	2.36847e-32	1.25638	0.315	0.096	1.06745e-27	CD4+ Tregs
EZR	5.16429e-32	1.04703	0.581	0.257	2.32749e-27	CD4+ Tregs
CFL1	5.55751e-32	0.680988	0.982	0.878	2.50471e-27	CD4+ Tregs
EIF3A	6.70992e-32	0.930898	0.516	0.205	3.02409e-27	CD4+ Tregs
SAT1	7.48746e-32	1.266	0.756	0.436	3.37453e-27	CD4+ Tregs
LAT	7.60377e-32	0.989133	0.67	0.331	3.42694e-27	CD4+ Tregs
CSK	1.01416e-31	1.11073	0.434	0.161	4.57074e-27	CD4+ Tregs
CD82	1.08949e-31	1.23585	0.265	0.074	4.9102e-27	CD4+ Tregs
GCHFR	1.10782e-31	1.33709	0.326	0.104	4.99282e-27	CD4+ Tregs
TWF2	1.14453e-31	0.926005	0.444	0.16	5.15828e-27	CD4+ Tregs
TNIP1	1.52309e-31	1.05765	0.376	0.126	6.86439e-27	CD4+ Tregs
JAKMIP1	1.71797e-31	1.20244	0.143	0.026	7.74273e-27	CD4+ Tregs
CSTB	1.80646e-31	1.05506	0.638	0.313	8.14155e-27	CD4+ Tregs
CARHSP1	1.88319e-31	1.02629	0.38	0.128	8.48733e-27	CD4+ Tregs
CARD16	2.37635e-31	1.16685	0.495	0.199	1.071e-26	CD4+ Tregs
NOP10	2.39984e-31	1.06201	0.556	0.243	1.08158e-26	CD4+ Tregs
ETFB	2.47036e-31	0.979262	0.394	0.135	1.11337e-26	CD4+ Tregs
FAM126A	2.87685e-31	1.11763	0.14	0.025	1.29657e-26	CD4+ Tregs
TRAF3	3.49174e-31	1.36657	0.14	0.026	1.57369e-26	CD4+ Tregs
CTSA	4.52886e-31	1.16182	0.348	0.115	2.04111e-26	CD4+ Tregs
ARPC1B	4.57968e-31	1.30755	0.688	0.396	2.06402e-26	CD4+ Tregs
PSMB3	5.49221e-31	0.974104	0.631	0.291	2.47529e-26	CD4+ Tregs
SUMO2	1.05248e-30	0.72566	0.914	0.629	4.74342e-26	CD4+ Tregs
CISD2	2.17796e-30	1.00453	0.29	0.086	9.81585e-26	CD4+ Tregs
TRAPPC1	2.29056e-30	0.89682	0.677	0.346	1.03233e-25	CD4+ Tregs
RAB33A	2.6287e-30	1.37956	0.143	0.027	1.18473e-25	CD4+ Tregs
SLAMF1	2.75865e-30	1.5306	0.158	0.033	1.2433e-25	CD4+ Tregs
OAZ1	2.88717e-30	0.812392	0.932	0.694	1.30122e-25	CD4+ Tregs
CKLF	3.13513e-30	1.29771	0.459	0.184	1.41297e-25	CD4+ Tregs
MT1X	3.17914e-30	1.09366	0.419	0.161	1.4328e-25	CD4+ Tregs
RBX1	3.85523e-30	0.945598	0.57	0.25	1.73751e-25	CD4+ Tregs
RAC2	4.34165e-30	0.786028	0.878	0.621	1.95674e-25	CD4+ Tregs
DECR1	7.2714e-30	1.11923	0.394	0.144	3.27715e-25	CD4+ Tregs
ENO1	7.28442e-30	1.03636	0.746	0.415	3.28301e-25	CD4+ Tregs
S1PR4	8.89579e-30	1.30324	0.466	0.197	4.00924e-25	CD4+ Tregs
RUVBL1	1.0852e-29	1.05577	0.208	0.051	4.89087e-25	CD4+ Tregs
MT1F	1.20238e-29	1.31573	0.28	0.085	5.41901e-25	CD4+ Tregs
CD59	1.30577e-29	1.38846	0.183	0.042	5.88498e-25	CD4+ Tregs
NAMPT	1.59025e-29	1.21515	0.251	0.071	7.16711e-25	CD4+ Tregs
BRK1	1.88099e-29	0.872786	0.706	0.364	8.47743e-25	CD4+ Tregs
PSMA4	2.12515e-29	0.960147	0.487	0.198	9.57785e-25	CD4+ Tregs
GLRX	2.96992e-29	1.19523	0.466	0.191	1.33851e-24	CD4+ Tregs
CTSC	3.00515e-29	1.42926	0.498	0.212	1.35439e-24	CD4+ Tregs
NAPRT	3.38603e-29	1.08647	0.222	0.058	1.52605e-24	CD4+ Tregs
GSTK1	3.39799e-29	0.900067	0.81	0.493	1.53144e-24	CD4+ Tregs
ROMO1	3.85539e-29	0.868974	0.559	0.24	1.73758e-24	CD4+ Tregs
TALDO1	4.06762e-29	1.00131	0.459	0.181	1.83324e-24	CD4+ Tregs
PPP1R18	4.34501e-29	0.916708	0.563	0.249	1.95825e-24	CD4+ Tregs
2024-09-06	4.47275e-29	0.984201	0.67	0.343	2.01583e-24	CD4+ Tregs
CLPP	4.57433e-29	1.06114	0.448	0.177	2.06161e-24	CD4+ Tregs
SOD1	5.46041e-29	0.887872	0.857	0.503	2.46095e-24	CD4+ Tregs
NDUFV2	6.31264e-29	0.942169	0.53	0.228	2.84504e-24	CD4+ Tregs
R3HDM4	6.61993e-29	1.11198	0.376	0.136	2.98353e-24	CD4+ Tregs
ADSL	7.5832e-29	1.19262	0.294	0.093	3.41767e-24	CD4+ Tregs
BTG3	8.09864e-29	1.31479	0.326	0.108	3.64998e-24	CD4+ Tregs
PPP1CC	1.01846e-28	0.988724	0.52	0.222	4.59011e-24	CD4+ Tregs
DYNLL1	1.68585e-28	0.942872	0.552	0.247	7.59797e-24	CD4+ Tregs
PPP1CA	1.7837e-28	0.934434	0.72	0.405	8.03896e-24	CD4+ Tregs
UBE2L6	2.60185e-28	0.99738	0.466	0.189	1.17263e-23	CD4+ Tregs
CALM3	3.34059e-28	1.03175	0.645	0.34	1.50557e-23	CD4+ Tregs
WDR1	4.16226e-28	1.01329	0.484	0.208	1.87589e-23	CD4+ Tregs
PARP1	4.62136e-28	0.940671	0.394	0.145	2.0828e-23	CD4+ Tregs
ASNA1	4.7293e-28	0.969834	0.351	0.12	2.13145e-23	CD4+ Tregs
EIF4E2	6.44215e-28	0.881616	0.312	0.099	2.90341e-23	CD4+ Tregs
LINC00426	6.93426e-28	1.05694	0.161	0.035	3.1252e-23	CD4+ Tregs
SYNGR2	1.0171e-27	1.14468	0.38	0.14	4.58395e-23	CD4+ Tregs
NDUFB1	1.02171e-27	0.919251	0.652	0.333	4.60475e-23	CD4+ Tregs
HPRT1	1.53935e-27	1.23942	0.29	0.093	6.9377e-23	CD4+ Tregs
SLC25A3	1.82295e-27	0.901865	0.771	0.488	8.21585e-23	CD4+ Tregs
ARPC2	2.20642e-27	0.602606	0.939	0.703	9.94411e-23	CD4+ Tregs
NKG7	2.23555e-27	-4.22979	0.215	0.477	1.00754e-22	CD4+ Tregs
PTMS	4.4656e-27	1.49328	0.136	0.027	2.0126e-22	CD4+ Tregs
MPG	4.48275e-27	0.91309	0.366	0.129	2.02033e-22	CD4+ Tregs
PMVK	4.85589e-27	1.02026	0.276	0.085	2.1885e-22	CD4+ Tregs
COX6B1	5.01433e-27	0.73528	0.867	0.586	2.25991e-22	CD4+ Tregs
AKIRIN2	8.56825e-27	1.09632	0.358	0.13	3.86163e-22	CD4+ Tregs
NDUFS6	1.18483e-26	0.834196	0.505	0.214	5.33993e-22	CD4+ Tregs
TIMM8B	1.30974e-26	0.91582	0.319	0.106	5.90288e-22	CD4+ Tregs
HAUS1	1.31131e-26	1.03353	0.204	0.053	5.90994e-22	CD4+ Tregs
PHTF2	1.42597e-26	1.26315	0.208	0.056	6.42669e-22	CD4+ Tregs
FABP5	1.56307e-26	0.962022	0.244	0.07	7.0446e-22	CD4+ Tregs
CCL5	1.87615e-26	-3.29847	0.183	0.461	8.45563e-22	CD4+ Tregs
MMADHC	2.32285e-26	0.983052	0.405	0.159	1.04689e-21	CD4+ Tregs
STAT1	3.06021e-26	1.39668	0.28	0.092	1.3792e-21	CD4+ Tregs
VIM	4.30983e-26	0.874693	0.903	0.707	1.9424e-21	CD4+ Tregs
CD3E	4.37955e-26	0.610482	0.975	0.688	1.97382e-21	CD4+ Tregs
SPP1	4.49371e-26	1.34378	0.265	0.085	2.02527e-21	CD4+ Tregs
SLC25A5	5.35141e-26	0.944882	0.724	0.434	2.41183e-21	CD4+ Tregs
UBC	9.18176e-26	0.639295	0.986	0.877	4.13813e-21	CD4+ Tregs
PGM2L1	1.64054e-25	1.25581	0.194	0.051	7.39376e-21	CD4+ Tregs
PFKL	2.1518e-25	1.03692	0.233	0.068	9.69793e-21	CD4+ Tregs
AKIP1	2.44455e-25	1.25808	0.147	0.032	1.10173e-20	CD4+ Tregs
ALDOA	2.76449e-25	0.807927	0.81	0.489	1.24593e-20	CD4+ Tregs
TOX	2.91075e-25	1.24654	0.168	0.041	1.31184e-20	CD4+ Tregs
LYPLA1	3.46616e-25	0.897513	0.319	0.11	1.56217e-20	CD4+ Tregs
PSMD8	3.81944e-25	0.867211	0.523	0.238	1.72138e-20	CD4+ Tregs
CDV3	4.33552e-25	0.955991	0.355	0.13	1.95398e-20	CD4+ Tregs
SH3BGRL	4.8919e-25	0.828089	0.645	0.323	2.20473e-20	CD4+ Tregs
MVP	5.01776e-25	1.05379	0.319	0.112	2.26146e-20	CD4+ Tregs
ETHE1	5.05962e-25	1.02361	0.326	0.116	2.28032e-20	CD4+ Tregs
H3F3A	5.52351e-25	0.552041	0.964	0.828	2.48939e-20	CD4+ Tregs
GNLY	7.13274e-25	-4.07229	0.111	0.391	3.21466e-20	CD4+ Tregs
PLIN2	7.82523e-25	1.03712	0.287	0.096	3.52675e-20	CD4+ Tregs
DOK2	1.01225e-24	0.769565	0.523	0.231	4.5621e-20	CD4+ Tregs
SKAP1	1.05068e-24	0.932168	0.534	0.249	4.73529e-20	CD4+ Tregs
TPGS1	1.30252e-24	0.943729	0.272	0.088	5.87032e-20	CD4+ Tregs
CHCHD5	1.33216e-24	1.04187	0.333	0.122	6.00391e-20	CD4+ Tregs
CCDC167	1.51089e-24	1.03751	0.305	0.106	6.80944e-20	CD4+ Tregs
CCM2	1.5131e-24	0.88216	0.38	0.146	6.81941e-20	CD4+ Tregs
TCEA1	1.55211e-24	0.802648	0.602	0.294	6.99521e-20	CD4+ Tregs
CHMP2A	1.70727e-24	0.981934	0.416	0.171	7.69451e-20	CD4+ Tregs
TMEM183A	2.12602e-24	0.874142	0.312	0.107	9.58174e-20	CD4+ Tregs
EVI2B	2.6779e-24	1.07173	0.466	0.209	1.2069e-19	CD4+ Tregs
CHST11	2.71342e-24	0.908949	0.254	0.079	1.22291e-19	CD4+ Tregs
CHMP4B	2.80702e-24	0.776314	0.373	0.138	1.2651e-19	CD4+ Tregs
PSMB9	2.85214e-24	0.802926	0.71	0.403	1.28543e-19	CD4+ Tregs
RGS10	3.60106e-24	0.85579	0.645	0.355	1.62296e-19	CD4+ Tregs
GNG5	3.96457e-24	0.736008	0.602	0.287	1.78679e-19	CD4+ Tregs
ORMDL2	4.6534e-24	0.938969	0.233	0.069	2.09724e-19	CD4+ Tregs
DUSP10	5.25111e-24	1.3727	0.194	0.053	2.36662e-19	CD4+ Tregs
COPZ1	5.63365e-24	0.9445	0.351	0.132	2.53903e-19	CD4+ Tregs
RHOG	6.07512e-24	0.827511	0.595	0.298	2.738e-19	CD4+ Tregs
DEF6	6.09834e-24	0.906963	0.384	0.149	2.74846e-19	CD4+ Tregs
LDLRAD4	6.27902e-24	1.005	0.172	0.043	2.82989e-19	CD4+ Tregs
C16orf87	6.34104e-24	1.01865	0.226	0.067	2.85784e-19	CD4+ Tregs
H2AFY	7.34331e-24	0.833331	0.419	0.17	3.30956e-19	CD4+ Tregs
HNRNPLL	7.73128e-24	1.32077	0.176	0.046	3.48441e-19	CD4+ Tregs
PPP4C	9.19618e-24	0.78103	0.452	0.19	4.14463e-19	CD4+ Tregs
ABRACL	1.30617e-23	0.934618	0.563	0.29	5.88679e-19	CD4+ Tregs
PDIA6	1.96467e-23	0.953074	0.416	0.174	8.85457e-19	CD4+ Tregs
HLA-DQA1	2.13476e-23	1.37165	0.154	0.037	9.62113e-19	CD4+ Tregs
HSPA8	2.3987e-23	0.652282	0.918	0.737	1.08107e-18	CD4+ Tregs
KLRD1	2.47014e-23	-4.83379	0.007	0.277	1.11327e-18	CD4+ Tregs
ITM2A	2.57396e-23	1.1062	0.509	0.25	1.16006e-18	CD4+ Tregs
PRDM1	2.58586e-23	1.14705	0.323	0.119	1.16542e-18	CD4+ Tregs
CASP1	2.76514e-23	1.047	0.315	0.115	1.24622e-18	CD4+ Tregs
CD4	3.03901e-23	1.35138	0.219	0.067	1.36965e-18	CD4+ Tregs
APOBEC3C	3.07726e-23	0.810861	0.337	0.123	1.38689e-18	CD4+ Tregs
REEP5	3.65781e-23	0.778303	0.444	0.188	1.64854e-18	CD4+ Tregs
OCIAD2	4.03767e-23	0.84665	0.573	0.29	1.81974e-18	CD4+ Tregs
PYCARD	4.32873e-23	0.871541	0.366	0.142	1.95092e-18	CD4+ Tregs
GSTO1	4.67751e-23	0.994034	0.355	0.139	2.10811e-18	CD4+ Tregs
SKA2	4.88695e-23	1.09526	0.19	0.053	2.2025e-18	CD4+ Tregs
ITPA	6.71053e-23	0.885227	0.297	0.104	3.02437e-18	CD4+ Tregs
GZMB	8.29356e-23	-5.07584	0.029	0.295	3.73783e-18	CD4+ Tregs
CLTB	1.02074e-22	0.937415	0.384	0.154	4.60039e-18	CD4+ Tregs
YWHAB	1.13137e-22	0.728629	0.817	0.529	5.09898e-18	CD4+ Tregs
CCR6	1.26719e-22	1.40473	0.133	0.03	5.71111e-18	CD4+ Tregs
PARK7	1.3143e-22	0.734914	0.692	0.397	5.92343e-18	CD4+ Tregs
SPOCK2	1.95307e-22	0.893864	0.631	0.353	8.8023e-18	CD4+ Tregs
YWHAE	2.36787e-22	0.900117	0.348	0.135	1.06718e-17	CD4+ Tregs
ANXA11	2.63006e-22	0.775651	0.584	0.293	1.18534e-17	CD4+ Tregs
GPRIN3	2.73397e-22	0.809456	0.215	0.064	1.23217e-17	CD4+ Tregs
UBL5	3.16757e-22	0.736871	0.796	0.518	1.42759e-17	CD4+ Tregs
RILPL2	4.75864e-22	0.927584	0.308	0.114	2.14467e-17	CD4+ Tregs
PBXIP1	4.97148e-22	0.93766	0.427	0.189	2.2406e-17	CD4+ Tregs
NDUFA6	5.37239e-22	0.730918	0.527	0.241	2.42128e-17	CD4+ Tregs
SELPLG	5.59839e-22	0.805124	0.437	0.189	2.52314e-17	CD4+ Tregs
MTX1	6.36362e-22	0.901451	0.197	0.057	2.86802e-17	CD4+ Tregs
FLII	6.52195e-22	0.917209	0.19	0.054	2.93938e-17	CD4+ Tregs
MTCH2	7.54687e-22	0.879266	0.211	0.063	3.4013e-17	CD4+ Tregs
NPDC1	7.66462e-22	1.15894	0.183	0.051	3.45437e-17	CD4+ Tregs
DCTN2	8.19778e-22	0.79284	0.323	0.119	3.69466e-17	CD4+ Tregs
SMC4	8.92617e-22	1.02785	0.19	0.054	4.02293e-17	CD4+ Tregs
MPRIP	1.04232e-21	0.906775	0.204	0.06	4.69763e-17	CD4+ Tregs
GATA3	1.11955e-21	1.03433	0.369	0.152	5.04568e-17	CD4+ Tregs
MRPL51	1.23568e-21	0.919354	0.38	0.156	5.5691e-17	CD4+ Tregs
NDUFB4	1.38375e-21	0.784559	0.624	0.328	6.23644e-17	CD4+ Tregs
TRBC2	1.41325e-21	0.990855	0.796	0.536	6.36938e-17	CD4+ Tregs
TPP1	1.44139e-21	0.944317	0.222	0.069	6.49621e-17	CD4+ Tregs
TMEM50A	1.44635e-21	0.672357	0.577	0.282	6.51857e-17	CD4+ Tregs
CMTM3	1.89543e-21	0.828452	0.355	0.139	8.54251e-17	CD4+ Tregs
SMC6	2.00846e-21	1.1533	0.133	0.031	9.05194e-17	CD4+ Tregs
SERF2	2.24758e-21	0.413118	0.986	0.884	1.01296e-16	CD4+ Tregs
GNB2	2.29854e-21	0.796257	0.47	0.21	1.03593e-16	CD4+ Tregs
VMP1	2.41057e-21	0.791992	0.308	0.114	1.08642e-16	CD4+ Tregs
PIM2	2.51873e-21	1.14309	0.427	0.194	1.13517e-16	CD4+ Tregs
TMEM167A	2.59293e-21	0.903006	0.272	0.095	1.16861e-16	CD4+ Tregs
NDUFS2	2.92994e-21	0.776899	0.319	0.119	1.3205e-16	CD4+ Tregs
LDHB	2.92998e-21	0.656175	0.889	0.651	1.32051e-16	CD4+ Tregs
PGAM1	3.74699e-21	0.787287	0.534	0.258	1.68873e-16	CD4+ Tregs
APOC1	3.78064e-21	1.13237	0.161	0.043	1.7039e-16	CD4+ Tregs
UBE2D3	4.07698e-21	0.654317	0.828	0.542	1.83745e-16	CD4+ Tregs
ARF5	4.34536e-21	0.6749	0.581	0.291	1.95841e-16	CD4+ Tregs
MRPS11	4.40698e-21	0.860704	0.24	0.079	1.98618e-16	CD4+ Tregs
IGBP1	4.94742e-21	0.83769	0.498	0.238	2.22975e-16	CD4+ Tregs
CD3G	5.00794e-21	0.685544	0.717	0.418	2.25703e-16	CD4+ Tregs
ATP5MF	5.3446e-21	1.05155	0.358	0.152	2.40876e-16	CD4+ Tregs
COX7B	6.88643e-21	0.722055	0.667	0.361	3.10364e-16	CD4+ Tregs
ERO1A	7.28464e-21	0.841426	0.208	0.063	3.28312e-16	CD4+ Tregs
CAPZA1	7.3487e-21	0.920934	0.434	0.193	3.31199e-16	CD4+ Tregs
TXNL1	7.61638e-21	0.854583	0.369	0.151	3.43263e-16	CD4+ Tregs
HERPUD1	8.35322e-21	0.86254	0.559	0.29	3.76471e-16	CD4+ Tregs
RNF10	9.23758e-21	0.782775	0.287	0.103	4.16329e-16	CD4+ Tregs
MTHFD2	9.3682e-21	1.07307	0.208	0.065	4.22215e-16	CD4+ Tregs
COX6A1	1.00381e-20	0.700147	0.785	0.5	4.52408e-16	CD4+ Tregs
PSME2	1.00635e-20	0.722011	0.674	0.379	4.5355e-16	CD4+ Tregs
PPA1	1.03499e-20	0.865286	0.527	0.255	4.66461e-16	CD4+ Tregs
CD44	1.0797e-20	0.586086	0.789	0.487	4.8661e-16	CD4+ Tregs
VAMP8	1.12304e-20	0.835161	0.613	0.341	5.06145e-16	CD4+ Tregs
PSMA5	1.14118e-20	0.83918	0.412	0.178	5.14316e-16	CD4+ Tregs
LIME1	1.30154e-20	1.20346	0.258	0.092	5.86593e-16	CD4+ Tregs
BIN1	1.36477e-20	0.762446	0.552	0.28	6.15087e-16	CD4+ Tregs
SCAMP2	1.43453e-20	0.812033	0.348	0.139	6.46527e-16	CD4+ Tregs
MRPL28	1.43643e-20	0.829011	0.254	0.087	6.47386e-16	CD4+ Tregs
H2AFV	1.63383e-20	0.715491	0.563	0.29	7.36353e-16	CD4+ Tregs
MT2A	1.72288e-20	0.759009	0.699	0.433	7.76485e-16	CD4+ Tregs
NDUFA12	1.81473e-20	0.878469	0.538	0.283	8.17881e-16	CD4+ Tregs
DBI	2.0937e-20	0.553118	0.681	0.364	9.43612e-16	CD4+ Tregs
CAPZA2	2.68539e-20	0.835438	0.394	0.17	1.21028e-15	CD4+ Tregs
FGFBP2	2.68761e-20	-4.82395	0.025	0.268	1.21128e-15	CD4+ Tregs
CCT8	3.95496e-20	0.783687	0.43	0.192	1.78246e-15	CD4+ Tregs
VDAC1	4.62293e-20	0.714208	0.412	0.177	2.08351e-15	CD4+ Tregs
BAK1	4.66552e-20	0.957964	0.158	0.042	2.1027e-15	CD4+ Tregs
EID1	5.59449e-20	0.71243	0.71	0.418	2.52138e-15	CD4+ Tregs
RASGRP1	5.8649e-20	0.920026	0.265	0.096	2.64325e-15	CD4+ Tregs
PSMC5	6.83384e-20	0.783186	0.516	0.255	3.07994e-15	CD4+ Tregs
MXD4	7.41835e-20	0.812059	0.204	0.063	3.34338e-15	CD4+ Tregs
CALM2	7.78129e-20	0.595518	0.842	0.552	3.50695e-15	CD4+ Tregs
TSPO	7.84316e-20	0.692267	0.663	0.381	3.53484e-15	CD4+ Tregs
UQCRC1	8.38565e-20	0.700806	0.341	0.133	3.77933e-15	CD4+ Tregs
YIPF3	8.70905e-20	0.885853	0.24	0.082	3.92508e-15	CD4+ Tregs
MRPL37	8.93907e-20	0.740576	0.204	0.063	4.02875e-15	CD4+ Tregs
SERBP1	9.18357e-20	0.673342	0.674	0.384	4.13894e-15	CD4+ Tregs
TMEM154	9.41687e-20	1.17858	0.158	0.044	4.24409e-15	CD4+ Tregs
HCLS1	1.03211e-19	0.635015	0.667	0.371	4.65163e-15	CD4+ Tregs
RAB37	1.0483e-19	1.00342	0.208	0.066	4.72458e-15	CD4+ Tregs
SEM1	1.13127e-19	0.957513	0.287	0.109	5.09854e-15	CD4+ Tregs
SSR3	1.2683e-19	0.795572	0.362	0.151	5.7161e-15	CD4+ Tregs
ATP5F1C	1.39597e-19	0.998567	0.308	0.121	6.2915e-15	CD4+ Tregs
GGCT	1.57201e-19	0.83058	0.186	0.055	7.0849e-15	CD4+ Tregs
GZMH	1.73907e-19	-4.37995	0.025	0.261	7.83781e-15	CD4+ Tregs
SEC61B	2.04832e-19	0.591571	0.728	0.408	9.23156e-15	CD4+ Tregs
TMEM256	2.1653e-19	0.856808	0.423	0.194	9.7588e-15	CD4+ Tregs
LIMD2	2.18831e-19	0.875807	0.763	0.575	9.86248e-15	CD4+ Tregs
LAMTOR2	2.6519e-19	0.778668	0.341	0.138	1.19519e-14	CD4+ Tregs
COX5B	2.68388e-19	0.647541	0.792	0.505	1.2096e-14	CD4+ Tregs
MRPL54	2.88612e-19	0.76572	0.53	0.27	1.30075e-14	CD4+ Tregs
GOT2	2.90075e-19	0.993949	0.14	0.036	1.30734e-14	CD4+ Tregs
ADRM1	3.05538e-19	0.706122	0.391	0.166	1.37703e-14	CD4+ Tregs
SFT2D1	3.15617e-19	0.975744	0.272	0.102	1.42245e-14	CD4+ Tregs
STX11	3.17717e-19	1.11288	0.14	0.036	1.43192e-14	CD4+ Tregs
GDI2	3.39594e-19	0.788757	0.47	0.226	1.53052e-14	CD4+ Tregs
PDCD10	3.44522e-19	0.836816	0.319	0.128	1.55272e-14	CD4+ Tregs
RSU1	3.49519e-19	0.745361	0.305	0.117	1.57525e-14	CD4+ Tregs
INSIG1	3.91634e-19	0.731404	0.226	0.075	1.76505e-14	CD4+ Tregs
MAP2K3	4.11563e-19	0.840812	0.254	0.091	1.85487e-14	CD4+ Tregs
TKT	4.78521e-19	0.848194	0.423	0.198	2.15665e-14	CD4+ Tregs
CTSB	4.81361e-19	0.90522	0.262	0.096	2.16945e-14	CD4+ Tregs
B4GALT3	5.14678e-19	0.890343	0.197	0.062	2.3196e-14	CD4+ Tregs
TAGLN2	5.61861e-19	0.700392	0.767	0.501	2.53225e-14	CD4+ Tregs
OPTN	6.35991e-19	0.861145	0.38	0.167	2.86635e-14	CD4+ Tregs
PSMB6	6.68902e-19	0.740426	0.495	0.24	3.01467e-14	CD4+ Tregs
SEC11C	7.29824e-19	0.799189	0.384	0.168	3.28924e-14	CD4+ Tregs
SNRPG	7.67137e-19	0.71826	0.595	0.319	3.45741e-14	CD4+ Tregs
RAB11A	7.68399e-19	0.754337	0.391	0.169	3.4631e-14	CD4+ Tregs
AP1S2	8.6633e-19	0.873209	0.297	0.117	3.90446e-14	CD4+ Tregs
SMS	8.79017e-19	0.913385	0.269	0.1	3.96164e-14	CD4+ Tregs
TBCB	9.91323e-19	0.668358	0.473	0.226	4.46779e-14	CD4+ Tregs
HIGD2A	1.01337e-18	0.614937	0.76	0.466	4.56716e-14	CD4+ Tregs
LSM6	1.04108e-18	0.835586	0.341	0.144	4.69203e-14	CD4+ Tregs
TANK	1.06969e-18	0.944471	0.251	0.091	4.82101e-14	CD4+ Tregs
PGK1	1.07227e-18	0.644553	0.699	0.403	4.8326e-14	CD4+ Tregs
CASP4	1.08981e-18	0.75074	0.462	0.22	4.91167e-14	CD4+ Tregs
UQCR11	1.18326e-18	0.584827	0.842	0.578	5.33285e-14	CD4+ Tregs
TSPAN5	1.23384e-18	0.884601	0.147	0.039	5.56081e-14	CD4+ Tregs
MRPS36	1.31972e-18	0.686807	0.33	0.133	5.94785e-14	CD4+ Tregs
STK24	1.35781e-18	0.959248	0.172	0.051	6.11952e-14	CD4+ Tregs
AURKAIP1	1.44054e-18	0.650489	0.505	0.245	6.49237e-14	CD4+ Tregs
DNAJC15	1.4468e-18	0.879099	0.333	0.139	6.52058e-14	CD4+ Tregs
HMGA1	1.61242e-18	0.963316	0.344	0.149	7.26701e-14	CD4+ Tregs
MYL12B	1.72672e-18	0.512158	0.892	0.621	7.78216e-14	CD4+ Tregs
PSMB4	1.73529e-18	0.885532	0.369	0.163	7.82079e-14	CD4+ Tregs
RNF181	1.73849e-18	0.720549	0.391	0.172	7.83519e-14	CD4+ Tregs
PSMC1	1.8038e-18	0.603189	0.344	0.141	8.12954e-14	CD4+ Tregs
MRPL15	1.84679e-18	0.881304	0.136	0.035	8.32332e-14	CD4+ Tregs
VPS29	2.05713e-18	0.54412	0.427	0.189	9.27128e-14	CD4+ Tregs
NDUFB9	2.17498e-18	0.755928	0.649	0.401	9.80241e-14	CD4+ Tregs
HNRNPF	2.33118e-18	0.68952	0.538	0.278	1.05064e-13	CD4+ Tregs
GLCCI1	2.51336e-18	0.970457	0.165	0.048	1.13275e-13	CD4+ Tregs
SUSD3	2.56508e-18	1.01357	0.254	0.095	1.15606e-13	CD4+ Tregs
SRGN	2.80687e-18	0.494849	0.961	0.73	1.26503e-13	CD4+ Tregs
COX7A2L	2.90206e-18	0.716738	0.599	0.337	1.30793e-13	CD4+ Tregs
PDCD5	3.10981e-18	0.705111	0.401	0.178	1.40156e-13	CD4+ Tregs
TNFRSF25	3.13078e-18	0.967157	0.24	0.088	1.41101e-13	CD4+ Tregs
ANKRD39	3.2799e-18	0.818935	0.172	0.051	1.47822e-13	CD4+ Tregs
NEDD8	3.53016e-18	0.551827	0.652	0.356	1.59101e-13	CD4+ Tregs
RNF139	3.71253e-18	0.684289	0.312	0.122	1.6732e-13	CD4+ Tregs
PAFAH1B3	3.81864e-18	0.99155	0.186	0.059	1.72102e-13	CD4+ Tregs
RCSD1	4.29424e-18	0.71151	0.498	0.25	1.93537e-13	CD4+ Tregs
COX7A2	4.66281e-18	0.624095	0.81	0.576	2.10148e-13	CD4+ Tregs
CHCHD1	5.53191e-18	0.950634	0.197	0.064	2.49317e-13	CD4+ Tregs
SUMO1	5.65699e-18	0.606286	0.591	0.314	2.54955e-13	CD4+ Tregs
SRSF9	5.75059e-18	0.64635	0.502	0.241	2.59173e-13	CD4+ Tregs
DPP7	6.8743e-18	0.601477	0.502	0.244	3.09818e-13	CD4+ Tregs
SNX5	7.03071e-18	0.876522	0.24	0.087	3.16867e-13	CD4+ Tregs
ARL6IP1	7.0741e-18	0.757562	0.412	0.192	3.18823e-13	CD4+ Tregs
HINT2	7.0951e-18	0.711039	0.305	0.121	3.19769e-13	CD4+ Tregs
NDUFB3	7.26717e-18	0.852616	0.362	0.159	3.27524e-13	CD4+ Tregs
GLMP	7.44082e-18	0.81145	0.14	0.037	3.3535e-13	CD4+ Tregs
ATOX1	7.58299e-18	0.789545	0.265	0.099	3.41758e-13	CD4+ Tregs
UBL7	7.60668e-18	0.725293	0.247	0.089	3.42826e-13	CD4+ Tregs
ANXA7	8.31106e-18	0.759853	0.373	0.164	3.74571e-13	CD4+ Tregs
CDC25B	9.94652e-18	1.00141	0.323	0.139	4.4828e-13	CD4+ Tregs
PYM1	1.06643e-17	0.697678	0.237	0.084	4.8063e-13	CD4+ Tregs
SNRPB2	1.19856e-17	0.599727	0.57	0.288	5.4018e-13	CD4+ Tregs
UQCR10	1.25079e-17	0.684067	0.685	0.412	5.63719e-13	CD4+ Tregs
SRP14	1.30493e-17	0.463157	0.932	0.742	5.8812e-13	CD4+ Tregs
RHOH	1.33017e-17	0.644592	0.599	0.319	5.99494e-13	CD4+ Tregs
C1orf43	1.39656e-17	0.731834	0.376	0.167	6.29417e-13	CD4+ Tregs
LSP1	1.60427e-17	0.637865	0.789	0.556	7.23029e-13	CD4+ Tregs
PFDN4	1.62962e-17	0.696327	0.308	0.125	7.34452e-13	CD4+ Tregs
ARL6IP5	1.67256e-17	0.598146	0.738	0.444	7.53805e-13	CD4+ Tregs
PSMD4	1.67336e-17	0.717712	0.419	0.194	7.54166e-13	CD4+ Tregs
BIRC3	1.67481e-17	1.04085	0.326	0.144	7.5482e-13	CD4+ Tregs
URM1	1.7229e-17	0.690269	0.301	0.12	7.76493e-13	CD4+ Tregs
NDUFA8	2.13779e-17	0.825949	0.215	0.074	9.63481e-13	CD4+ Tregs
CD53	2.33893e-17	0.608479	0.72	0.446	1.05413e-12	CD4+ Tregs
FDFT1	2.35497e-17	0.776543	0.319	0.134	1.06136e-12	CD4+ Tregs
FCMR	2.59107e-17	0.860926	0.419	0.202	1.16777e-12	CD4+ Tregs
MRPS34	2.5937e-17	0.752071	0.373	0.167	1.16896e-12	CD4+ Tregs
ATP6V0B	2.66093e-17	0.713234	0.441	0.206	1.19926e-12	CD4+ Tregs
NDUFA4	2.90956e-17	0.515969	0.871	0.586	1.31131e-12	CD4+ Tregs
EMC7	2.95064e-17	0.689931	0.351	0.15	1.32982e-12	CD4+ Tregs
CRIP1	3.26961e-17	0.804399	0.649	0.38	1.47358e-12	CD4+ Tregs
NDUFC1	3.82959e-17	0.791824	0.409	0.196	1.72596e-12	CD4+ Tregs
HACD4	3.85274e-17	0.713719	0.247	0.09	1.73639e-12	CD4+ Tregs
TXNL4A	4.55112e-17	0.633013	0.423	0.194	2.05114e-12	CD4+ Tregs
GRSF1	4.79204e-17	0.707255	0.287	0.114	2.15973e-12	CD4+ Tregs
PMF1	4.81685e-17	1.10826	0.211	0.075	2.1709e-12	CD4+ Tregs
TPR	4.89239e-17	0.721229	0.455	0.224	2.20495e-12	CD4+ Tregs
POLR1D	4.99579e-17	0.699539	0.577	0.319	2.25155e-12	CD4+ Tregs
P2RY10	5.07473e-17	1.0489	0.186	0.062	2.28713e-12	CD4+ Tregs
RNASEH2B	5.12374e-17	0.898237	0.294	0.122	2.30922e-12	CD4+ Tregs
MYH9	5.33521e-17	0.611337	0.523	0.271	2.40453e-12	CD4+ Tregs
GPI	5.99591e-17	0.82944	0.308	0.128	2.7023e-12	CD4+ Tregs
CNIH1	6.21886e-17	0.799396	0.351	0.155	2.80278e-12	CD4+ Tregs
SH2D1A	6.37853e-17	0.801137	0.301	0.123	2.87474e-12	CD4+ Tregs
TMEM258	6.39862e-17	0.59079	0.717	0.445	2.88379e-12	CD4+ Tregs
HTATIP2	6.50483e-17	0.952741	0.219	0.078	2.93166e-12	CD4+ Tregs
SHKBP1	6.52354e-17	0.750155	0.308	0.128	2.94009e-12	CD4+ Tregs
C9orf16	6.65893e-17	0.606599	0.713	0.453	3.00111e-12	CD4+ Tregs
PIM3	6.97448e-17	0.96615	0.247	0.094	3.14333e-12	CD4+ Tregs
ODC1	7.23509e-17	0.75525	0.326	0.14	3.26078e-12	CD4+ Tregs
SMAP2	7.55913e-17	0.603654	0.452	0.214	3.40682e-12	CD4+ Tregs
THOC7	7.67998e-17	0.707463	0.362	0.16	3.46129e-12	CD4+ Tregs
SQRDL	8.1794e-17	1.04776	0.151	0.044	3.68637e-12	CD4+ Tregs
SVBP	8.48838e-17	0.846207	0.222	0.08	3.82563e-12	CD4+ Tregs
MRPS15	8.75006e-17	0.65925	0.348	0.151	3.94356e-12	CD4+ Tregs
IDH2	9.08792e-17	0.747006	0.369	0.169	4.09583e-12	CD4+ Tregs
RHOF	9.54498e-17	0.693922	0.462	0.228	4.30183e-12	CD4+ Tregs
TRIB2	1.00119e-16	0.729304	0.176	0.055	4.51227e-12	CD4+ Tregs
CLTC	1.0776e-16	0.888787	0.168	0.053	4.85666e-12	CD4+ Tregs
PFDN1	1.08017e-16	0.779817	0.348	0.153	4.86822e-12	CD4+ Tregs
CAP1	1.24443e-16	0.621102	0.602	0.346	5.60854e-12	CD4+ Tregs
DBNL	1.31074e-16	0.63408	0.387	0.175	5.90738e-12	CD4+ Tregs
FAM120A	1.31851e-16	0.828074	0.168	0.052	5.94238e-12	CD4+ Tregs
ARHGEF6	1.44463e-16	0.822753	0.19	0.063	6.5108e-12	CD4+ Tregs
NDUFA13	1.44899e-16	0.712823	0.53	0.287	6.53046e-12	CD4+ Tregs
IFI16	1.58148e-16	0.607178	0.412	0.192	7.12757e-12	CD4+ Tregs
COMT	1.59268e-16	0.710353	0.24	0.089	7.17804e-12	CD4+ Tregs
ATP6V1E1	1.7044e-16	0.79026	0.269	0.107	7.68156e-12	CD4+ Tregs
MDH2	1.72492e-16	0.590813	0.548	0.289	7.77406e-12	CD4+ Tregs
GPX1	1.7582e-16	1.11909	0.29	0.126	7.92405e-12	CD4+ Tregs
EIF3I	2.02941e-16	0.640919	0.502	0.261	9.14636e-12	CD4+ Tregs
CBX3	2.03891e-16	0.667868	0.47	0.239	9.18917e-12	CD4+ Tregs
PSME1	2.07914e-16	0.517109	0.885	0.654	9.37046e-12	CD4+ Tregs
ARPC5	2.12399e-16	0.718521	0.595	0.343	9.57261e-12	CD4+ Tregs
EXOSC1	2.15725e-16	0.829557	0.251	0.097	9.72252e-12	CD4+ Tregs
RTN4	2.22213e-16	0.564016	0.441	0.21	1.00149e-11	CD4+ Tregs
TMEM173	2.27726e-16	0.859214	0.308	0.134	1.02634e-11	CD4+ Tregs
MRPL23	2.48515e-16	0.823365	0.276	0.112	1.12003e-11	CD4+ Tregs
ITGAE	2.52053e-16	0.713651	0.276	0.109	1.13598e-11	CD4+ Tregs
FAM96A	2.68204e-16	0.814774	0.269	0.107	1.20877e-11	CD4+ Tregs
MRPS6	2.74037e-16	0.863269	0.323	0.142	1.23506e-11	CD4+ Tregs
ATP6V0D1	2.88141e-16	0.652471	0.262	0.101	1.29862e-11	CD4+ Tregs
GSDMD	2.92983e-16	0.717504	0.312	0.131	1.32045e-11	CD4+ Tregs
AP2S1	2.99841e-16	0.663301	0.423	0.201	1.35135e-11	CD4+ Tregs
MRPL52	3.09173e-16	0.759434	0.366	0.169	1.39341e-11	CD4+ Tregs
FAM104A	3.16826e-16	0.831422	0.183	0.061	1.4279e-11	CD4+ Tregs
PSMB7	3.17749e-16	0.651762	0.398	0.185	1.43206e-11	CD4+ Tregs
GPS1	3.22051e-16	0.677013	0.233	0.085	1.45145e-11	CD4+ Tregs
HOPX	3.42818e-16	-3.46353	0.05	0.256	1.54505e-11	CD4+ Tregs
DYNLRB1	3.80048e-16	0.710639	0.498	0.26	1.71284e-11	CD4+ Tregs
ZCRB1	3.81017e-16	0.685519	0.283	0.114	1.71721e-11	CD4+ Tregs
BECN1	4.0288e-16	0.62084	0.254	0.097	1.81574e-11	CD4+ Tregs
PDXK	4.21223e-16	0.915932	0.14	0.04	1.89841e-11	CD4+ Tregs
ACTR2	4.53439e-16	0.59135	0.48	0.242	2.04361e-11	CD4+ Tregs
UXS1	4.89002e-16	0.953437	0.204	0.073	2.20389e-11	CD4+ Tregs
2024-09-01	5.0648e-16	0.656352	0.552	0.304	2.28265e-11	CD4+ Tregs
NUDT21	5.09393e-16	0.70817	0.301	0.126	2.29578e-11	CD4+ Tregs
UBE2L3	5.18924e-16	0.663248	0.509	0.268	2.33874e-11	CD4+ Tregs
LTB	5.23012e-16	0.578778	0.835	0.542	2.35716e-11	CD4+ Tregs
[truncated: 3,935 more rows]

## Sheet: S5
TF	p_val	avg_log2FC	pct.1	pct.2	p_val_adj	cluster
[truncated: 1,599 more rows]

[truncated: 2 more sheets: S6, S7]
